# Supplementary material for: Constraint based modeling of metabolism allows finding metabolic cancer hallmarks and identifying personalized therapeutic windows
Source: Oncotarget. 2018 Apr 13;9(28):19716–29. doi: 10.18632/oncotarget.24805 (PMC5929420; doi:10.18632/oncotarget.24805)
Supplement: Supplementary file 2 [file oncotarget-09-19716-s002.xlsx]

## Sheet: Up
HMR_4280	Pyruvate metabolism	NADH[m] + pyruvate[m] <=> L-lactate[m] + NAD+[m]	p-value	8.83673e-08
Genes	ENSG00000134333
p-values	2.41089e-10
HMR_5448	Transport, extracellular	HCO3-[c] + 2 Na+[c] => HCO3-[s] + 2 Na+[s]	p-value	1.76761e-08
Genes	ENSG00000171848	ENSG00000167325
p-values	9.89895e-14	2.47812e-17
HMR_6049	Transport, extracellular	L-lactate[c] + retinoate[s] <=> L-lactate[s] + retinoate[c]	p-value	5.84365e-10
Genes	ENSG00000141526	ENSG00000155380
p-values	6.84479e-05	5.21466e-10
HMR_6380	Transport, extracellular	H+[c] + Na+[s] + glutamine[s] => H+[s] + Na+[c] + glutamine[c]	p-value	8.77524e-12
Genes	ENSG00000111371
p-values	6.88783e-08
HMR_5879	Transport, extracellular	Na+[s] + ornithine[c] + proline[s] => Na+[c] + ornithine[s] + proline[c]	p-value	0.00310022
Genes	ENSG00000103064
p-values	0.00064921
HMR_5029	Transport, extracellular	glucose[c] <=> glucose[s]	p-value	0.00190635
Genes	ENSG00000160326
p-values	0.000777811
HMR_5579	Transport, extracellular	lysine[c] + ornithine[s] <=> lysine[s] + ornithine[c]	p-value	0.00449152
Genes	ENSG00000103064	ENSG00000103257
p-values	0.00064921	4.01445e-07
HMR_4156	Fatty acid biosynthesis (even-chain)	ATP[c] + H+[c] + HCO3-[c] + acetyl-CoA[c] => ADP[c] + Pi[c] + malonyl-CoA[c]	p-value	2.64124e-08
Genes	ENSG00000132142
p-values	1.03019e-09
HMR_0536	Glycerolipid metabolism	dihomo-gamma-linolenoyl-CoA[c] + sn-glycerol-3-phosphate[c] => 1-acylglycerol-3P-dihomo-gamma[c] + CoA[c]	p-value	0.000980062
Genes	ENSG00000158669
p-values	2.5957e-06
HMR_0537	Glycerolipid metabolism	arachidonyl-CoA[c] + sn-glycerol-3-phosphate[c] => 1-acylglycerol-3P-arach[c] + CoA[c]	p-value	0.000760934
Genes	ENSG00000158669
p-values	2.5957e-06
HMR_0488	Glycerolipid metabolism	myristoyl-CoA[c] + sn-glycerol-3-phosphate[c] => 1-acylglycerol-3P-myrist[c] + CoA[c]	p-value	0.00124482
Genes	ENSG00000158669
p-values	2.5957e-06
HMR_4365	Glycolysis / Gluconeogenesis	2-phospho-D-glycerate[c] <=> 3-phospho-D-glycerate[c]	p-value	3.3105e-05
Genes	ENSG00000171314	ENSG00000226784
p-values	3.27854e-11	1.08282e-09
HMR_4368	Glycolysis / Gluconeogenesis	1,3-bisphospho-D-glycerate[c] + ADP[c] <=> 3-phospho-D-glycerate[c] + ATP[c]	p-value	6.38469e-06
Genes	ENSG00000102144
p-values	1.91487e-11
HMR_4394	Glycolysis / Gluconeogenesis	ATP[c] + glucose[c] => ADP[c] + glucose-6-phosphate[c]	p-value	1.73611e-05
Genes	ENSG00000159322
p-values	0.000149519
HMR_4391	Glycolysis / Gluconeogenesis	DHAP[c] <=> GAP[c]	p-value	1.01378e-05
Genes	ENSG00000111669
p-values	2.58418e-14
HMR_4379	Glycolysis / Gluconeogenesis	ATP[c] + fructose-6-phosphate[c] => ADP[c] + fructose-1,6-bisphosphate[c]	p-value	0.00130227
Genes	ENSG00000067057
p-values	1.93809e-05
HMR_4375	Glycolysis / Gluconeogenesis	DHAP[c] + GAP[c] <=> fructose-1,6-bisphosphate[c]	p-value	1.46262e-05
Genes	ENSG00000149925
p-values	8.19539e-06
HMR_4373	Glycolysis / Gluconeogenesis	1,3-bisphospho-D-glycerate[c] + H+[c] + NADH[c] <=> GAP[c] + NAD+[c] + Pi[c]	p-value	6.38469e-06
Genes	ENSG00000111640
p-values	7.59917e-10
HMR_4363	Glycolysis / Gluconeogenesis	2-phospho-D-glycerate[c] <=> H2O[c] + PEP[c]	p-value	3.43346e-05
Genes	ENSG00000074800
p-values	8.67507e-20
HMR_4381	Glycolysis / Gluconeogenesis	fructose-6-phosphate[c] <=> glucose-6-phosphate[c]	p-value	2.43278e-07
Genes	ENSG00000105220
p-values	1.88454e-08
HMR_5406	Miscellaneous	CO2[c] + H2O[c] <=> carbonate[c]	p-value	1.88594e-08
Genes	ENSG00000159593
p-values	1.04761e-10
HMR_2371	Omega-6 fatty acid metabolism	gamma-linolenoyl-CoA[c] + malonyl-CoA[c] => 3-oxo-dihomo-gamma-linolenoyl-CoA[c] + CO2[c] + CoA[c]	p-value	0.00172926
Genes	ENSG00000090971	ENSG00000109065	ENSG00000136247	ENSG00000172954	ENSG00000171320	ENSG00000121579	ENSG00000135372	ENSG00000171307	ENSG00000173418	ENSG00000156599	ENSG00000125505	ENSG00000106636	ENSG00000174165	ENSG00000110583	ENSG00000102030	ENSG00000160446
p-values	0.000225211	0.000319749	0.0013603	6.78701e-09	6.59125e-12	1.96031e-12	2.70477e-12	5.633e-12	3.98736e-06	0.00138842	0.00118189	2.88404e-13	0.00149448	6.73853e-05	1.32484e-12	1.28395e-05
HMR_2380	Omega-6 fatty acid metabolism	H+[c] + NADPH[c] + O2[c] + dihomo-gamma-linolenoyl-CoA[c] => 2 H2O[c] + NADP+[c] + arachidonyl-CoA[c]	p-value	0.00188611
Genes	ENSG00000149485
p-values	2.41281e-07
HMR_2368	Omega-6 fatty acid metabolism	H+[c] + NADPH[c] + O2[c] + linoleoyl-CoA[c] => 2 H2O[c] + NADP+[c] + gamma-linolenoyl-CoA[c]	p-value	0.00182167
Genes	ENSG00000149485
p-values	2.41281e-07
HMR_3892	Alanine, aspartate and glutamate metabolism	H2O[m] + glutamine[m] => NH3[m] + glutamate[m]	p-value	1.41386e-06
Genes	ENSG00000084774	ENSG00000070669
p-values	4.94363e-16	1.34606e-07
HMR_4410	Tricarboxylic acid cycle and glyoxylate/dicarboxylate metabolism	H2O[m] + fumarate[m] <=> malate[m]	p-value	2.68815e-05
Genes	ENSG00000091483
p-values	6.83634e-06
HMR_3977	Oxidative phosphorylation	H2O[c] + PPi[c] => 2 Pi[c]	p-value	0.00402886
Genes	ENSG00000180817
p-values	1.27604e-07
HMR_1552	Cholesterol biosynthesis 3 (Kandustch-Russell pathway)	5alpha-cholesta-8-en-3-one[c] + H+[c] + NADPH[c] => NADP+[c] + cholestenol[c]	p-value	4.42929e-05
Genes	ENSG00000132196
p-values	0.00245628
HMR_1551	Cholesterol biosynthesis 3 (Kandustch-Russell pathway)	4alpha-carboxy-5alpha-cholesta-8-en-3beta-ol[c] + NADP+[c] => 5alpha-cholesta-8-en-3-one[c] + CO2[c] + H+[c] + NADPH[c]	p-value	4.42929e-05
Genes	ENSG00000147383
p-values	8.55726e-09
HMR_1540	Cholesterol biosynthesis 3 (Kandustch-Russell pathway)	4,4-dimethyl-5alpha-cholesta-8,14-dien-3-beta-ol[c] + H+[c] + NADPH[c] => 4,4-dimethyl-5alpha-cholesta-8-en-3-beta-ol[c] + NADP+[c]	p-value	4.42929e-05
Genes	ENSG00000143815
p-values	6.74803e-07
HMR_1546	Cholesterol biosynthesis 3 (Kandustch-Russell pathway)	4alpha-carboxy-4beta-methyl-5alpha-cholesta-8-en-3beta-ol[c] + NADP+[c] => 4alpha-methyl-5alpha-cholesta-8-en-3-one[c] + CO2[c] + H+[c] + NADPH[c]	p-value	4.42929e-05
Genes	ENSG00000147383
p-values	8.55726e-09
HMR_1547	Cholesterol biosynthesis 3 (Kandustch-Russell pathway)	4alpha-methyl-5alpha-cholesta-8-en-3-one[c] + H+[c] + NADPH[c] => 4alpha-methyl-cholesta-8-enol[c] + NADP+[c]	p-value	4.42929e-05
Genes	ENSG00000132196
p-values	0.00245628
HMR_1451	Cholesterol metabolism	(R)-5-diphosphomevalonate[c] + ATP[c] => ADP[c] + CO2[c] + Pi[c] + isopentenyl-pPP[c]	p-value	0.00322875
Genes	ENSG00000167508
p-values	0.000491009
HMR_1460	Cholesterol metabolism	geranyl-PP[c] + isopentenyl-pPP[c] => PPi[c] + farnesyl-PP[c]	p-value	0.00322875
Genes	ENSG00000160752
p-values	1.85407e-11
HMR_3923	Folate metabolism	5,10-methylene-THF[m] + CO2[m] + NADH[m] + NH3[m] => NAD+[m] + THF[m] + glycine[m]	p-value	0.000631548
Genes	ENSG00000140905	ENSG00000091140
p-values	0.000574278	0.000547163
HMR_1470	Cholesterol biosynthesis 1 (Bloch pathway)	H+[c] + NADPH[c] + O2[c] + squalene[c] => H2O[c] + NADP+[c] + squalene 2,3-oxide[c]	p-value	0.00322875
Genes	ENSG00000104549
p-values	8.1514e-08
HMR_1467	Cholesterol biosynthesis 1 (Bloch pathway)	H+[c] + NADPH[c] + presqualene-PP[c] => NADP+[c] + PPi[c] + squalene[c]	p-value	0.00322875
Genes	ENSG00000079459
p-values	3.31592e-05
HMR_1465	Cholesterol biosynthesis 1 (Bloch pathway)	PPi[c] + presqualene-PP[c] <=> 2 farnesyl-PP[c]	p-value	0.00322875
Genes	ENSG00000079459
p-values	3.31592e-05
HMR_3868	Glutathione metabolism	2 GSH[c] + NAD+[c] <=> GSSG[c] + H+[c] + NADH[c]	p-value	0.00306681
Genes	ENSG00000104687
p-values	0.00128287
HMR_5411	Transport, mitochondrial	L-lactate[c] <=> L-lactate[m]	p-value	8.83673e-08
Genes	ENSG00000155380
p-values	5.21466e-10
HMR_4977	Transport, mitochondrial	acetoacetate[c] => acetoacetate[m]	p-value	1.82871e-05
Genes	ENSG00000155380
p-values	5.21466e-10
HMR_0590	Glycerophospholipid metabolism	1-acylglycerol-3P-LD-PE pool[c] + acyl-CoA-LD-PE pool[c] => CoA[c] + phosphatidate-LD-PE pool[c]	p-value	0.0046451
Genes	ENSG00000158669	ENSG00000155189	ENSG00000172954
p-values	2.5957e-06	3.41049e-10	6.78701e-09
HMR_0598	Glycerophospholipid metabolism	H2O[c] + phosphatidate-LD-PE pool[c] => 1,2-diacylglycerol-LD-PE pool[c] + Pi[c]	p-value	0.0046451
Genes	ENSG00000143179
p-values	5.05641e-19
HMR_0614	Glycerophospholipid metabolism	1,2-diacylglycerol-LD-PE pool[c] + CDP-ethanolamine[c] => CMP[c] + PE-LD pool[c]	p-value	0.0046451
Genes	ENSG00000138018
p-values	9.31937e-10

## Sheet: Down
HMR_0630	H2O[c] + PC-LD pool[c] => 2-lysolecithin pool[c] + fatty acid-LD-PC pool[c]	p-value	0.00897558
Genes	ENSG00000105499	ENSG00000168970	ENSG00000146070	ENSG00000184381
p-values	1.96318e-06	0.00115833	0.000221839	2.11678e-06
HMR_5265	2280 ATP[l] + 2280 H2O[l] + apoB100[l] => 2280 ADP[l] + 2280 Pi[l] + 275 alanine[l] + 150 arginine[l] + 247 asparagine[l] + 233 aspartate[l] + 25 cysteine[l] + 298 glutamate[l] + 230 glutamine[l] + 207 glycine[l] + 115 histidine[l] + 285 isoleucine[l] + 533 leucine[l] + 357 lysine[l] + 79 methionine[l] + 224 phenylalanine[l] + 171 proline[l] + 392 serine[l] + 300 threonine[l] + 37 tryptophan[l] +…	p-value	0.00897558
Genes	ENSG00000164733	ENSG00000256043	ENSG00000174080
p-values	0.00111465	5.55438e-11	1.15947e-05
HMR_6921	4 H+[m] + NADH[m] + ubiquinone[m] => NAD+[m] + ubiquinol[m]	p-value	0.00148472
Genes	ENSG00000198886	ENSG00000198786	ENSG00000198888	ENSG00000198695	ENSG00000198763	ENSG00000212907	ENSG00000198840
p-values	0.000123695	0.000704955	0.000116495	0.000379081	0.000115861	0.00228017	2.82097e-06
HMR_4885	H2O[c] <=> H2O[s]	p-value	0.000119639
Genes	ENSG00000240583
p-values	0.000224474
HMR_2601	CoA[m] + malonyl-carnitin[m] <=> L-carnitine[m] + malonyl-CoA[m]	p-value	0.000299004
Genes	ENSG00000095321
p-values	0.00261563
HMR_6916	ADP[m] + Pi[m] => ATP[m] + 4 H+[m] + H2O[m]	p-value	0.0044821
Genes	ENSG00000124406	ENSG00000168032	ENSG00000145246	ENSG00000143153
p-values	0.00183067	0.000130318	0.000663163	0.00276441
