# Supplementary material for: Constraint based modeling of metabolism allows finding metabolic cancer hallmarks and identifying personalized therapeutic windows
Source: Oncotarget. 2018 Apr 13;9(28):19716–29. doi: 10.18632/oncotarget.24805 (PMC5929420; doi:10.18632/oncotarget.24805)
Supplement: Supplementary file 3 [file oncotarget-09-19716-s003.xlsx]

## Sheet: Sheet1
Reaction id	p-value	t-value	Average difference
HMR_4280	6.12321e-06	5.26968	0.0436638
HMR_5448	0.175355	1.38497	0.00329989
HMR_6049	0.35156	0.944023	6.66134e-16
HMR_4156	0.363217	-1	-0.000277499
HMR_6380	0.834168	-0.211176	-1.11022e-16
HMR_0536	0.54414	0.631627	0.0173565
HMR_0537	0.259105	1.2313	0.0340896
HMR_4365	0.0926131	1.95943	0.0867645
HMR_4368	0.0899786	1.98826	0.0837633
HMR_2371	0.0595849	2.22677	0.0371954
HMR_3892	2.16862e-07	7.08342	0.0169835
HMR_4410	0.0560639	2.3324	0.0616734
HMR_3977	0.259233	1.15167	8.88178e-16
HMR_1551	2.32909e-05	4.82947	0.000667746
HMR_2380	0.0567523	2.2673	0.0431888
HMR_1552	2.32909e-05	4.82947	0.000667746
HMR_4394	0.248921	1.19013	8.88178e-16
HMR_0488	0.228472	1.33281	0.103965
HMR_4391	0.0415553	2.44969	0.0764638
HMR_5879	1	0	0
HMR_1451	0.0106813	3.46468	0.558136
HMR_5029	8.73821e-06	5.19795	0.0609504
HMR_3923	6.10991e-05	5.07746	0.0383534
HMR_1470	0.0106813	3.46468	0.558136
HMR_3868	1	0	0
HMR_5411	6.12321e-06	5.26968	0.0436638
HMR_2368	0.0568099	2.25451	0.0348745
HMR_4381	0.717748	-0.36452	-2.22045e-16
HMR_4379	0.844928	0.198196	1.11022e-16
HMR_4375	0.235924	1.20723	0.00123198
HMR_4373	0.0918309	1.97513	0.083447
HMR_1540	2.32909e-05	4.82947	0.000667746
HMR_5579	0.214832	-1.26409	-4.44089e-16
HMR_4363	0.0924671	1.96061	0.0868103
HMR_4977	0.00229273	3.30536	0.010306
HMR_0590	0.489786	-0.738314	-0.000142466
HMR_1546	2.32909e-05	4.82947	0.000667746
HMR_1547	2.32909e-05	4.82947	0.000667746
HMR_1460	0.0106813	3.46468	0.558136
HMR_0598	0.489786	-0.738314	-0.000142466
HMR_1465	0.0106813	3.46468	0.558136
HMR_0614	0.489786	-0.738314	-0.000142466
HMR_1467	0.0106813	3.46468	0.558136
