# Supplementary material for: Constraint based modeling of metabolism allows finding metabolic cancer hallmarks and identifying personalized therapeutic windows
Source: Oncotarget. 2018 Apr 13;9(28):19716–29. doi: 10.18632/oncotarget.24805 (PMC5929420; doi:10.18632/oncotarget.24805)
Supplement: Supplementary file 4 [file oncotarget-09-19716-s004.xlsx]

## Sheet: RXNS
#	RXNID	NAME	EQUATION	EC-NUMBER	GENE ASSOCIATION	LOWER BOUND	UPPER BOUND	OBJECTIVE	COMPARTMENT	SUBSYSTEM	SBO TERM	HEPATONET1 ID	REACTOME ID	KEGG ID	EHMN ID	BIGG DATABASE ID	REFERENCES	COMMENTS
	HMR_3905		NAD+[c] + ethanol[c] => H+[c] + NADH[c] + acetaldehyde[c]	EC:1.1.1.1;EC:1.1.1.71	ENSG00000062485;ENSG00000147576;ENSG00000172955;ENSG00000187758;ENSG00000196344;ENSG00000196616;ENSG00000197894;ENSG00000198099;ENSG00000248144				c	Glycolysis / Gluconeogenesis	SBO:0000176	r0187		R00754	R00754C	ALCD2if	PMID:10868354;PMID:12491384;PMID:12818203;PMID:14674758;PMID:15289102;PMID:15299346;PMID:15327949;PMID:15682493;PMID:15713978
	HMR_3907		NADP+[c] + ethanol[c] => H+[c] + NADPH[c] + acetaldehyde[c]	EC:1.1.1.2	ENSG00000117448				c	Glycolysis / Gluconeogenesis	SBO:0000176			R00746		ALCD2yf
	HMR_4097		ATP[c] + CoA[c] + acetate[c] => AMP[c] + PPi[c] + acetyl-CoA[c]	EC:6.2.1.1	ENSG00000081760;ENSG00000131069				c	Glycolysis / Gluconeogenesis	SBO:0000176	r0066		R00235	R00235C	ACS	PMID:10843999;PMID:11150295;PMID:2884217;PMID:4737256;PMID:5995
	HMR_4099		ATP[m] + CoA[m] + acetate[m] => AMP[m] + PPi[m] + acetyl-CoA[m]	EC:6.2.1.1	ENSG00000111058;ENSG00000154930				m	Glycolysis / Gluconeogenesis	SBO:0000176	r0067		R00235	R00235C	ACSm	PMID:10843999;PMID:11150295;PMID:2884217;PMID:4737256;PMID:5995
	HMR_4108		CoA[c] + acetyl adenylate[c] => AMP[c] + acetyl-CoA[c]	EC:6.2.1.1	ENSG00000111058;ENSG00000131069;ENSG00000154930;ENSG00000172497				c	Glycolysis / Gluconeogenesis	SBO:0000176	r0068		R00236	R00236C		PMID:10843999;PMID:14086739;PMID:238571;PMID:2901103
	HMR_4133		ATP[c] + acetate[c] => PPi[c] + acetyl adenylate[c]	EC:6.2.1.1	ENSG00000111058;ENSG00000131069;ENSG00000154930				c	Glycolysis / Gluconeogenesis	SBO:0000176	r0097		R00316	R00316C		PMID:10843999;PMID:14086739;PMID:238571;PMID:2901103
	HMR_4137		CoA[m] + NAD+[m] + pyruvate[m] => CO2[m] + NADH[m] + acetyl-CoA[m]	EC:1.2.4.1;EC:2.3.1.12;EC:1.8.1.4;EC:1.2.1.51	ENSG00000091140;ENSG00000110435;ENSG00000131828;ENSG00000150768;ENSG00000163114;ENSG00000168291				m	Glycolysis / Gluconeogenesis	SBO:0000176	r0056		R00209	R00209C	PDHm	PMID:11079566;PMID:2643922;PMID:8548923
	HMR_4281		H+[p] + NADH[p] + pyruvate[p] <=> L-lactate[p] + NAD+[p]	EC:1.1.1.27	ENSG00000111716;ENSG00000151116;ENSG00000166796;ENSG00000166800;ENSG00000171989				p	Glycolysis / Gluconeogenesis	SBO:0000176	r0173		R00703	R00703C		PMID:12042361;PMID:17045662;PMID:7449128;PMID:9927705
	HMR_4283		H2O[c] + NADP+[c] + acetaldehyde[c] => H+[c] + NADPH[c] + acetate[c]	EC:1.2.1.3;EC:1.2.1.5	ENSG00000006534;ENSG00000072210;ENSG00000108602;ENSG00000111275;ENSG00000132746;ENSG00000137124;ENSG00000143149;ENSG00000164904;ENSG00000165092;ENSG00000184254				c	Glycolysis / Gluconeogenesis	SBO:0000176	r0177		R00711	R00711C		PMID:16411662;PMID:2060039;PMID:7779080;PMID:8155713;PMID:8605195;PMID:9228057
	HMR_4301		UTP[c] + fructose-6-phosphate[c] => UDP[c] + fructose-1,6-bisphosphate[c]	EC:2.7.1.11	ENSG00000067057;ENSG00000112294;ENSG00000116141;ENSG00000130957;ENSG00000137261;ENSG00000141959;ENSG00000152556;ENSG00000160226				c	Glycolysis / Gluconeogenesis	SBO:0000176	r0191		R00769			PMID:11945275;PMID:4276999
	HMR_4355		DHAP[c] + erythrose-4-phosphate[c] <=> sedoheptulose-1,7-bisphosphate[c]	EC:4.1.2.13	ENSG00000108439;ENSG00000109107;ENSG00000136872;ENSG00000149925				c	Glycolysis / Gluconeogenesis	SBO:0000176	r0407		R01829	R01829C		PMID:10214945;PMID:2198022;PMID:4052378;PMID:4084320;PMID:6952783
	HMR_4358		ADP[c] + PEP[c] => ATP[c] + pyruvate[c]	EC:2.7.1.40	ENSG00000067225;ENSG00000121900;ENSG00000143627;ENSG00000143630				c	Glycolysis / Gluconeogenesis	SBO:0000176	r0054		R00200	R00200C	PYK	PMID:1009117;PMID:7154942
	HMR_4360		H2O[c] + NADP+[c] + methylglyoxal[c] => H+[c] + NADPH[c] + pyruvate[c]	EC:1.2.1.49	ENSG00000165704;ENSG00000180011;ENSG00000198931				c	Glycolysis / Gluconeogenesis	SBO:0000176	r0055		R00205			PMID:20958;PMID:4383524;PMID:4391087;PMID:6014;PMID:7107625;PMID:7107626;PMID:7144586;PMID:7763257;PMID:7993370
	HMR_4362		ATP[c] + H2O[c] + pyruvate[c] => AMP[c] + PEP[c] + Pi[c]	EC:2.7.9.2					c	Glycolysis / Gluconeogenesis	SBO:0000176
	HMR_4363		2-phospho-D-glycerate[c] <=> H2O[c] + PEP[c]	EC:4.2.1.11	ENSG00000074800;ENSG00000108515;ENSG00000111674				c	Glycolysis / Gluconeogenesis	SBO:0000176	r0164		R00658	R00658C	ENO	PMID:3536714;PMID:7357031
	HMR_4365		2-phospho-D-glycerate[c] <=> 3-phospho-D-glycerate[c]	EC:5.4.2.1;EC:5.4.2.4	ENSG00000164708;ENSG00000171314;ENSG00000172331;ENSG00000226784				c	Glycolysis / Gluconeogenesis	SBO:0000176	r0341		R01518	R01518C	PGM	PMID:2840859;PMID:6322090;PMID:9688259
	HMR_4368		1,3-bisphospho-D-glycerate[c] + ADP[c] <=> 3-phospho-D-glycerate[c] + ATP[c]	EC:2.7.2.3	ENSG00000096006;ENSG00000102144;ENSG00000154305;ENSG00000170950				c	Glycolysis / Gluconeogenesis	SBO:0000176	r0337		R01512	R01512C	PGK	PMID:367367;PMID:4203909;UNIPROT:P00558
	HMR_4370		1,3-bisphospho-D-glycerate[c] + H2O[c] => 3-phospho-D-glycerate[c] + Pi[c]		ENSG00000013392;ENSG00000119640;ENSG00000170634				c	Glycolysis / Gluconeogenesis	SBO:0000176					ACYP
	HMR_4371		1,3-bisphospho-D-glycerate[c] => 2,3-bisphospho-D-glycerate[c]	EC:5.4.2.4	ENSG00000164708;ENSG00000171314;ENSG00000172331;ENSG00000226784				c	Glycolysis / Gluconeogenesis	SBO:0000176			R01662
	HMR_4372		2,3-bisphospho-D-glycerate[c] + H2O[c] => 3-phospho-D-glycerate[c] + Pi[c]	EC:3.1.3.13	ENSG00000172331				c	Glycolysis / Gluconeogenesis	SBO:0000176			R01516
	HMR_4373		1,3-bisphospho-D-glycerate[c] + H+[c] + NADH[c] <=> GAP[c] + NAD+[c] + Pi[c]	EC:1.2.1.12	ENSG00000105679;ENSG00000111640;ENSG00000178596				c	Glycolysis / Gluconeogenesis	SBO:0000176	r0253		R01061	R01061C	GAPD	PMID:12027953;PMID:14993695;PMID:3370218;PMID:7144574
	HMR_4375		DHAP[c] + GAP[c] <=> fructose-1,6-bisphosphate[c]	EC:4.1.2.13	ENSG00000109107;ENSG00000136872;ENSG00000149925				c	Glycolysis / Gluconeogenesis	SBO:0000176	r0256		R01068		FBA	PMID:10641038;PMID:10797566;PMID:12417303;PMID:12676688;PMID:1392515;PMID:2752067
	HMR_4377		H2O[c] + fructose-1,6-bisphosphate[c] => Pi[c] + fructose-6-phosphate[c]	EC:3.1.3.11	ENSG00000130957;ENSG00000165140				c	Glycolysis / Gluconeogenesis	SBO:0000176	r0487		R00762	R00762C	FBP	PMID:15295071;PMID:214743;PMID:3032541
	HMR_4379		ATP[c] + fructose-6-phosphate[c] => ADP[c] + fructose-1,6-bisphosphate[c]	EC:2.7.1.11	ENSG00000067057;ENSG00000116141;ENSG00000130957;ENSG00000141959;ENSG00000152556;ENSG00000160226				c	Glycolysis / Gluconeogenesis	SBO:0000176	r0736		R00756		PFK	PMID:12049998;PMID:5667967
	HMR_4381		fructose-6-phosphate[c] <=> glucose-6-phosphate[c]	EC:5.3.1.9	ENSG00000105220				c	Glycolysis / Gluconeogenesis	SBO:0000176	r0192		R00771		PGI	PMID:2272676;PMID:2843500
	HMR_4388		H+[c] + NADH[c] + pyruvate[c] <=> L-lactate[c] + NAD+[c]	EC:1.1.1.27	ENSG00000111716;ENSG00000151116;ENSG00000166796;ENSG00000166800;ENSG00000171989				c	Glycolysis / Gluconeogenesis	SBO:0000176	r0171		R00703	R00703C	LDH_L	PMID:12042361;PMID:17045662;PMID:7449128;PMID:9927705
	HMR_4391		DHAP[c] <=> GAP[c]	EC:5.3.1.1	ENSG00000111669;ENSG00000230359				c	Glycolysis / Gluconeogenesis	SBO:0000176	r0243		R01015	R01015C	TPI	PMID:1168838;PMID:15262334;PMID:15522269;PMID:1959537;PMID:2339591
	HMR_4394		ATP[c] + glucose[c] => ADP[c] + glucose-6-phosphate[c]	EC:2.7.1.1;EC:2.7.1.2	ENSG00000106633;ENSG00000156510;ENSG00000156515;ENSG00000159322;ENSG00000159399;ENSG00000160883				c	Glycolysis / Gluconeogenesis	SBO:0000176	r0353				HEX1	PMID:16906315;PMID:7061426;PMID:7150652;PMID:8717435
	HMR_4396		glucose-1-phosphate[c] <=> glucose-6-phosphate[c]	EC:5.4.2.2;EC:5.4.2.5;EC:5.4.2.6	ENSG00000013375;ENSG00000079739;ENSG00000154330;ENSG00000165434;ENSG00000169299				c	Glycolysis / Gluconeogenesis	SBO:0000176	r0621		R00959	R00959C	PGMT	PMID:600270
	HMR_4521		H2O[r] + glucose-6-phosphate[r] => Pi[r] + glucose[r]	EC:3.1.3.9	ENSG00000131482;ENSG00000141349;ENSG00000152254				r	Glycolysis / Gluconeogenesis	SBO:0000176	r0396		R00303		G6PASEer	PMID:12101013;PMID:12485600;PMID:1662952;PMID:6291517;PMID:6321405;PMID:6935637
	HMR_6410		lipoamide[m] + pyruvate[m] => CO2[m] + S-acetyldihydrolipoamide[m]	EC:1.2.4.1	ENSG00000131828;ENSG00000163114;ENSG00000168291				m	Glycolysis / Gluconeogenesis	SBO:0000176	r0383		R01699	R01699M		PMID:18032470;PMID:2323578;PMID:2748588
	HMR_6412		CoA[m] + S-acetyldihydrolipoamide[m] => acetyl-CoA[m] + dihydrolipoamide[m]	EC:2.3.1.12	ENSG00000091140;ENSG00000100075;ENSG00000110435;ENSG00000131828;ENSG00000150768;ENSG00000163114;ENSG00000168291				m	Glycolysis / Gluconeogenesis	SBO:0000176	r0555		R02569	R02569C		PMID:12108679;PMID:14741190
	HMR_7745		beta-D-glucose[c] <=> glucose[c]	EC:5.1.3.3	ENSG00000143891				c	Glycolysis / Gluconeogenesis	SBO:0000176			R01602
	HMR_7746		ATP[c] + beta-D-glucose[c] => ADP[c] + beta-D-glucose-6-phosphate[c]	EC:2.7.1.1;EC:2.7.1.2	ENSG00000106633;ENSG00000156510;ENSG00000156515;ENSG00000159399;ENSG00000160883				c	Glycolysis / Gluconeogenesis	SBO:0000176			R01600
	HMR_7747		ADP[c] + beta-D-glucose[c] => AMP[c] + beta-D-glucose-6-phosphate[c]	EC:2.7.1.147	ENSG00000159322				c	Glycolysis / Gluconeogenesis	SBO:0000176			R09086
	HMR_7748		beta-D-glucose-6-phosphate[c] <=> glucose-6-phosphate[c]	EC:5.3.1.9	ENSG00000105220				c	Glycolysis / Gluconeogenesis	SBO:0000176			R02739
	HMR_7749		beta-D-glucose-6-phosphate[c] => fructose-6-phosphate[c]	EC:5.3.1.9	ENSG00000105220				c	Glycolysis / Gluconeogenesis	SBO:0000176			R03321
	HMR_8357		H2O[m] + NAD+[m] + acetaldehyde[m] => NADH[m] + acetate[m]		ENSG00000111275;ENSG00000137124				m	Glycolysis / Gluconeogenesis	SBO:0000176					ALDD2xm
	HMR_8360		H2O2[p] + ethanol[p] => 2 H2O[p] + acetaldehyde[p]		ENSG00000121691				p	Glycolysis / Gluconeogenesis	SBO:0000176					CAt7r
	HMR_8652		carbamoyl-phosphate[r] + glucose[r] => CO2[r] + NH3[r] + glucose-6-phosphate[r]		ENSG00000131482;ENSG00000141349;ENSG00000152254				r	Glycolysis / Gluconeogenesis	SBO:0000176					CBPS
	HMR_8757		H+[c] + NADPH[c] + O2[c] + ethanol[c] => 2 H2O[c] + NADP+[c] + acetaldehyde[c]		ENSG00000130649				c	Glycolysis / Gluconeogenesis	SBO:0000176					ETOHtx
	HMR_3989		H2O[s] + maltose[s] <=> 2 glucose[s]	EC:3.2.1.20;EC:2.4.1.25	ENSG00000089597;ENSG00000092529;ENSG00000162688;ENSG00000171298;ENSG00000179087;ENSG00000214013;ENSG00000237763;ENSG00000243480;ENSG00000257335				s	Starch and sucrose metabolism	SBO:0000176	r0014		R00028	RE0446	MALTe	PMID:1885588;PMID:2141837;PMID:3128290;PMID:6362728;PMID:7358666
	HMR_4122		H2O[c] + 2 NAD+[c] + UDP-glucose[c] => 2 H+[c] + 2 NADH[c] + UDP-glucuronate[c]	EC:1.1.1.22	ENSG00000109814				c	Starch and sucrose metabolism	SBO:0000176	r0092		R00286	R00286C	UDPGD	PMID:9737970;PMID:9850599
	HMR_4837		H2O[s] + trehalose[s] => 2 glucose[s]	EC:3.2.1.28	ENSG00000118094;ENSG00000142102;ENSG00000172831;ENSG00000159398				s	Starch and sucrose metabolism	SBO:0000176	r0785		R06103	R00010C	TREHe	PMID:5125320;PMID:8222277;PMID:8773341;PMID:9427547
	HMR_5395		8 UDP-glucose[c] + glycogenin[c] => 8 UDP[c] + glycogenin G8[c]	EC:2.4.1.186	ENSG00000056998;ENSG00000163754				c	Starch and sucrose metabolism	SBO:0000176	r1387					PMID:12133002;PMID:4475632;PMID:5810070;UNIPROT:Q15125
	HMR_5396		3 UDP-glucose[c] + glycogenin G8[c] => 3 UDP[c] + glycogenin G11[c]	EC:2.4.1.11	ENSG00000056998;ENSG00000104812;ENSG00000111713;ENSG00000163754				c	Starch and sucrose metabolism	SBO:0000176	r1388				GLGNS1	PMID:12133002;PMID:4475632;PMID:5810070;UNIPROT:Q15125
	HMR_5397		glycogenin G11[c] => glycogenin G4G7[c]	EC:2.4.1.18	ENSG00000114480				c	Starch and sucrose metabolism	SBO:0000176	r1389				GLBRAN	PMID:12133002;PMID:4475632;PMID:5810070;UNIPROT:Q15125
	HMR_5398		3 Pi[c] + glycogenin G4G7[c] => 3 glucose-1-phosphate[c] + glycogenin G4G4[c]	EC:2.4.1.1	ENSG00000068976;ENSG00000100504;ENSG00000100994				c	Starch and sucrose metabolism	SBO:0000176	r1390				GLPASE1	PMID:12133002;PMID:4475632;PMID:5810070;UNIPROT:Q15125
	HMR_5399		glycogenin G4G4[c] => glycogenin G7G1[c]	EC:2.4.1.25	ENSG00000162688				c	Starch and sucrose metabolism	SBO:0000176	r1391					PMID:12133002;PMID:4475632;PMID:5810070;UNIPROT:Q15125
	HMR_5400		H2O[c] + glycogenin G7G1[c] => glucose[c] + glycogenin G7[c]	EC:3.2.1.33	ENSG00000162688				c	Starch and sucrose metabolism	SBO:0000176	r1392					PMID:12133002;PMID:4475632;PMID:5810070;UNIPROT:Q15125
	HMR_5401		7 Pi[c] + glycogenin G7[c] => 7 glucose-1-phosphate[c] + glycogenin[c]	EC:2.4.1.1	ENSG00000068976;ENSG00000100504;ENSG00000100994				c	Starch and sucrose metabolism	SBO:0000176	r1393					PMID:12133002;PMID:4475632;PMID:5810070;UNIPROT:Q15125
	HMR_8568		H2O[c] + maltodecaose[c] => fructose[c] + maltononaose[c]	EC:3.2.1.1	ENSG00000120563;ENSG00000174876;ENSG00000187733;ENSG00000237763;ENSG00000240038;ENSG00000243480				c	Starch and sucrose metabolism	SBO:0000176				RE0958
	HMR_8569		H2O[s] + maltodecaose[s] => glucose[s] + maltononaose[s]	EC:3.2.1.1	ENSG00000120563;ENSG00000174876;ENSG00000187733;ENSG00000237763;ENSG00000240038;ENSG00000243480				s	Starch and sucrose metabolism	SBO:0000176				RE0958
	HMR_8570		2 H2O[c] + maltononaose[c] => 2 fructose[c] + maltoheptaose[c]	EC:3.2.1.1	ENSG00000120563;ENSG00000174876;ENSG00000187733;ENSG00000237763;ENSG00000240038;ENSG00000243480				c	Starch and sucrose metabolism	SBO:0000176				RE0951
	HMR_8571		2 H2O[s] + maltononaose[s] => 2 glucose[s] + maltoheptaose[s]	EC:3.2.1.1	ENSG00000120563;ENSG00000174876;ENSG00000187733;ENSG00000237763;ENSG00000240038;ENSG00000243480				s	Starch and sucrose metabolism	SBO:0000176				RE0951
	HMR_8572		H2O[c] + maltoheptaose[c] => fructose[c] + maltohexaose[c]	EC:3.2.1.1	ENSG00000120563;ENSG00000174876;ENSG00000187733;ENSG00000237763;ENSG00000240038;ENSG00000243480				c	Starch and sucrose metabolism	SBO:0000176				RE0944
	HMR_8573		H2O[s] + maltoheptaose[s] => glucose[s] + maltohexaose[s]	EC:3.2.1.1	ENSG00000120563;ENSG00000174876;ENSG00000187733;ENSG00000237763;ENSG00000240038;ENSG00000243480				s	Starch and sucrose metabolism	SBO:0000176				RE0944
	HMR_8574		H2O[c] + maltohexaose[c] => fructose[c] + maltopentaose[c]	EC:3.2.1.1	ENSG00000120563;ENSG00000174876;ENSG00000187733;ENSG00000237763;ENSG00000240038;ENSG00000243480				c	Starch and sucrose metabolism	SBO:0000176				RE0935
	HMR_8575		H2O[s] + maltohexaose[s] => glucose[s] + maltopentaose[s]	EC:3.2.1.1	ENSG00000120563;ENSG00000174876;ENSG00000187733;ENSG00000237763;ENSG00000240038;ENSG00000243480				s	Starch and sucrose metabolism	SBO:0000176				RE0935
	HMR_8576		H2O[c] + maltopentaose[c] => fructose[c] + maltotetraose[c]	EC:3.2.1.1	ENSG00000120563;ENSG00000174876;ENSG00000187733;ENSG00000237763;ENSG00000240038;ENSG00000243480				c	Starch and sucrose metabolism	SBO:0000176				RE0926
	HMR_8577		H2O[s] + maltopentaose[s] => glucose[s] + maltotetraose[s]	EC:3.2.1.1	ENSG00000120563;ENSG00000174876;ENSG00000187733;ENSG00000237763;ENSG00000240038;ENSG00000243480				s	Starch and sucrose metabolism	SBO:0000176				RE0926
	HMR_8578		H2O[c] + maltotetraose[c] => fructose[c] + maltotriose[c]	EC:3.2.1.1	ENSG00000120563;ENSG00000174876;ENSG00000187733;ENSG00000237763;ENSG00000240038;ENSG00000243480				c	Starch and sucrose metabolism	SBO:0000176				RE0915
	HMR_8579		H2O[s] + maltotetraose[s] => glucose[s] + maltotriose[s]	EC:3.2.1.1	ENSG00000120563;ENSG00000174876;ENSG00000187733;ENSG00000237763;ENSG00000240038;ENSG00000243480				s	Starch and sucrose metabolism	SBO:0000176				RE0915
	HMR_8580		H2O[c] + maltotriose[c] => fructose[c] + maltose[c]	EC:3.2.1.1	ENSG00000120563;ENSG00000174876;ENSG00000187733;ENSG00000237763;ENSG00000240038;ENSG00000243480				c	Starch and sucrose metabolism	SBO:0000176				RE0905
	HMR_8581		H2O[s] + maltotriose[s] => glucose[s] + maltose[s]	EC:3.2.1.1	ENSG00000120563;ENSG00000174876;ENSG00000187733;ENSG00000237763;ENSG00000240038;ENSG00000243480				s	Starch and sucrose metabolism	SBO:0000176				RE0905
	HMR_8582		H2O[c] + maltose[c] => 2 fructose[c]		ENSG00000237763;ENSG00000243480				c	Starch and sucrose metabolism	SBO:0000176				RE0446
	HMR_8583		8 H2O[s] + starch structure 1[s] => 8 glucose[s] + starch structure 2[s]	EC:3.2.1.3	ENSG00000021488;ENSG00000114982;ENSG00000136715;ENSG00000138079;ENSG00000167371;ENSG00000168003;ENSG00000168137;ENSG00000174876;ENSG00000187733;ENSG00000237763;ENSG00000240038;ENSG00000243056;ENSG00000243480;ENSG00000257335				s	Starch and sucrose metabolism	SBO:0000176			R01790		AMY1e
	HMR_8584		H2O[s] + starch structure 2[s] => glucose[s] + maltose[s]		ENSG00000090402				s	Starch and sucrose metabolism	SBO:0000176					O16G2e
	HMR_8585		1,3-bisphospho-D-glycerate[c] + glucose-1-phosphate[c] => 3-phospho-D-glycerate[c] + glucose-1,6-bisphosphate[c]	EC:2.7.1.106	ENSG00000165434				c	Starch and sucrose metabolism	SBO:0000176			R01660
	HMR_8587		H2O[c] + maltose[c] => 2 glucose[c]		ENSG00000214013				c	Starch and sucrose metabolism	SBO:0000176					MALT
	HMR_8589		H2O[l] + maltose[l] => 2 glucose[l]		ENSG00000171298				l	Starch and sucrose metabolism	SBO:0000176					MALTly
	HMR_8591		H2O[c] + maltotriose[c] => glucose[c] + maltose[c]		ENSG00000214013				c	Starch and sucrose metabolism	SBO:0000176					MLTG1
	HMR_8592		H2O[l] + maltotriose[l] => glucose[l] + maltose[l]		ENSG00000171298				l	Starch and sucrose metabolism	SBO:0000176					MLTG1ly
	HMR_9727		UDP-glucose[c] => glycogen[c] + UDP[c]	EC:2.4.1.11	ENSG00000104812;ENSG00000111713				c	Starch and sucrose metabolism	SBO:0000176
	HMR_3944		UTP[c] + glucose-1-phosphate[c] => PPi[c] + UDP-glucose[c]	EC:2.7.7.9	ENSG00000169764;UGP1				c	Galactose metabolism	SBO:0000176	r0094		R00289	R00289C	GALU	PMID:223665;PMID:4433565;PMID:4436332;PMID:6318818;PMID:6320876;PMID:8612650
	HMR_4128		UDP-galactose[c] <=> UDP-glucose[c]	EC:5.1.3.2	ENSG00000117308				c	Galactose metabolism	SBO:0000176	r0095		R00291	R00291C	UDPG4E	PMID:191453;PMID:845161
	HMR_4130		ATP[c] + galactose[c] => ADP[c] + alpha-D-galactose-1-phosphate[c]	EC:2.7.1.6	ENSG00000108479;ENSG00000156958				c	Galactose metabolism	SBO:0000176					GALK
	HMR_4131		UDP-galactose[c] + glucose-1-phosphate[c] <=> UDP-glucose[c] + alpha-D-galactose-1-phosphate[c]		ENSG00000213930				c	Galactose metabolism	SBO:0000176					UGLT
	HMR_4132		UDP-glucose[c] + galactose-1-phosphate[c] => UDP-galactose[c] + glucose-1-phosphate[c]	EC:2.7.7.12	ENSG00000160200;ENSG00000213930				c	Galactose metabolism	SBO:0000176	r0233		R00955	R00955C		PMID:10993714
	HMR_4303		H2O[s] + sucrose[s] => fructose[s] + glucose[s]	EC:3.2.1.10;EC:3.2.1.20	ENSG00000089597;ENSG00000090402;ENSG00000092529;ENSG00000171298;ENSG00000179087;ENSG00000214013;ENSG00000257335				s	Galactose metabolism	SBO:0000176	r0194		R00801	R00801C	SUCRe	PMID:12055199
	HMR_4414		ATP[c] + galactose[c] => ADP[c] + galactose-1-phosphate[c]	EC:2.7.1.6	ENSG00000108479;ENSG00000156958;ENSG00000166262				c	Galactose metabolism	SBO:0000176	r0265		R01092	R01092C		PMID:8908517
	HMR_4415		H2O[s] + lactose[s] => galactose[s] + glucose[s]	EC:3.2.1.23;EC:3.2.1.108	ENSG00000115850;ENSG00000170266				s	Galactose metabolism	SBO:0000176	r0266		R01100	R01100C	LACZe	PMID:6786877
	HMR_4416		H2O[s] + galactosylglycerol[s] => galactose[s] + glycerol[s]	EC:3.2.1.22;EC:3.2.1.23	ENSG00000102393;ENSG00000115850;ENSG00000170266;ENSG00000241343				s	Galactose metabolism	SBO:0000176	r0627		R01104	R01104C		PMID:3569296
	HMR_4774		CDP[c] + tagatose-1,6-bisphosphate[c] <=> CTP[c] + D-tagatose-6-phosphate[c]	EC:2.7.1.11	ENSG00000067057;ENSG00000116141;ENSG00000130957;ENSG00000141959;ENSG00000152556;ENSG00000160226				c	Galactose metabolism	SBO:0000176	r0610		R03237	R03237C		PMID:131802;PMID:1810251;PMID:193556;PMID:2987258;PMID:6091737
	HMR_4775		D-tagatose-6-phosphate[c] + ITP[c] <=> IDP[c] + tagatose-1,6-bisphosphate[c]	EC:2.7.1.11	ENSG00000067057;ENSG00000116141;ENSG00000130957;ENSG00000138356;ENSG00000141959;ENSG00000152556;ENSG00000160226				c	Galactose metabolism	SBO:0000176	r0611		R03239	R03239C		PMID:131802;PMID:1810251
	HMR_4831		lactose[s] + NAD+[s] <=> 3-ketolactose[s] + NADH[s] + H+[s]	EC:1.1.99.13					s	Galactose metabolism	SBO:0000176			R01680
	HMR_4832		3-keto-beta-D-galactose[s] + glucose[s] <=> 3-ketolactose[s] + H2O[s]	EC:3.2.1.23	ENSG00000115850;ENSG00000163521;ENSG00000169710;ENSG00000170266				s	Galactose metabolism	SBO:0000176	r0737		R04783	R04783C		PMID:3109378;UNIPROT:P16278
	HMR_7674		UDP-galactose[g] + glucose[g] => UDP[g] + lactose[g]	EC:2.4.1.22	ENSG00000086062;ENSG00000117411;ENSG00000167531				g	Galactose metabolism	SBO:0000176					UGALGTg
	HMR_8761		ATP[c] + D-tagatose[c] => ADP[c] + D-tagatose-6-phosphate[c]		ENSG00000138030				c	Galactose metabolism	SBO:0000176					KHK3
	HMR_8762		D-tagatose-6-phosphate[c] <=> DHAP[c] + glyceraldehyde[c]		ENSG00000136872				c	Galactose metabolism	SBO:0000176					FBP26
	HMR_8764		H2O[l] + lactose[l] => galactose[l] + glucose[l]		ENSG00000064601;ENSG00000141012;ENSG00000170266;ENSG00000227129				l	Galactose metabolism	SBO:0000176					LACZly
	HMR_8766		H+[c] + NADPH[c] + galactose[c] <=> NADP+[c] + galactitol[c]		ENSG00000085662;ENSG00000117448				c	Galactose metabolism	SBO:0000176					GALSIDEtl
	HMR_8767		PPi[c] + UDP-galactose[c] <=> UTP[c] + alpha-D-galactose-1-phosphate[c]		ENSG00000213930				c	Galactose metabolism	SBO:0000176					GALt2_2
	HMR_0454		ATP[c] + glyceraldehyde[c] => ADP[c] + GAP[c]	EC:2.7.1.28					c	Fructose and Mannose metabolism	SBO:0000176	r0252		R01059		TRIOK	PMID:12125098
	HMR_4297		ATP[c] + fructose-6-phosphate[c] => ADP[c] + fructose-2,6-bisphosphate[c]	EC:2.7.1.105	ENSG00000114268;ENSG00000123836;ENSG00000158571;ENSG00000170525				c	Fructose and mannose metabolism	SBO:0000176	r0188		R00757		PFK26	PMID:7506254;PMID:7688733
	HMR_4310		ATP[c] + fructose[c] => ADP[c] + fructose-1-phosphate[c]	EC:2.7.1.3	ENSG00000138030				c	Fructose and mannose metabolism	SBO:0000176	r0206		R00866	R00866C	KHK	PMID:2996495;PMID:7833921
	HMR_4312		D-glucitol[c] <=> D-glucitol[s]		ENSG00000095139;ENSG00000105669;ENSG00000122218;ENSG00000129083;ENSG00000158623;ENSG00000181789;ENSG00000184432				s	Fructose and mannose metabolism	SBO:0000176				RT0321
	HMR_4313		D-glucitol[c] <=> D-glucitol[g]		ENSG00000095139;ENSG00000105669;ENSG00000122218;ENSG00000129083;ENSG00000158623;ENSG00000181789;ENSG00000184432				g	Fructose and mannose metabolism	SBO:0000176				RT0322
	HMR_4314		D-glucitol[c] <=> D-glucitol[l]		ENSG00000095139;ENSG00000105669;ENSG00000122218;ENSG00000129083;ENSG00000158623;ENSG00000181789;ENSG00000184432				l	Fructose and mannose metabolism	SBO:0000176				RT0323
	HMR_4315		D-glucitol[c] + NAD+[c] <=> H+[c] + NADH[c] + fructose[c]	EC:1.1.1.14	ENSG00000140263				c	Fructose and mannose metabolism	SBO:0000176			R00875
	HMR_4316		D-glucitol[c] + NADP+[c] <=> H+[c] + NADPH[c] + glucose[c]	EC:1.1.1.21	ENSG00000085662;ENSG00000198074				c	Fructose and mannose metabolism	SBO:0000176			R01787
	HMR_4317		ATP[c] + D-glucitol[c] => ADP[c] + sorbitol-3-phosphate[c]	EC:2.7.1.-	ENSG00000063176;ENSG00000116199;ENSG00000141560;ENSG00000152620;ENSG00000160883;ENSG00000162408;ENSG00000167363;ENSG00000172456;ENSG00000176170;ENSG00000188266;ENSG00000197417				c	Fructose and mannose metabolism	SBO:0000176				RE2782C		PMID:2211634
	HMR_4318		ATP[c] + fructose[c] => ADP[c] + fructose-3-phosphate[c]	EC:2.7.1.-	ENSG00000063176;ENSG00000116199;ENSG00000141560;ENSG00000152620;ENSG00000160883;ENSG00000162408;ENSG00000167363;ENSG00000172456;ENSG00000176170;ENSG00000188266;ENSG00000197417				c	Fructose and mannose metabolism	SBO:0000176				RE2783
	HMR_4319		ATP[c] + fructose[c] => ADP[c] + fructose-6-phosphate[c]	EC:2.7.1.1	ENSG00000106633;ENSG00000156510;ENSG00000156515;ENSG00000159399;ENSG00000160883				c	Fructose and mannose metabolism	SBO:0000176	r0356				HEX7	PMID:16906315;PMID:7061426;PMID:7150652;PMID:8717435
	HMR_4320		ATP[c] + mannose-1-phosphate[c] => ADP[c] + D-mannose-1,6-bisphosphate[c]	EC:2.7.1.-	ENSG00000063176;ENSG00000116199;ENSG00000141560;ENSG00000152620;ENSG00000162408;ENSG00000167363;ENSG00000172456;ENSG00000176170;ENSG00000188266;ENSG00000197417				c	Fructose and mannose metabolism	SBO:0000176				RE1508C		PMID:10085245
	HMR_4356		DHAP[c] + glyceraldehyde[c] => fructose-1-phosphate[c]	EC:4.1.2.13	ENSG00000109107;ENSG00000136872;ENSG00000149925				c	Fructose and mannose metabolism	SBO:0000176	r0554		R02568	R02568C	FBA2	PMID:5114731;PMID:5655259;PMID:6054986
	HMR_4383		fructose-6-phosphate[c] <=> mannose-6-phosphate[c]	EC:5.3.1.8	ENSG00000178802				c	Fructose and mannose metabolism	SBO:0000176	r0405		R00772	R00772C	MAN6PI	PMID:10571009;PMID:12231825;PMID:15033941;PMID:2085314;PMID:7702210;PMID:8381960
	HMR_4385		mannose-6-phosphate[c] => mannose-1-phosphate[c]	EC:5.4.2.8	ENSG00000100413;ENSG00000100417;ENSG00000140650;ENSG00000169299				c	Fructose and mannose metabolism	SBO:0000176	r0404		R01818	R01818C	PMANM	PMID:10593562;PMID:12889654;PMID:15361947
	HMR_4386		GDP[c] + mannose-1-phosphate[c] => GDP-mannose[c] + Pi[c]	EC:2.7.7.22	ENSG00000144591;ENSG00000164068;ENSG00000173540;ENSG00000176020				c	Fructose and mannose metabolism	SBO:0000176	r0207		R00883	R00883C	MAN1PT2	PMID:13876695
	HMR_4387		GTP[c] + mannose-1-phosphate[c] => GDP-mannose[c] + PPi[c]	EC:2.7.7.13	ENSG00000116761;ENSG00000144591;ENSG00000173540				c	Fructose and mannose metabolism	SBO:0000176	r0208		R00885			PMID:10025667;PMID:8549746;PMID:9451026
	HMR_4399		GDP-mannose[c] => GDP-4-dehydro-6-deoxy-D-mannose[c] + H2O[c]	EC:4.2.1.47	ENSG00000112699				c	Fructose and mannose metabolism	SBO:0000176	r0209		R00888	R00888C	GMAND	PMID:9893952
	HMR_4400		GDP-4-dehydro-6-deoxy-D-mannose[c] + H+[c] + NADH[c] => GDP-L-fucose[c] + NAD+[c]	EC:1.1.1.271	ENSG00000104522				c	Fructose and mannose metabolism	SBO:0000176	r0782		R05692	R05692C		PMID:10410995;PMID:2428310;PMID:9603974
	HMR_4401		GDP-L-fucose[c] + PPi[c] <=> GTP[c] + L-fucose-1-phosphate[c]	EC:2.7.7.30	ENSG00000116783;ENSG00000254685				c	Fructose and mannose metabolism	SBO:0000176	r0452		R01951	R01951C	F1PGT	PMID:5646162;PMID:6251080
	HMR_4402		6-deoxy-L-galactose[c] + ATP[c] => ADP[c] + L-fucose-1-phosphate[c]	EC:2.7.1.52	ENSG00000157353				c	Fructose and mannose metabolism	SBO:0000176	r0597		R03161	R03161C	FK	PMID:12056818;PMID:12413479
	HMR_4403		6-deoxy-L-galactose[c] => L-fuculose[c]	EC:5.3.1.25					c	Fructose and mannose metabolism	SBO:0000176	r0598		R03163			PMID:457669;PMID:5050937
	HMR_4490		ATP[c] + mannose[c] => ADP[c] + mannose-6-phosphate[c]	EC:2.7.1.1	ENSG00000106633;ENSG00000156510;ENSG00000156515;ENSG00000159399;ENSG00000160883				c	Fructose and Mannose metabolism	SBO:0000176	r0359				HEX4	PMID:16906315;PMID:7061426;PMID:7150652;PMID:8717435
	HMR_4706		H2O[c] + fructose-2,6-bisphosphate[c] => Pi[c] + fructose-6-phosphate[c]	EC:3.1.3.46	BP1;ENSG00000078237;ENSG00000108813;ENSG00000114268;ENSG00000123836;ENSG00000130957;ENSG00000158571;ENSG00000165140;ENSG00000170525				c	Fructose and Mannose metabolism	SBO:0000176	r0567		R00763		FBP26	PMID:11245921;PMID:12379646;PMID:15170386;PMID:15581487;PMID:16316985;PMID:2837207
	HMR_8768		GDP-4-dehydro-6-deoxy-D-mannose[c] + H+[c] + NADPH[c] => GDP-L-fucose[c] + NADP+[c]		ENSG00000104522				c	Fructose and Mannose metabolism	SBO:0000176					GFUCS
	HMR_4590		H+[c] + L-xylulose[c] + NADPH[c] => NADP+[c] + xylitol[c]	EC:1.1.1.10	ENSG00000169738				c	Pentose and glucuronate interconversions	SBO:0000176	r0427		R01904	R01904C	XYLUR	PMID:28341;PMID:4397414;PMID:6821187
	HMR_4591		NAD+[c] + xylitol[c] => H+[c] + L-xylulose[c] + NADH[c]	EC:1.1.1.15	ENSG00000115425;ENSG00000116353				c	Pentose and glucuronate interconversions	SBO:0000176	r0784		R05831			PMID:13373783
	HMR_4592		D-xylose[c] + H+[c] + NADPH[c] <=> NADP+[c] + xylitol[c]	EC:1.1.1.21	ENSG00000085662;ENSG00000198074				c	Pentose and glucuronate interconversions	SBO:0000176			R01431
	HMR_4593		NAD+[c] + xylitol[c] => D-xylulose[c] + H+[c] + NADH[c]	EC:1.1.1.9					c	Pentose and glucuronate interconversions	SBO:0000176			R01896
	HMR_4594		D-xylose[c] + NADP+[c] => D-xylonolactone[c] + H+[c] + NADPH[c]	EC:1.1.1.179	ENSG00000104808				c	Pentose and glucuronate interconversions	SBO:0000176			R01430
	HMR_4595		ATP[c] + D-xylulose[c] => ADP[c] + D-xylulose-5-phosphate[c]	EC:2.7.1.17	ENSG00000093217				c	Pentose and glucuronate interconversions	SBO:0000176			R01639
	HMR_8341		H+[c] + L-arabinose[c] + NADPH[c] => L-arabitol[c] + NADP+[c]		ENSG00000053371;ENSG00000085662;ENSG00000117448				c	Pentose and glucuronate interconversions	SBO:0000176					ARABR
	HMR_8342		H+[c] + L-xylulose[c] + NADH[c] <=> L-arabitol[c] + NAD+[c]						c	Pentose and glucuronate interconversions	SBO:0000176					ABTD
	HMR_8344		H+[r] + NADPH[r] + glucuronate[r] <=> L-gulonate[r] + NADP+[r]						r	Pentose and glucuronate interconversions	SBO:0000176					GULNDer
	HMR_8352		3-dehydro-L-gulonate[c] + H+[c] + NADH[c] <=> L-gulonate[c] + NAD+[c]						c	Pentose and glucuronate interconversions	SBO:0000176					GULN3D
	HMR_8353		3-dehydro-L-gulonate[c] <=> CO2[c] + L-xylulose[c]						c	Pentose and glucuronate interconversions	SBO:0000176					DHAPAx
	HMR_8726		ATP[c] + D-ribulose[c] => ADP[c] + ribulose-5-phosphate[c]		ENSG00000171174				c	Pentose and glucuronate interconversions	SBO:0000176					RBK_D
	HMR_8727		H2O[c] + UDP-glucuronate[c] => D-glucuronate 1-phosphate[c] + UMP[c]						c	Pentose and glucuronate interconversions	SBO:0000176					UDPG1P
	HMR_8728		D-glucuronate 1-phosphate[c] + H2O[c] => Pi[c] + glucuronate[c]						c	Pentose and glucuronate interconversions	SBO:0000176					GUR1PP
	HMR_8729		H2O[c] + UDP-glucuronate[c] => UDP[c] + glucuronate[c]						c	Pentose and glucuronate interconversions	SBO:0000176					UDPGNP
	HMR_6537		H+[c] + NADPH[c] + glucuronate[c] <=> L-gulonate[c] + NADP+[c]	EC:1.1.1.2	ENSG00000117448				c	Pentose and glucuronate interconversions	SBO:0000176				RE0383C		PMID:1748675
	HMR_1568		H2O[c] + NAD+[c] + acetaldehyde[c] => H+[c] + NADH[c] + acetate[c]	EC:1.2.1.3;EC:1.2.1.5	ENSG00000006534;ENSG00000072210;ENSG00000108602;ENSG00000111275;ENSG00000117448;ENSG00000132746;ENSG00000137124;ENSG00000143149;ENSG00000164904;ENSG00000165092;ENSG00000184254				c	Pyruvate metabolism	SBO:0000176	r0176		R00710	R00710C	ALDD2x	PMID:11790142;PMID:2060039;PMID:2549038;PMID:4387261;PMID:8155713;PMID:8328987
	HMR_3853		GSH[c] + methylglyoxal[c] => (R)-S-lactoylglutathione[c]	EC:4.4.1.5	ENSG00000124767;ENSG00000167699				c	Pyruvate metabolism	SBO:0000176			R02530		LGTHL
	HMR_3854		H+[c] + NADH[c] + methylglyoxal[c] => NAD+[c] + lactaldehyde[c]	EC:1.1.1.21	ENSG00000085662;ENSG00000198074				c	Pyruvate metabolism	SBO:0000176			R02531
	HMR_3855		H+[c] + NADPH[c] + lactaldehyde[c] => NADP+[c] + propane-1,2-diol[c]	EC:1.1.1.21	ENSG00000085662;ENSG00000198074				c	Pyruvate metabolism	SBO:0000176			R02577
	HMR_3857		(R)-S-lactoylglutathione[c] + H2O[c] => D-lactate[c] + GSH[c]	EC:3.1.2.6	ENSG00000063854;ENSG00000103253				c	Pyruvate metabolism	SBO:0000176					GLYOX
	HMR_3859		D-lactate[c] + 2 ferricytochrome C[m] => 2 H+[c] + 2 ferrocytochrome C[m] + pyruvate[c]	EC:1.1.2.4	ENSG00000166816;ENSG00000182224				m	Pyruvate metabolism	SBO:0000176			R00197		D-LACDcm
	HMR_4087		NAD+[m] + malate[m] => CO2[m] + NADH[m] + pyruvate[m]	EC:1.1.1.38;EC:1.1.1.39	ENSG00000082212;ENSG00000151376				m	Pyruvate metabolism	SBO:0000176	r0057		R00214	R00214C	ME1m	PMID:15989682;PMID:16171388;PMID:4407365;PMID:4778267;PMID:7757881;PMID:8106447
	HMR_4089		NADP+[c] + malate[c] => CO2[c] + H+[c] + NADPH[c] + pyruvate[c]	EC:1.1.1.40	ENSG00000013392;ENSG00000065833;ENSG00000151376				c	Pyruvate metabolism	SBO:0000176	r0058		R00216	R00216C	ME2r	PMID:15989682;PMID:16171388;PMID:1935931;PMID:4407365;PMID:4778267;PMID:7757881;PMID:8106447
	HMR_4091		NADP+[m] + malate[m] => CO2[m] + NADPH[m] + pyruvate[m]	EC:1.1.1.38;EC:1.1.1.40	ENSG00000013392;ENSG00000082212;ENSG00000151376				m	Pyruvate metabolism	SBO:0000176	r0059		R00216	R00216C	ME2rm	PMID:15989682;PMID:16171388;PMID:1935931;PMID:4407365;PMID:4778267;PMID:7757881;PMID:8106447
	HMR_4093		H2O[c] + acetyl-CoA[c] => CoA[c] + acetate[c]	EC:3.1.2.1	ENSG00000172497				c	Pyruvate metabolism	SBO:0000176	r0061		R00227	R00227C	ACOAHi	PMID:11322891;PMID:12545200;PMID:16951743;PMID:34392;PMID:6151837;PMID:7696329
	HMR_4095		H2O[m] + acetyl-CoA[m] => CoA[m] + acetate[m]	EC:3.1.2.1	ENSG00000135094;ENSG00000172497				m	Pyruvate metabolism	SBO:0000176	r0062		R00227	R00227C	ACOAHm	PMID:11322891;PMID:12545200;PMID:16951743;PMID:34392;PMID:6151837;PMID:7696329
	HMR_4101		GTP[c] + OAA[c] => CO2[c] + GDP[c] + PEP[c]	EC:4.1.1.32	ENSG00000100889;ENSG00000124253				c	Pyruvate metabolism	SBO:0000176	r0123		R00431	R00431C	PPCKG	PMID:11851336;PMID:14505680;PMID:728402;PMID:8325643;PMID:8645161
	HMR_4103		GTP[m] + OAA[m] => CO2[m] + GDP[m] + PEP[m]	EC:4.1.1.32	ENSG00000100889;ENSG00000124253				m	Pyruvate metabolism	SBO:0000176	r0124		R00431	R00431C	PPCKGm	PMID:11851336;PMID:14505680;PMID:728402;PMID:8325643;PMID:8645161
	HMR_4143		ATP[m] + HCO3-[m] + pyruvate[m] => ADP[m] + OAA[m] + Pi[m]	EC:6.4.1.1	ENSG00000173599				m	Pyruvate metabolism	SBO:0000176	r0106		R00344	R00344C	PCm	PMID:12437512;PMID:7918683
	HMR_4193		CDP[c] + PEP[c] => CTP[c] + pyruvate[c]	EC:2.7.1.40	ENSG00000067225;ENSG00000100075;ENSG00000143627;ENSG00000143630				c	Pyruvate metabolism	SBO:0000176	r0153		R00572			PMID:1009117;PMID:7154942
	HMR_4280		NADH[m] + pyruvate[m] <=> L-lactate[m] + NAD+[m]	EC:1.1.1.27	ENSG00000134333				m	Pyruvate metabolism	SBO:0000176	r0172		R00703	R00703C	LDH_Lm	PMID:12042361;PMID:17045662;PMID:7449128;PMID:9927705;PMID:18253497
	HMR_8497		H+[c] + NADPH[c] + methylglyoxal[c] => NADP+[c] + hydroxyacetone[c]		ENSG00000053371;ENSG00000085662;ENSG00000117448				c	Pyruvate metabolism	SBO:0000176					ALR2
	HMR_8498		H+[c] + NADPH[c] + O2[c] + acetone[c] => H2O[c] + NADP+[c] + hydroxyacetone[c]		ENSG00000130649				c	Pyruvate metabolism	SBO:0000176					ACTNMO
	HMR_8499		H+[c] + NADPH[c] + O2[c] + hydroxyacetone[c] => 2 H2O[c] + NADP+[c] + methylglyoxal[c]		ENSG00000130649				c	Pyruvate metabolism	SBO:0000176					ACTLMO
	HMR_8500		H+[c] + NADPH[c] + hydroxyacetone[c] => NADP+[c] + propane-1,2-diol[c]		ENSG00000053371;ENSG00000085662;ENSG00000117448				c	Pyruvate metabolism	SBO:0000176					ALR3
	HMR_8501		H+[c] + NADPH[c] + methylglyoxal[c] => D-lactaldehyde[c] + NADP+[c]		ENSG00000137106				c	Pyruvate metabolism	SBO:0000176					LALDD
	HMR_8502		(R)-S-lactoylglutathione[c] + H+[c] + NADH[c] <=> D-lactaldehyde[c] + GSH[c] + NAD+[c]		ENSG00000197894				c	Pyruvate metabolism	SBO:0000176					LALDO
	HMR_8503		H2O[c] + NAD+[c] + lactaldehyde[c] => H+[c] + L-lactate[c] + NADH[c]		ENSG00000006534;ENSG00000072210;ENSG00000108602;ENSG00000128918;ENSG00000132746;ENSG00000143149;ENSG00000164904;ENSG00000165092;ENSG00000184254				c	Pyruvate metabolism	SBO:0000176					LCADi
	HMR_8504		D-lactaldehyde[c] + H2O[c] + NAD+[c] => D-lactate[c] + H+[c] + NADH[c]		ENSG00000006534;ENSG00000059573;ENSG00000072210;ENSG00000108602;ENSG00000111275;ENSG00000112294;ENSG00000119711;ENSG00000128918;ENSG00000132746;ENSG00000137124;ENSG00000143149;ENSG00000159423;ENSG00000164904;ENSG00000165092;ENSG00000184254				c	Pyruvate metabolism	SBO:0000176					LCADi_D
	HMR_8506		H2O[m] + NAD+[m] + lactaldehyde[m] => L-lactate[m] + NADH[m]		ENSG00000059573;ENSG00000111275;ENSG00000112294;ENSG00000119711;ENSG00000137124;ENSG00000159423				m	Pyruvate metabolism	SBO:0000176					LCADim
	HMR_8507		NAD+[c] + propane-1,2-diol[c] => D-lactaldehyde[c] + H+[c] + NADH[c]		ENSG00000147576;ENSG00000172955;ENSG00000180011;ENSG00000187758;ENSG00000196344;ENSG00000196616;ENSG00000197894;ENSG00000198099;ENSG00000248144				c	Pyruvate metabolism	SBO:0000176					ALCD21_D
	HMR_8508		NAD+[c] + propane-1,2-diol[c] => H+[c] + NADH[c] + lactaldehyde[c]		ENSG00000147576;ENSG00000172955;ENSG00000180011;ENSG00000187758;ENSG00000196344;ENSG00000196616;ENSG00000197894;ENSG00000198099;ENSG00000248144				c	Pyruvate metabolism	SBO:0000176					ALCD21_L
	HMR_8509		D-lactaldehyde[c] + H+[c] + NADPH[c] => NADP+[c] + propane-1,2-diol[c]		ENSG00000053371;ENSG00000085662;ENSG00000117448				c	Pyruvate metabolism	SBO:0000176					PPDOy
	HMR_8511		(R)-S-lactoylglutathione[m] + H2O[m] => D-lactate[m] + GSH[m]		ENSG00000063854				m	Pyruvate metabolism	SBO:0000176					GLYOXm
	HMR_8512		D-lactate[c] + NAD+[c] <=> H+[c] + NADH[c] + pyruvate[c]		ENSG00000166816				c	Pyruvate metabolism	SBO:0000176					LDH_D
	HMR_8514		L-lactate[c] + 2 ferricytochrome C[m] => 2 H+[c] + 2 ferrocytochrome C[m] + pyruvate[c]		ENSG00000182224				m	Pyruvate metabolism	SBO:0000176					L-LACDcm
	HMR_8516		DHAP[c] => Pi[c] + methylglyoxal[c]						c	Pyruvate metabolism	SBO:0000176					MGSA
	HMR_8517		GAP[c] => Pi[c] + methylglyoxal[c]						c	Pyruvate metabolism	SBO:0000176					MGSA2
	HMR_0153		ATP[c] + CoA[c] + propanoate[c] => AMP[c] + PPi[c] + propanoyl-CoA[c]	EC:6.2.1.17;EC:6.2.1.1;EC:3.1.2.2	ENSG00000081760;ENSG00000097021;ENSG00000101473;ENSG00000111058;ENSG00000119673;ENSG00000131069;ENSG00000136881;ENSG00000154930;ENSG00000177465;ENSG00000184227;ENSG00000205669				c	Propanoate metabolism	SBO:0000176	r0218		R00925	RE2649C	PCOAS	PMID:11013297;PMID:11013297;PMID:10843999;PMID:11150295;PMID:1924964;PMID:2009071;PMID:7341659
	HMR_3212		FAD[m] + propanoyl-CoA[m] => FADH2[m] + acrylyl-CoA[m]		ENSG00000111271;ENSG00000117054;ENSG00000122971;ENSG00000151498;ENSG00000177646;ENSG00000196177;ENSG00000240303				m	Propanoate metabolism	SBO:0000176					PPCOAOm
	HMR_3797		ATP[m] + CoA[m] + propanoate[m] => AMP[m] + PPi[m] + propanoyl-CoA[m]	EC:6.2.1.17	ENSG00000111058;ENSG00000131069;ENSG00000154930				m	Propanoate metabolism	SBO:0000176	r0219		R00925		PPSm	PMID:10843999;PMID:11150295;PMID:1924964;PMID:2009071;PMID:7341659
	HMR_3800		2-oxobutyrate[m] + CoA[m] + NAD+[m] => CO2[m] + NADH[m] + propanoyl-CoA[m]	EC:1.2.7.2					m	Propanoate metabolism	SBO:0000176	r1154				AKBDHm	PMID:2649080;PMID:283398;PMID:3718468;PMID:9381974
	HMR_4105		malonyl-CoA[c] => CO2[c] + acetyl-CoA[c]	EC:4.1.1.9	ENSG00000103150				c	Propanoate metabolism	SBO:0000176	r0063		R00233		MCD	PMID:101148;PMID:10455107;PMID:15003260;PMID:4180063;PMID:4731972;PMID:5578610;PMID:9869665
	HMR_4106		malonyl-CoA[m] => CO2[m] + acetyl-CoA[m]	EC:4.1.1.9	ENSG00000103150				m	Propanoate metabolism	SBO:0000176	r0064		R00233		MCDm	PMID:101148;PMID:10455107;PMID:15003260;PMID:4180063;PMID:4731972;PMID:5578610;PMID:9869665
	HMR_4107		malonyl-CoA[p] => CO2[p] + acetyl-CoA[p]	EC:4.1.1.9	ENSG00000103150				p	Propanoate metabolism	SBO:0000176	r0065		R00233		MCDp	PMID:101148;PMID:10455107;PMID:15003260;PMID:4180063;PMID:4731972;PMID:5578610;PMID:9869665
	HMR_4282		3-oxopropanoate[m] + CoA[m] + NAD+[m] => CO2[m] + NADH[m] + acetyl-CoA[m]	EC:1.2.1.18;EC:1.2.1.27	ENSG00000119711				m	Propanoate metabolism	SBO:0000176	r0174		R00705	R00705M	MMSAD3m	PMID:10989432;PMID:1527093;PMID:2768248;PMID:4285894
	HMR_4331		AMP[c] + propanoyl-CoA[c] <=> CoA[c] + propinol adenylate[c]	EC:6.2.1.17;EC:6.2.1.1	ENSG00000111058;ENSG00000115159;ENSG00000131069;ENSG00000154930				c	Propanoate metabolism	SBO:0000176	r0220		R00926	R00926C		PMID:10843999;PMID:1924964;PMID:2009071;PMID:2884217;PMID:7341659
	HMR_4459		ATP[c] + propanoate[c] => PPi[c] + propinol adenylate[c]	EC:6.2.1.1;EC:6.2.1.17	ENSG00000111058;ENSG00000131069;ENSG00000154930;ENSG00000177000				c	Propanoate metabolism	SBO:0000176	r0318		R01354	R01354C		PMID:10843999;PMID:1924964;PMID:2009071;PMID:2884217;PMID:7341659
	HMR_4460		ATP[m] + propanoate[m] => PPi[m] + propinol adenylate[m]	EC:6.2.1.1;EC:6.2.1.17	ENSG00000111058;ENSG00000131069;ENSG00000154930;ENSG00000163655				m	Propanoate metabolism	SBO:0000176	r0319		R01354	R01354C		PMID:10843999;PMID:1924964;PMID:2009071;PMID:2884217;PMID:7341659
	HMR_4464		CO2[m] + acetone[m] <=> acetoacetate[m]	EC:4.1.1.4					m	Propanoate metabolism	SBO:0000176	r0325		R01366		ADCim	PMID:4076528;PMID:4624981;PMID:963888
	HMR_4497		NAD+[m] + hydracrylate[m] => 3-oxopropanoate[m] + NADH[m]	EC:1.1.1.59	ENSG00000116133				m	Propanoate metabolism	SBO:0000176	r0365		R01608			PMID:13672942
	HMR_4741		3-hydroxypropionyl-CoA[m] + H2O[m] => CoA[m] + hydracrylate[m]	EC:3.1.2.4	ENSG00000100075;ENSG00000198130				m	Propanoate metabolism	SBO:0000176	r0596		R03158	R03158M		PMID:10989434;PMID:8188708;PMID:8824301
	HMR_8078		H2O[c] + OAA[c] + propanoyl-CoA[c] => 2-methylcitrate[c] + CoA[c]						c	Propanoate metabolism	SBO:0000176					MCITS
	HMR_0718		AKG[c] + FADH2[c] => 2-hydroxyglutarate[c] + FAD[c]	EC:1.1.99.2	ENSG00000087299				c	Butanoate metabolism	SBO:0000176			R03534
	HMR_0719		AKG[c] + H+[c] + NADH[c] => 2-hydroxyglutarate[c] + NAD+[c]	EC:1.1.1.95	ENSG00000092621				c	Butanoate metabolism	SBO:0000176			R08198
	HMR_1434		CoA[c] + acetoacetyl-CoA[c] <=> 2 acetyl-CoA[c]	EC:2.3.1.16;EC:2.3.1.9	ENSG00000060971;ENSG00000075239;ENSG00000084754;ENSG00000120437;ENSG00000138029;ENSG00000167315				c	Butanoate metabolism	SBO:0000176	r0069		R00238	R00238M	ACACT1r	PMID:10064897;PMID:10806397;PMID:1121274;PMID:11330060;PMID:15733928;PMID:1679347;PMID:16927236;PMID:17236799;PMID:1735445;PMID:1979337;PMID:3194209;PMID:6131897;PMID:6378901;PMID:7911016;PMID:8241273
	HMR_1436		ATP[c] + CoA[c] + acetoacetate[c] => AMP[c] + PPi[c] + acetoacetyl-CoA[c]	EC:6.2.1.16	ENSG00000081760				c	Butanoate metabolism	SBO:0000176	r0320		R01357	R01357M	AACOAT	PMID:4073493
	HMR_3163		FAD[m] + butyryl-CoA[m] => FADH2[m] + crotonyl-CoA[m]		ENSG00000072506;ENSG00000084754;ENSG00000111271;ENSG00000117054;ENSG00000122971;ENSG00000127884;ENSG00000138029;ENSG00000138796;ENSG00000151498;ENSG00000167315;ENSG00000177646;ENSG00000196177;ENSG00000240303				m	Butanoate metabolism	SBO:0000176		REACT_1592			ACOAD1fm	PMID:13295225;PMID:3597357
	HMR_4461		(R)-3-hydroxybutanoate[m] + NAD+[m] <=> NADH[m] + acetoacetate[m]	EC:1.1.1.30	ENSG00000161267;ENSG00000164039				m	Butanoate metabolism	SBO:0000176	r0323		R01361	R01361C	BDHm	PMID:1639787;PMID:3355176;PMID:3705199;PMID:475768;PMID:719045;PMID:7686368;PMID:8608144;PMID:8679568
	HMR_4604		H2O[p] + acetoacetyl-CoA[p] + acetyl-CoA[p] => CoA[p] + HMG-CoA[p]	EC:2.3.3.10	ENSG00000112972;ENSG00000134240				p	Butanoate metabolism	SBO:0000176	r0463		R01978	R01978C		PMID:11087424;PMID:11108725;PMID:1358203;PMID:7893153
	HMR_5351		2-hydroxybutyrate[c] + NAD+[c] <=> 2-oxobutyrate[c] + H+[c] + NADH[c]	EC:1.1.1.27	ENSG00000166800				c	Butanoate metabolism	SBO:0000176			R01000
	HMR_7709		(R)-3-hydroxybutanoyl-CoA[m] <=> H2O[m] + crotonyl-CoA[m]	EC:4.2.1.55	ENSG00000121310				m	Butanoate metabolism	SBO:0000176			R0302		3HBCDm
	HMR_4052		ATP[c] + ribose-5-phosphate[c] => AMP[c] + PRPP[c]	EC:2.7.6.1	ENSG00000101911;ENSG00000147224;ENSG00000229937				c	Pentose phosphate pathway	SBO:0000176	r0247		R01049	R01049C	PRPPS	PMID:11101685;PMID:7572345
	HMR_4304		NADP+[r] + glucose-6-phosphate[r] => H+[r] + NADPH[r] + glucono-1,5-lactone-6-phosphate[r]	EC:1.1.1.49	ENSG00000049239;ENSG00000160211				r	Pentose phosphate pathway	SBO:0000176	r0198		R00835		G6PDH2er	PMID:15774558;PMID:16756494;PMID:2753047;PMID:4169027
	HMR_4306		H+[c] + NADPH[c] + glucono-1,5-lactone-6-phosphate[c] <=> NADP+[c] + glucose-6-phosphate[c]	EC:1.1.1.49	ENSG00000160211				c	Pentose phosphate pathway	SBO:0000176	r0199		R00835		G6PDHy	PMID:15774558;PMID:16756494;PMID:2753047;PMID:4169027
	HMR_4350		ATP[c] + ribose[c] => ADP[c] + ribose-5-phosphate[c]	EC:2.7.1.15	ENSG00000158019;ENSG00000171174				c	Pentose phosphate pathway	SBO:0000176	r0248		R01051	R01051C	RBK	PMID:13295274;PMID:17618002
	HMR_4351		ribose-5-phosphate[r] <=> ribulose-5-phosphate[r]	EC:5.3.1.6	ENSG00000142657;ENSG00000153574;ENSG00000213930				r	Pentose phosphate pathway	SBO:0000176	r0249		R01056	R01056C		PMID:14690456;PMID:14988808;PMID:15234337;PMID:2843500
	HMR_4352		ribose-5-phosphate[c] <=> ribulose-5-phosphate[c]	EC:5.3.1.6	ENSG00000142657;ENSG00000153574				c	Pentose phosphate pathway	SBO:0000176	r0250		R01056	R01056C	RPI	PMID:14690456;PMID:14988808;PMID:15234337;PMID:2843500
	HMR_4354		ribose-1-phosphate[c] <=> ribose-5-phosphate[c]	EC:5.4.2.2;EC:5.4.2.7	ENSG00000013375;ENSG00000079739;ENSG00000165434;ENSG00000169299				c	Pentose phosphate pathway	SBO:0000176	r0251		R01057	R01057C	PPM	PMID:14953458;PMID:3023765;PMID:5769188;PMID:8050998
	HMR_4398		2-deoxy-D-ribose-5-phosphate[c] <=> GAP[c] + acetaldehyde[c]	EC:4.1.2.4	ENSG00000023697				c	Pentose phosphate pathway	SBO:0000176	r0254		R01066	R01066C	DRPA	PMID:4989681;PMID:9226884
	HMR_4404		D-xylulose-5-phosphate[c] + erythrose-4-phosphate[c] <=> GAP[c] + fructose-6-phosphate[c]	EC:2.2.1.1	ENSG00000007350;ENSG00000151005;ENSG00000163931				c	Pentose phosphate pathway	SBO:0000176	r0255		R01067		TKT2	PMID:234468;PMID:2495942;PMID:2843500;PMID:3089282;PMID:5141430;PMID:7115375;PMID:7154948;PMID:9924800
	HMR_4473		6-phospho-D-gluconate[r] + NADP+[r] => CO2[r] + H+[r] + NADPH[r] + ribulose-5-phosphate[r]	EC:1.1.1.44	ENSG00000142657				r	Pentose phosphate pathway	SBO:0000176	r0342		R01528	R01528C	GNDer	PMID:12398160;PMID:1504088;PMID:15558954;PMID:16756494;PMID:2753047;PMID:3943305;PMID:6212636;PMID:7194116;PMID:7225115;PMID:7623792
	HMR_4474		6-phospho-D-gluconate[c] + NADP+[c] => CO2[c] + H+[c] + NADPH[c] + ribulose-5-phosphate[c]	EC:1.1.1.44	ENSG00000142657				c	Pentose phosphate pathway	SBO:0000176	r0343		R01528	R01528C	PGDH	PMID:12398160;PMID:1504088;PMID:15558954;PMID:16756494;PMID:2753047;PMID:3943305;PMID:6212636;PMID:7194116;PMID:7225115;PMID:7623792
	HMR_4476		ATP[c] + D-gluconic acid[c] => 6-phospho-D-gluconate[c] + ADP[c]	EC:2.3.1.57	ENSG00000130066;ENSG00000141504				c	Pentose phosphate pathway	SBO:0000176				RE0124C		PMID:10978316
	HMR_4477		D-xylulose-5-phosphate[c] <=> ribulose-5-phosphate[c]	EC:5.1.3.1	ENSG00000197713;LOC729020				c	Pentose phosphate pathway	SBO:0000176	r0344		R01529	R01529C	RPE	PMID:15234337;PMID:234468;PMID:2843500
	HMR_4501		D-xylulose-5-phosphate[c] + ribose-5-phosphate[c] <=> GAP[c] + sedoheptulose-7-phosphate[c]	EC:2.2.1.1	ENSG00000007350;ENSG00000151005;ENSG00000163931				c	Pentose phosphate pathway	SBO:0000176	r0370		R01641	R01641C	TKT1	PMID:13385248;PMID:2495942;UNIPROT:P29401
	HMR_4565		GAP[c] + sedoheptulose-7-phosphate[c] <=> erythrose-4-phosphate[c] + fructose-6-phosphate[c]	EC:2.2.1.2	ENSG00000177156				c	Pentose phosphate pathway	SBO:0000176	r0406		R01827	R01827C	TAL	PMID:8549825;UNIPROT:P37837
	HMR_4567		ATP[c] + sedoheptulose-7-phosphate[c] => ADP[c] + sedoheptulose-1,7-bisphosphate[c]	EC:2.7.1.11	ENSG00000067057;ENSG00000108439;ENSG00000116141;ENSG00000130957;ENSG00000141959;ENSG00000152556;ENSG00000160226				c	Pentose phosphate pathway	SBO:0000176	r0408		R01843			PMID:4084320;PMID:4272358
	HMR_4568		UDP[c] + sedoheptulose-1,7-bisphosphate[c] <=> UTP[c] + sedoheptulose-7-phosphate[c]	EC:2.7.1.11	ENSG00000067057;ENSG00000090402;ENSG00000130957;ENSG00000141959;ENSG00000152556				c	Pentose phosphate pathway	SBO:0000176	r0409					PMID:11945275
	HMR_4623		H2O[r] + glucono-1,5-lactone-6-phosphate[r] => 6-phospho-D-gluconate[r]	EC:3.1.1.31	ENSG00000049239;ENSG00000130313				r	Pentose phosphate pathway	SBO:0000176	r0478		R02035	R02035C	PGLer	PMID:3858849;PMID:3932573;PMID:6852020;PMID:971315
	HMR_4625		H2O[c] + glucono-1,5-lactone-6-phosphate[c] => 6-phospho-D-gluconate[c]	EC:3.1.1.31	ENSG00000049239;ENSG00000130313				c	Pentose phosphate pathway	SBO:0000176	r0479		R02035	R02035C	PGL	PMID:3858849;PMID:3932573;PMID:6852020;PMID:971315
	HMR_4710		2-deoxy-D-ribose-1-phosphate[c] <=> 2-deoxy-D-ribose-5-phosphate[c]	EC:5.4.2.7	ENSG00000136371;ENSG00000169299;ENSG00000180953				c	Pentose phosphate pathway	SBO:0000176	r0570		R02749			PMID:3023765
	HMR_4841		H+[c] + NADH[c] + ribose[c] <=> NAD+[c] + ribitol[c]		ENSG00000006534;ENSG00000108602;ENSG00000132746;ENSG00000184254				c	Pentose phosphate pathway	SBO:0000176	r0796					PMID:15234337
	HMR_8074		ATP[c] + deoxyribose[c] => 2-deoxy-D-ribose-5-phosphate[c] + ADP[c]		ENSG00000171174				c	Pentose phosphate pathway	SBO:0000176					DRPA
#	HMR_8653		H+[r] + NADH[r] + glucono-1,5-lactone-6-phosphate[r] <=> NAD+[r] + glucose-6-phosphate[r]		ENSG00000049239				r	Pentose phosphate pathway	SBO:0000176					G6PDH2r
	HMR_3998		ADP[c] + H2O[c] => AMP[c] + Pi[c]	EC:3.6.1.5	ENSG00000054179;ENSG00000138185;ENSG00000168032;ENSG00000171302;ENSG00000188833				c	Purine metabolism	SBO:0000176	r0028		R00122	R00122C		PMID:11278936
	HMR_4000		ATP[c] => PPi[c] + cAMP[c]	EC:4.6.1.1	ENSG00000061918;ENSG00000070019;ENSG00000078295;ENSG00000101890;ENSG00000121281;ENSG00000129467;ENSG00000132518;ENSG00000138031;ENSG00000143199;ENSG00000152402;ENSG00000155897;ENSG00000159899;ENSG00000162104;ENSG00000164116;ENSG00000164742;ENSG00000169418;ENSG00000173175;ENSG00000174233				c	Purine metabolism	SBO:0000176	r0020		R00089	R00089C	ADNCYC	PMID:10966920;PMID:15659711
	HMR_4002		AMP[c] + ATP[c] => 2 ADP[c]	EC:2.7.4.3	ENSG00000004455;ENSG00000085231;ENSG00000106992;ENSG00000140057;ENSG00000147853;ENSG00000154027;ENSG00000155085;ENSG00000162433;ENSG00000165695				c	Purine metabolism	SBO:0000176	r0030		R00127	R00127C	ADK1	PMID:16798851;PMID:1969292;PMID:211388;PMID:6182143;PMID:6244157
	HMR_4004		AMP[m] + ATP[m] => 2 ADP[m]	EC:2.7.4.3	ENSG00000004455;ENSG00000085231;ENSG00000106992;ENSG00000140057;ENSG00000147853;ENSG00000154027;ENSG00000155085;ENSG00000162433;ENSG00000165695				m	Purine metabolism	SBO:0000176	r0031		R00127	R00127C	ADK1m	PMID:16798851;PMID:1969292;PMID:211388;PMID:6182143;PMID:6244157
	HMR_4010		AMP[c] + H2O[c] => Pi[c] + adenosine[c]	EC:3.1.3.5	ENSG00000014257;ENSG00000076685;ENSG00000116981;ENSG00000122643;ENSG00000125458;ENSG00000135318;ENSG00000141698;ENSG00000146587;ENSG00000185013;ENSG00000205309;ENSG00000240857				c	Purine metabolism	SBO:0000176	r0045		R00183	R00183C	NTD7	PMID:1550832
	HMR_4012		ATP[c] + adenosine[c] => ADP[c] + AMP[c]	EC:2.7.1.20;EC:2.7.1.74	ENSG00000156110;ENSG00000156136				c	Purine metabolism	SBO:0000176	r0048		R00185	R00185C	ADNK1	PMID:132087;PMID:3030413;PMID:6315069
	HMR_4014		H2O[c] + cAMP[c] => AMP[c]	EC:3.1.4.17	ENSG00000065989;ENSG00000073417;ENSG00000095464;ENSG00000105650;ENSG00000112541;ENSG00000113231;ENSG00000113448;ENSG00000115252;ENSG00000123360;ENSG00000128655;ENSG00000132915;ENSG00000133256;ENSG00000137496;ENSG00000138735;ENSG00000139053;ENSG00000152270;ENSG00000154678;ENSG00000156973;ENSG00000160191;ENSG00000171408;ENSG00000172572;ENSG00000184588;ENSG00000185527;ENSG00000186642;ENSG00000205268				c	Purine metabolism	SBO:0000176	r0052		R00191	R00191C	PDE1	PMID:10441464;PMID:11368177;PMID:14604994;PMID:17324123;PMID:3007144
	HMR_4016		ADP[c] + GTP[c] <=> ATP[c] + GDP[c]	EC:2.7.4.6	ENSG00000011052;ENSG00000103024;ENSG00000103202;ENSG00000112981;ENSG00000123009;ENSG00000143156;ENSG00000172113;ENSG00000239672;ENSG00000243678				c	Purine metabolism	SBO:0000176	r0099		R00330	R00330C	NDPK1	PMID:11768308
	HMR_4018		ADP[m] + GTP[m] <=> ATP[m] + GDP[m]	EC:2.7.4.6	ENSG00000011052;ENSG00000103024;ENSG00000103202;ENSG00000112981;ENSG00000123009;ENSG00000143156;ENSG00000172113;ENSG00000239672;ENSG00000243678				m	Purine metabolism	SBO:0000176	r0100		R00330	R00330C	NDPK1m	PMID:11768308
	HMR_4020		ATP[c] + GMP[c] => ADP[c] + GDP[c]	EC:2.7.4.8	ENSG00000143774				c	Purine metabolism	SBO:0000176	r0101		R00332	R00332M	GK1	PMID:8663313
	HMR_4022		GTP[c] => PPi[c] + cGMP[c]	EC:4.6.1.1;EC:4.6.1.2	ENSG00000061918;ENSG00000070019;ENSG00000078295;ENSG00000101890;ENSG00000121281;ENSG00000123201;ENSG00000129467;ENSG00000132518;ENSG00000138031;ENSG00000143199;ENSG00000152402;ENSG00000155897;ENSG00000159899;ENSG00000162104;ENSG00000164116;ENSG00000164742;ENSG00000169418;ENSG00000173175;ENSG00000174233				c	Purine metabolism	SBO:0000176	r0126		R00434	R00434C	GUACYC	PMID:11952099
	HMR_4038		FAICAR[c] <=> H2O[c] + IMP[c]	EC:3.5.4.10	ENSG00000138363				c	Purine metabolism	SBO:0000176	r0273		R01127	R01127C	IMPC	PMID:8567683;PMID:9332377
	HMR_4040		H2O[c] + IMP[c] + NAD+[c] => H+[c] + NADH[c] + xanthosine-5-phosphate[c]	EC:1.1.1.205	ENSG00000106348;ENSG00000178035				c	Purine metabolism	SBO:0000176	r0274		R01130	R01130C	IMPD	PMID:4371273
	HMR_4042		GTP[c] + IMP[c] + aspartate[c] => GDP[c] + Pi[c] + adenylosuccinate[c]	EC:6.3.4.4	ENSG00000035687;ENSG00000185100				c	Purine metabolism	SBO:0000176	r0277		R01135	R01135C	ADSS	PMID:1592113
	HMR_4044		ADP[c] + dATP[c] <=> ATP[c] + dADP[c]	EC:2.7.4.6	ENSG00000011052;ENSG00000103024;ENSG00000103202;ENSG00000112981;ENSG00000123009;ENSG00000143156;ENSG00000172113;ENSG00000239672;ENSG00000243678				c	Purine metabolism	SBO:0000176	r0278		R01137	R01137C	NDPK8	PMID:11768308
	HMR_4046		ATP[c] + H2O[c] + glutamine[c] + xanthosine-5-phosphate[c] => AMP[c] + GMP[c] + PPi[c] + glutamate[c]	EC:6.3.5.2	ENSG00000163655				c	Purine metabolism	SBO:0000176	r0302		R01231	R01231C	GMPS2	PMID:3436958;PMID:6260205;PMID:8089153
	HMR_4048		H2O[c] + cGMP[c] => GMP[c]	EC:3.1.4.17;EC:3.1.4.35	ENSG00000065989;ENSG00000073417;ENSG00000095464;ENSG00000105650;ENSG00000112541;ENSG00000113231;ENSG00000113448;ENSG00000115252;ENSG00000123360;ENSG00000128655;ENSG00000132915;ENSG00000133256;ENSG00000137496;ENSG00000138735;ENSG00000139053;ENSG00000152270;ENSG00000154678;ENSG00000156973;ENSG00000160191;ENSG00000171408;ENSG00000172572;ENSG00000184588;ENSG00000185527;ENSG00000186642;ENSG00000205268				c	Purine metabolism	SBO:0000176	r0303		R01234	R01234C	PDE4	PMID:14604994
	HMR_4080		AMP[c] + H2O[c] => IMP[c] + NH3[c]	EC:3.5.4.17;EC:3.5.4.6	ENSG00000116337;ENSG00000116748;ENSG00000133805				c	Purine metabolism	SBO:0000176	r0044		R00181	R00181C	AMPDA	PMID:12482028;PMID:7034783
	HMR_4081		AMP[s] + H2O[s] => Pi[s] + adenosine[s]	EC:3.1.3.5	ENSG00000014257;ENSG00000076685;ENSG00000116981;ENSG00000122643;ENSG00000125458;ENSG00000135318;ENSG00000141698;ENSG00000146587;ENSG00000185013;ENSG00000205309;ENSG00000240857				s	Purine metabolism	SBO:0000176	r0046		R00183	R00183C	NTD7e	PMID:1550832
	HMR_4082		AMP[m] + H2O[m] => Pi[m] + adenosine[m]	EC:3.1.3.5	ENSG00000014257;ENSG00000021826;ENSG00000076685;ENSG00000116981;ENSG00000122643;ENSG00000125458;ENSG00000135318;ENSG00000141698;ENSG00000146587;ENSG00000185013;ENSG00000205309;ENSG00000240857				m	Purine metabolism	SBO:0000176	r0047		R00183	R00183C		PMID:1550832
	HMR_4085		AMP[c] + PPi[c] <=> PRPP[c] + adenine[c]	EC:2.4.2.7;EC:2.4.2.8	ENSG00000165704;ENSG00000198931				c	Purine metabolism	SBO:0000176	r0050		R00190	R00190E	ADPT	PMID:6778226;PMID:692402
	HMR_4086		AMP[s] + PPi[s] <=> PRPP[s] + adenine[s]	EC:2.4.2.7;EC:2.4.2.8	ENSG00000076685;ENSG00000122643;ENSG00000125458;ENSG00000135318;ENSG00000146587;ENSG00000165704;ENSG00000185013;ENSG00000198931;ENSG00000205309;ENSG00000240857				s	Purine metabolism	SBO:0000176	r0051		R00190	R00190E		PMID:6778226;PMID:692402
	HMR_4134		GDP[s] + H2O[s] => GMP[s] + Pi[s]	EC:3.6.1.5;EC:3.6.1.6;EC:3.6.1.42	ENSG00000054179;ENSG00000138185;ENSG00000168032;ENSG00000171302;ENSG00000187097;ENSG00000188833;ENSG00000197217;ENSG00000197586				s	Purine metabolism	SBO:0000176	r0098		R00328	R00328C	NDP3ex	PMID:8529670
	HMR_4135		ATP[m] + GMP[m] => ADP[m] + GDP[m]	EC:2.7.4.8	ENSG00000143774				m	Purine metabolism	SBO:0000176	r0102		R00332	R00332M	GK1m	PMID:8663313
	HMR_4168		GTP[c] + H2O[c] => GMP[c] + PPi[c]	EC:3.6.1.19;EC:3.6.1.8	ENSG00000125877;ENSG00000159921				c	Purine metabolism	SBO:0000176	r0119		R00426	R00426M		PMID:11278832;PMID:4310599
	HMR_4171		GDP[c] + PEP[c] => GTP[c] + pyruvate[c]	EC:2.7.1.40	ENSG00000067225;ENSG00000100075;ENSG00000143627;ENSG00000143630				c	Purine metabolism	SBO:0000176	r0122		R00430	R00430C		PMID:1009117;PMID:7154942
	HMR_4290		H2O[s] + ITP[s] => IDP[s] + Pi[s]	EC:3.6.1.5	ENSG00000006534;ENSG00000054179;ENSG00000072210;ENSG00000108602;ENSG00000111275;ENSG00000132746;ENSG00000137124;ENSG00000138185;ENSG00000143149;ENSG00000164904;ENSG00000168032;ENSG00000171302;ENSG00000184254;ENSG00000188833				s	Purine metabolism	SBO:0000176	r0181		R00719	R00719C		PMID:15652174;PMID:16752921;PMID:17095758
	HMR_4291		ATP[c] + IDP[c] => ADP[c] + ITP[c]	EC:2.7.4.6	ENSG00000011052;ENSG00000103024;ENSG00000103202;ENSG00000112981;ENSG00000123009;ENSG00000143156;ENSG00000172113;ENSG00000239672;ENSG00000243678				c	Purine metabolism	SBO:0000176	r0182		R00722	R00722C	NDPK9	PMID:11768308
	HMR_4406		H2O[c] + PRPP[c] + glutamine[c] => 5-phosphoribosylamine[c] + PPi[c] + glutamate[c]	EC:2.4.2.14	ENSG00000119927;ENSG00000128059				c	Purine metabolism	SBO:0000176	r0257		R01072	R01072C	GLUPRT	PMID:447621;PMID:8380692
	HMR_4412		AMP[c] + fumarate[c] <=> adenylosuccinate[c]	EC:4.3.2.2	ENSG00000100354;ENSG00000239900				c	Purine metabolism	SBO:0000176	r0260		R01083	R01083C	ADSL1r	PMID:1872474
	HMR_4417		H2O[c] + IMP[c] => Pi[c] + inosine[c]	EC:3.1.3.5	ENSG00000014257;ENSG00000076685;ENSG00000116981;ENSG00000122643;ENSG00000125458;ENSG00000135318;ENSG00000141698;ENSG00000146587;ENSG00000185013;ENSG00000205309;ENSG00000240857				c	Purine metabolism	SBO:0000176	r0272		R01126	R01126C	NTD11	PMID:11690631;PMID:7999131
	HMR_4418		IMP[c] + PPi[c] <=> PRPP[c] + hypoxanthine[c]	EC:2.4.2.8	ENSG00000165704				c	Purine metabolism	SBO:0000176	r0275		R01132	R01132E	HXPRT	PMID:16861950
	HMR_4419		GMP[c] + H+[c] + NADPH[c] => IMP[c] + NADP+[c] + NH3[c]	EC:1.7.1.7	ENSG00000085662;ENSG00000100938;ENSG00000117448;ENSG00000137198				c	Purine metabolism	SBO:0000176	r0276		R01134	R01134C		PMID:12009299;PMID:12669231
	HMR_4420		ADP[m] + dATP[m] <=> ATP[m] + dADP[m]	EC:2.7.4.6	ENSG00000011052;ENSG00000103024;ENSG00000103202;ENSG00000112981;ENSG00000123009;ENSG00000143156;ENSG00000172113;ENSG00000239672;ENSG00000243678				m	Purine metabolism	SBO:0000176	r0279		R01137	R01137C	NDPK8m	PMID:11768308
	HMR_4421		PEP[c] + dADP[c] => dATP[c] + pyruvate[c]	EC:2.7.1.40	ENSG00000067225;ENSG00000100075;ENSG00000143627;ENSG00000143630				c	Purine metabolism	SBO:0000176	r0280		R01138	R01138C		PMID:1009117;PMID:7154942
	HMR_4449		GMP[c] + H2O[c] => Pi[c] + guanosine[c]	EC:3.1.3.5	ENSG00000014257;ENSG00000076685;ENSG00000116981;ENSG00000122643;ENSG00000125458;ENSG00000135318;ENSG00000141698;ENSG00000146587;ENSG00000185013;ENSG00000205309;ENSG00000240857				c	Purine metabolism	SBO:0000176	r0297		R01227	R01227C	NTD9	PMID:10899995
	HMR_4450		GMP[s] + H2O[s] => Pi[s] + guanosine[s]	EC:3.1.3.5	ENSG00000014257;ENSG00000076685;ENSG00000116981;ENSG00000122643;ENSG00000125458;ENSG00000135318;ENSG00000141698;ENSG00000146587;ENSG00000185013;ENSG00000205309;ENSG00000240857				s	Purine metabolism	SBO:0000176	r0298		R01227	R01227C	NTD9e	PMID:10899995
	HMR_4451		ATP[m] + guanosine[m] => ADP[m] + GMP[m]	EC:2.7.1.73					m	Purine metabolism	SBO:0000176	r0299		R01228		GSNKm
	HMR_4452		GMP[c] + PPi[c] <=> PRPP[c] + guanine[c]	EC:2.4.2.7;EC:2.4.2.8	ENSG00000165704;ENSG00000198931				c	Purine metabolism	SBO:0000176	r0300		R01229	R01229E	GUAPRT	PMID:15178494;PMID:17081813;PMID:7402756
	HMR_4453		ATP[c] + NH3[c] + xanthosine-5-phosphate[c] => AMP[c] + GMP[c] + PPi[c]	EC:6.3.4.1	ENSG00000163655				c	Purine metabolism	SBO:0000176	r0301		R01230	R01230C		PMID:6260205;PMID:6698284;PMID:7559506;PMID:7706277;PMID:8089153
	HMR_4480		ATP[c] + dAMP[c] => ADP[c] + dADP[c]	EC:2.7.4.11;EC:2.7.4.3	ENSG00000004455;ENSG00000072778;ENSG00000085231;ENSG00000087008;ENSG00000106992;ENSG00000115361;ENSG00000117054;ENSG00000140057;ENSG00000147853;ENSG00000151498;ENSG00000154027;ENSG00000155085;ENSG00000161533;ENSG00000162433;ENSG00000165695;ENSG00000177646				c	Purine metabolism	SBO:0000176	r0345		R01547	R01547C		PMID:11768308
	HMR_4481		H2O[c] + adenosine[c] => NH3[c] + inosine[c]	EC:3.5.4.4	ENSG00000093072;ENSG00000196839				c	Purine metabolism	SBO:0000176	r0346		R01560	R01560C	ADA	PMID:15016824
	HMR_4482		H2O[s] + adenosine[s] => NH3[s] + inosine[s]	EC:3.5.4.4	ENSG00000093072;ENSG00000196839				s	Purine metabolism	SBO:0000176	r0347		R01560	R01560C	ADAe	PMID:15016824
	HMR_4486		ITP[c] + glucose[c] => IDP[c] + glucose-6-phosphate[c]	EC:2.7.1.1	ENSG00000068366;ENSG00000106633;ENSG00000123983;ENSG00000140284;ENSG00000151726;ENSG00000156510;ENSG00000156515;ENSG00000159399;ENSG00000160883;ENSG00000164398;ENSG00000197142				c	Purine metabolism	SBO:0000176	r0354					PMID:16906315;PMID:7061426;PMID:7150652;PMID:8717435
	HMR_4487		dATP[c] + glucose[c] => dADP[c] + glucose-6-phosphate[c]	EC:2.7.1.1	ENSG00000100412;ENSG00000106633;ENSG00000122729;ENSG00000156510;ENSG00000156515;ENSG00000159399;ENSG00000160883				c	Purine metabolism	SBO:0000176	r0355					PMID:16906315;PMID:7061426;PMID:7150652;PMID:8717435
	HMR_4488		ITP[c] + fructose[c] => IDP[c] + fructose-6-phosphate[c]	EC:2.7.1.1	ENSG00000106633;ENSG00000111058;ENSG00000131069;ENSG00000154930;ENSG00000156510;ENSG00000156515;ENSG00000159399;ENSG00000160883				c	Purine metabolism	SBO:0000176	r0357					PMID:16906315;PMID:7061426;PMID:7150652;PMID:8717435
	HMR_4489		dATP[c] + fructose[c] => dADP[c] + fructose-6-phosphate[c]	EC:2.7.1.1	ENSG00000106633;ENSG00000111058;ENSG00000131069;ENSG00000154930;ENSG00000156510;ENSG00000156515;ENSG00000159399;ENSG00000160883				c	Purine metabolism	SBO:0000176	r0358					PMID:16906315;PMID:7061426;PMID:7150652;PMID:8717435
	HMR_4492		ITP[c] + mannose[c] => IDP[c] + mannose-6-phosphate[c]	EC:2.7.1.1	ENSG00000081760;ENSG00000106633;ENSG00000156510;ENSG00000156515;ENSG00000159399;ENSG00000160883				c	Purine metabolism	SBO:0000176	r0360					PMID:16906315;PMID:7061426;PMID:7150652;PMID:8717435
	HMR_4493		dATP[c] + mannose[c] => dADP[c] + mannose-6-phosphate[c]	EC:2.7.1.1	ENSG00000036473;ENSG00000106633;ENSG00000156510;ENSG00000156515;ENSG00000159399;ENSG00000160883				c	Purine metabolism	SBO:0000176	r0361					PMID:16906315;PMID:7061426;PMID:7150652;PMID:8717435
	HMR_4495		ITP[c] + glucosamine[c] => IDP[c] + glucosamine-6-phosphate[c]	EC:2.7.1.1	ENSG00000106633;ENSG00000156510;ENSG00000156515;ENSG00000159399;ENSG00000160883				c	Purine metabolism	SBO:0000176	r0363					PMID:16906315;PMID:7061426;PMID:7150652;PMID:8717435
	HMR_4496		dATP[c] + glucosamine[c] => dADP[c] + glucosamine-6-phosphate[c]	EC:2.7.1.1	ENSG00000106633;ENSG00000156510;ENSG00000156515;ENSG00000159399;ENSG00000160883				c	Purine metabolism	SBO:0000176	r0364					PMID:16906315;PMID:7061426;PMID:7150652;PMID:8717435
	HMR_4518		H2O[c] + guanine[c] => NH3[c] + xanthine[c]	EC:3.5.4.3	ENSG00000119125				c	Purine metabolism	SBO:0000176	r0379		R01676	R01676C	GUAD	PMID:10348987;PMID:14342518;PMID:16742482;PMID:4821397;PMID:4822729;PMID:950009
	HMR_4519		H2O[c] + NAD+[c] + hypoxanthine[c] => H+[c] + NADH[c] + xanthine[c]	EC:1.17.1.4	ENSG00000158125				c	Purine metabolism	SBO:0000176	r0394		R01768	R01768X		PMID:2713424;PMID:8248161
	HMR_4520		H2O[c] + O2[c] + hypoxanthine[c] => H2O2[c] + xanthine[c]	EC:1.17.3.2	ENSG00000158125				c	Purine metabolism	SBO:0000176	r0395		R01769	R01769X		PMID:11993848;PMID:1643670;PMID:3010873;PMID:8343533
	HMR_4570		ADP[c] + dGTP[c] <=> ATP[c] + dGDP[c]	EC:2.7.4.6	ENSG00000011052;ENSG00000103024;ENSG00000103202;ENSG00000112981;ENSG00000123009;ENSG00000143156;ENSG00000172113;ENSG00000239672;ENSG00000243678				c	Purine metabolism	SBO:0000176	r0411		R01857	R01857C	NDPK5	PMID:11768308;PMID:2546816;PMID:2832402;UNIPROT:P15531
	HMR_4572		ATP[m] + dGDP[m] => ADP[m] + dGTP[m]	EC:2.7.4.6	ENSG00000011052;ENSG00000103024;ENSG00000103202;ENSG00000112981;ENSG00000123009;ENSG00000143156;ENSG00000172113;ENSG00000239672;ENSG00000243678				m	Purine metabolism	SBO:0000176	r0412		R01857	R01857C	NDPK5m	PMID:11768308;PMID:2546816;PMID:2832402;UNIPROT:P15531
	HMR_4573		PEP[c] + dGDP[c] => dGTP[c] + pyruvate[c]	EC:2.7.1.40	ENSG00000067225;ENSG00000100075;ENSG00000143627;ENSG00000143630				c	Purine metabolism	SBO:0000176	r0413		R01858	R01858C		PMID:1009117;PMID:7154942
	HMR_4574		Pi[c] + inosine[c] <=> hypoxanthine[c] + ribose-1-phosphate[c]	EC:2.4.2.1	ENSG00000198805				c	Purine metabolism	SBO:0000176	r0415		R01863	R01863C	PUNP5	PMID:2301;PMID:37803;UNIPROT:P00491
	HMR_4600		ATP[c] + deoxyguanosine[c] => ADP[c] + dGMP[c]	EC:2.7.1.113	ENSG00000100288;ENSG00000110090;ENSG00000114956;ENSG00000157184;ENSG00000169169;ENSG00000205560				c	Purine metabolism	SBO:0000176	r0456		R01967	R01967M		PMID:15748706
	HMR_4602		H2O[c] + dGMP[c] => Pi[c] + deoxyguanosine[c]	EC:3.1.3.5	ENSG00000014257;ENSG00000076685;ENSG00000116981;ENSG00000122643;ENSG00000125458;ENSG00000135318;ENSG00000141698;ENSG00000146587;ENSG00000185013;ENSG00000205309;ENSG00000240857				c	Purine metabolism	SBO:0000176	r0458		R01968	R01968C	NTD8	PMID:11690631;PMID:17405878;PMID:6284244;PMID:7999131;UNIPROT:P21589;UNIPROT:Q96P26
	HMR_4603		2-deoxy-D-ribose-1-phosphate[c] + guanine[c] <=> Pi[c] + deoxyguanosine[c]	EC:2.4.2.1;EC:2.4.2.4	ENSG00000025708;ENSG00000198805				c	Purine metabolism	SBO:0000176	r0459		R01969	R01969C	PUNP4	PMID:2301;PMID:37803;UNIPROT:P00491
	HMR_4611		ATP[c] + thioredoxin[c] => H2O[c] + dATP[c] + oxidized thioredoxin[c]	EC:1.17.4.1	ENSG00000048392;ENSG00000167325;ENSG00000171848				c	Purine metabolism	SBO:0000176	r0470		R02017	R02017C		PMID:6121703;PMID:8074691
	HMR_4612		ADP[c] + thioredoxin[c] => H2O[c] + dADP[c] + oxidized thioredoxin[c]	EC:1.17.4.1	ENSG00000048392;ENSG00000136810;ENSG00000167325;ENSG00000171848				c	Purine metabolism	SBO:0000176	r0471		R02017	R02017C	RNDR1	PMID:6121703;PMID:8074691
	HMR_4614		GTP[c] + thioredoxin[c] => H2O[c] + dGTP[c] + oxidized thioredoxin[c]	EC:1.17.4.1	ENSG00000048392;ENSG00000167325;ENSG00000171848				c	Purine metabolism	SBO:0000176	r0472		R02017	R02017C		PMID:6121703;PMID:8074691
	HMR_4615		GDP[c] + thioredoxin[c] => H2O[c] + dGDP[c] + oxidized thioredoxin[c]	EC:1.17.4.1	ENSG00000048392;ENSG00000136810;ENSG00000167325;ENSG00000171848				c	Purine metabolism	SBO:0000176	r0473		R02017	R02017C	RNDR2	PMID:6121703;PMID:8074691
	HMR_4617		CTP[c] + thioredoxin[c] => H2O[c] + dCTP[c] + oxidized thioredoxin[c]	EC:1.17.4.1	ENSG00000048392;ENSG00000167325;ENSG00000171848				c	Purine metabolism	SBO:0000176	r0474		R02017	R02017C		PMID:6121703;PMID:8074691
	HMR_4618		UTP[c] + thioredoxin[c] => H2O[c] + dUTP[c] + oxidized thioredoxin[c]	EC:1.17.4.1	ENSG00000048392;ENSG00000167325;ENSG00000171848				c	Purine metabolism	SBO:0000176	r0475		R02017	R02017C		PMID:6121703;PMID:8074691
	HMR_4619		CDP[c] + thioredoxin[c] => H2O[c] + dCDP[c] + oxidized thioredoxin[c]	EC:1.17.4.1	ENSG00000048392;ENSG00000136810;ENSG00000167325;ENSG00000171848				c	Purine metabolism	SBO:0000176	r0476		R02017	R02017C	RNDR3	PMID:6121703;PMID:8074691
	HMR_4621		UDP[c] + thioredoxin[c] => H2O[c] + dUDP[c] + oxidized thioredoxin[c]	EC:1.17.4.1	ENSG00000048392;ENSG00000136810;ENSG00000167325;ENSG00000171848				c	Purine metabolism	SBO:0000176	r0477		R02017	R02017C	RNDR4	PMID:6121703;PMID:8074691
	HMR_4632		H2O[c] + dAMP[c] => Pi[c] + deoxyadenosine[c]	EC:3.1.3.5	ENSG00000014257;ENSG00000076685;ENSG00000116981;ENSG00000122643;ENSG00000125458;ENSG00000135318;ENSG00000141698;ENSG00000146587;ENSG00000185013;ENSG00000205309;ENSG00000240857				c	Purine metabolism	SBO:0000176	r0492		R02088	R02088C	NTD6	PMID:11690631;PMID:17405878;PMID:6284244;PMID:7999131;UNIPROT:P21589;UNIPROT:Q96P26
	HMR_4646		H2O[c] + NAD+[c] + xanthine[c] => H+[c] + NADH[c] + urate[c]	EC:1.17.1.4	ENSG00000114956;ENSG00000158125				c	Purine metabolism	SBO:0000176	r0502		R02103	R02103X		PMID:11246119;PMID:12632927
	HMR_4648		H2O[p] + NAD+[p] + xanthine[p] => H+[p] + NADH[p] + urate[p]	EC:1.17.1.4	ENSG00000158125				p	Purine metabolism	SBO:0000176	r0503		R02103	R02103X	XANDp	PMID:11246119;PMID:12632927
	HMR_4649		H2O[c] + O2[c] + xanthine[c] => H2O2[c] + urate[c]	EC:1.17.3.2	ENSG00000112972;ENSG00000134240;ENSG00000158125				c	Purine metabolism	SBO:0000176	r0504		R02107	R02107X		PMID:16087479;PMID:1643670;PMID:16756494;PMID:18600557;PMID:8343533
	HMR_4650		H2O[p] + O2[p] + xanthine[p] => H2O2[p] + urate[p]	EC:1.17.3.2	ENSG00000158125				p	Purine metabolism	SBO:0000176	r0505		R02107	R02107X	XAOx	PMID:16087479;PMID:1643670;PMID:16756494;PMID:18600557;PMID:8343533
	HMR_4651		Pi[c] + guanosine[c] <=> guanine[c] + ribose-1-phosphate[c]	EC:2.4.2.15;EC:2.4.2.1	ENSG00000198805				c	Purine metabolism	SBO:0000176	r0506		R02147	R02147C	PUNP3	PMID:2301;PMID:37803;UNIPROT:P00491
	HMR_4663		Pi[c] + xanthosine[c] <=> ribose-1-phosphate[c] + xanthine[c]	EC:2.4.2.1	ENSG00000198805				c	Purine metabolism	SBO:0000176	r0521		R02297	R02297C	PUNP7	PMID:2301;PMID:37803;UNIPROT:P00491
	HMR_4664		PRPP[c] + xanthine[c] => PPi[c] + xanthosine-5-phosphate[c]	EC:2.4.2.22					c	Purine metabolism	SBO:0000176
	HMR_4694		H2O[c] + deoxyadenosine[c] => NH3[c] + deoxyinosine[c]	EC:3.5.4.4	ENSG00000093072;ENSG00000196839				c	Purine metabolism	SBO:0000176	r0550		R02556	R02556E	DADA	PMID:12381379;PMID:4625871;PMID:9388
	HMR_4695		2-deoxy-D-ribose-1-phosphate[c] + adenine[c] <=> Pi[c] + deoxyadenosine[c]	EC:2.4.2.1;EC:2.4.2.4	ENSG00000025708;ENSG00000198805				c	Purine metabolism	SBO:0000176	r0551		R02557	R02557C	PUNP2	PMID:2301;PMID:37803;UNIPROT:P00491
	HMR_4705		H2O[c] + xanthosine-5-phosphate[c] => Pi[c] + xanthosine[c]	EC:3.1.3.5	ENSG00000014257;ENSG00000076685;ENSG00000116981;ENSG00000122643;ENSG00000125458;ENSG00000135318;ENSG00000141698;ENSG00000146587;ENSG00000185013;ENSG00000205309;ENSG00000240857				c	Purine metabolism	SBO:0000176	r0566		R02719	R02719C	NTD10	PMID:11690631;PMID:17405878;PMID:6284244;PMID:7999131;UNIPROT:P21589;UNIPROT:Q96P26
	HMR_4709		2-deoxy-D-ribose-1-phosphate[c] + hypoxanthine[c] <=> Pi[c] + deoxyinosine[c]	EC:2.4.2.1;EC:2.4.2.4	ENSG00000025708;ENSG00000198805				c	Purine metabolism	SBO:0000176	r0569		R02748	R02748C	PUNP6	PMID:2301;PMID:37803;UNIPROT:P00491
	HMR_4799		5-phosphoribosylamine[c] + ATP[c] + glycine[c] => ADP[c] + GAR[c] + Pi[c]	EC:6.3.4.13	ENSG00000159131				c	Purine metabolism	SBO:0000176	r0659		R04144	R04144C	PRAGS	PMID:8299947
	HMR_4802		5-phosphoribosylformylglycinamidine[c] + ATP[c] => ADP[c] + AIR[c] + Pi[c]	EC:6.3.3.1	ENSG00000105953;ENSG00000159131;ENSG00000197444				c	Purine metabolism	SBO:0000176	r0666		R04208	R04208C	PRAIS	PMID:4084560
	HMR_4804		5-phosphoribosyl-4-carboxy-5-aminoimidazole[c] <=> AIR[c] + CO2[c]	EC:4.1.1.21	ENSG00000128050				c	Purine metabolism	SBO:0000176	r0667		R04209	R04209C	AIRCr	PMID:4772278;UNIPROT:P22234
	HMR_4808		ATP[c] + H2O[c] + N-formyl-GAR[c] + glutamine[c] => 5-phosphoribosylformylglycinamidine[c] + ADP[c] + Pi[c] + glutamate[c]	EC:6.3.5.3	ENSG00000178921				c	Purine metabolism	SBO:0000176	r0687		R04463	R04463C	PRFGS	PMID:6722784;UNIPROT:O15067
	HMR_4810		5-phosphoribosyl-4-carboxy-5-aminoimidazole[c] + ATP[c] + aspartate[c] => ADP[c] + Pi[c] + SAICAR[c]	EC:6.3.2.6	ENSG00000128050				c	Purine metabolism	SBO:0000176	r0705		R04591	R04591C	PRASCS	PMID:17224163;UNIPROT:P22234
	HMR_4812		AICAR[c] + fumarate[c] <=> SAICAR[c]	EC:4.3.2.2	ENSG00000100354;ENSG00000239900				c	Purine metabolism	SBO:0000176	r0699		R04559	R04559C	ADSL2r	PMID:1872474
	HMR_4814		10-formyl-THF[c] + AICAR[c] <=> FAICAR[c] + THF[c]	EC:2.1.2.3	ENSG00000138363				c	Purine metabolism	SBO:0000176	r0700		R04560	R04560C	AICART	PMID:11381136
	HMR_5301		GTP[c] + uridine[c] => GDP[c] + UMP[c]	EC:2.7.1.48	ENSG00000130717;ENSG00000143179;ENSG00000198276				c	Purine metabolism	SBO:0000176					URIK2
	HMR_5353		ATP[c] + dGMP[c] => ADP[c] + dGDP[c]	EC:2.7.4.8	ENSG00000143774				c	Purine metabolism	SBO:0000176	r1157		R02090	R02090C	DGK1	PMID:164875;PMID:211390;PMID:3024975;PMID:4307347;PMID:5552394
	HMR_6601		H2O[c] + allantoate[c] => urea[c] + ureidoglycolate[c]	EC:3.5.3.4	ENSG00000151360				c	Purine metabolism	SBO:0000176			R02422	R02422C
	HMR_6602		H2O2[c] + urate[c] <=> alloxan[c] + urea[c]	EC:1.11.1.7	ENSG00000005381;ENSG00000115705;ENSG00000117592;ENSG00000121053;ENSG00000130508;ENSG00000147485;ENSG00000167419				c	Purine metabolism	SBO:0000176				RE2888C		PMID:10600166
	HMR_6603		H2O2[s] + urate[s] <=> alloxan[s] + urea[s]	EC:1.11.1.7	ENSG00000005381;ENSG00000115705;ENSG00000117592;ENSG00000121053;ENSG00000130508;ENSG00000147485;ENSG00000167419				s	Purine metabolism	SBO:0000176				RE2888E		PMID:10600166
	HMR_6605		H2O[c] + urate radical[c] <=> hydroxide[c] + urate[c]						c	Purine metabolism	SBO:0000176				RE2591C		PMID:8325534
	HMR_6606		ascorbate[c] + urate radical[c] <=> monodehydroascorbate[c] + urate[c]						c	Purine metabolism	SBO:0000176				RE2605C		PMID:8325534
	HMR_6607		H2O[c] + urate radical[c] <=> hydroxyl radical[c] + urate[c]						c	Purine metabolism	SBO:0000176				RE2591C
	HMR_6609		H2O[c] + allantoin[c] <=> allantoate[c]	EC:3.5.2.5					c	Purine metabolism	SBO:0000176				RE2813C		PMID:11342423;PMID:8248161
	HMR_6610		5-hydroxyisourate[c] + H2O[c] <=> CO2[c] + allantoin[c]						c	Purine metabolism	SBO:0000176				RE3352C		PMID:8248161;PMID:11342423
	HMR_6611		5-hydroxyisourate[c] + H2O2[c] <=> H2O[c] + O2[c] + urate[c]	EC:1.7.3.3					c	Purine metabolism	SBO:0000176			R02106	R02106C
	HMR_7144		ADP-ribose[c] + H2O[c] => AMP[c] + ribose-5-phosphate[c]	EC:3.6.1.13;EC:3.6.1.53	ENSG00000142185;ENSG00000165609;ENSG00000170222;ENSG00000170502				c	Purine metabolism	SBO:0000176			R01054		ADPRDP
	HMR_8755		H2O[p] + O2[p] + hypoxanthine[p] => H2O2[p] + xanthine[p]		ENSG00000158125				p	Purine metabolism	SBO:0000176					XAO2x
	HMR_3793		2-methyl-3-oxopropanoate[m] + alanine[m] <=> D-3-amino-isobutanoate[m] + pyruvate[m]	EC:2.6.1.40	ENSG00000113492				m	Pyrimidine metabolism	SBO:0000176	r0484		R02050	R02050M	D3AIBTm	PMID:5773299
	HMR_3931		H+[c] + NADPH[c] + oxidized thioredoxin[c] => NADP+[c] + thioredoxin[c]	EC:1.8.1.9	ENSG00000184470;ENSG00000197763;ENSG00000198431				c	Pyrimidine metabolism	SBO:0000176	r0469		R02016	R02016C	TRDRr	PMID:10462449;PMID:11060283;PMID:15110392
	HMR_3969		ITP[c] + uridine[c] => IDP[c] + UMP[c]		ENSG00000130717;ENSG00000143179				c	Pyrimidine metabolism	SBO:0000176					URIK3
	HMR_3970		H2O[c] + UMP[c] => Pi[c] + uridine[c]		ENSG00000122643				c	Pyrimidine metabolism	SBO:0000176					NTD2
	HMR_4006		ADP[c] + UTP[c] <=> ATP[c] + UDP[c]	EC:2.7.4.6	ENSG00000011052;ENSG00000103024;ENSG00000103202;ENSG00000112981;ENSG00000123009;ENSG00000143156;ENSG00000172113;ENSG00000239672;ENSG00000243678				c	Pyrimidine metabolism	SBO:0000176	r0037		R00156	R00156C	NDPK2	PMID:132087
	HMR_4008		ATP[c] + UMP[c] => ADP[c] + UDP[c]	EC:2.7.4.14;EC:2.7.4.4	ENSG00000134326;ENSG00000162368				c	Pyrimidine metabolism	SBO:0000176	r0038		R00158	R00158M	UMPK	PMID:10462544;PMID:11912132;PMID:132087;PMID:7581800;PMID:8867780
	HMR_4028		ADP[c] + CTP[c] <=> ATP[c] + CDP[c]	EC:2.7.4.6	ENSG00000011052;ENSG00000103024;ENSG00000103202;ENSG00000112981;ENSG00000123009;ENSG00000143156;ENSG00000143627;ENSG00000172113;ENSG00000239672;ENSG00000243678				c	Pyrimidine metabolism	SBO:0000176	r0150		R00570	R00570C	NDPK3	PMID:132087
	HMR_4030		ADP[m] + CTP[m] <=> ATP[m] + CDP[m]	EC:2.7.4.6	ENSG00000011052;ENSG00000103024;ENSG00000103202;ENSG00000112981;ENSG00000123009;ENSG00000143156;ENSG00000143627;ENSG00000172113;ENSG00000239672;ENSG00000243678				m	Pyrimidine metabolism	SBO:0000176	r0151		R00570	R00570C	NDPK3m	PMID:132087
	HMR_4032		ATP[c] + NH3[c] + UTP[c] => ADP[c] + CTP[c] + Pi[c]	EC:6.3.4.2	ENSG00000047230;ENSG00000171766;ENSG00000171793				c	Pyrimidine metabolism	SBO:0000176	r0152		R00571	R00571C	CTPS1	PMID:10064135;PMID:7695960;PMID:8365402;PMID:932036
	HMR_4034		2 ATP[c] + H+[c] + H2O[c] + HCO3-[c] + glutamine[c] => 2 ADP[c] + Pi[c] + carbamoyl-phosphate[c] + glutamate[c]	EC:6.3.5.5	ENSG00000084774				c	Pyrimidine metabolism	SBO:0000176	r0155		R00575	R00575C	CBPS	PMID:2472341;PMID:29209;PMID:8089153
	HMR_4036		orotidine-5-phosphate[c] => CO2[c] + UMP[c]	EC:4.1.1.23	ENSG00000114491				c	Pyrimidine metabolism	SBO:0000176	r0235		R00965	R00965C	OMPDC	PMID:856170;PMID:8631878;PMID:9042911
	HMR_4050		N-carbamoyl-L-aspartate[c] + Pi[c] <=> aspartate[c] + carbamoyl-phosphate[c]	EC:2.1.3.2	ENSG00000084774				c	Pyrimidine metabolism	SBO:0000176	r0328		R01397	R01397C	ASPCTr	PMID:13319326;PMID:29209
	HMR_4056		H2O[c] + dTMP[c] => Pi[c] + thymidine[c]	EC:3.1.3.5;EC:3.1.3.35	ENSG00000014257;ENSG00000076685;ENSG00000116981;ENSG00000122643;ENSG00000125458;ENSG00000135318;ENSG00000141698;ENSG00000146587;ENSG00000185013;ENSG00000205309;ENSG00000240857				c	Pyrimidine metabolism	SBO:0000176	r0350		R01569	R01569C	NTD5	PMID:14235544;PMID:15262124;PMID:15990964
	HMR_4059		H2O[r] + UDP[r] => Pi[r] + UMP[r]	EC:3.6.1.5;EC:3.6.1.6	ENSG00000054179;ENSG00000138185;ENSG00000168032;ENSG00000171302;ENSG00000187097;ENSG00000188833;ENSG00000197217;ENSG00000197586				r	Pyrimidine metabolism	SBO:0000176	r0035		R00155	R00155C	NDP7g	PMID:10858452
	HMR_4060		H2O[s] + UDP[s] => Pi[s] + UMP[s]	EC:3.6.1.5;EC:3.6.1.6	ENSG00000054179;ENSG00000138185;ENSG00000168032;ENSG00000171302;ENSG00000187097;ENSG00000188833;ENSG00000197217;ENSG00000197586				s	Pyrimidine metabolism	SBO:0000176	r0036		R00155	R00155C	NDP7ex	PMID:10858452
	HMR_4127		H2O[c] + UDP-glucose[c] => UMP[c] + glucose-1-phosphate[c]	EC:3.6.1.8;EC:3.6.1.9;EC:3.6.1.45	ENSG00000114021;ENSG00000136960;ENSG00000154269;ENSG00000197594;ENSG00000183828				c	Pyrimidine metabolism	SBO:0000176	r0093		R00287	R00287C		PMID:11579996;PMID:11946484;PMID:12429023;PMID:12846830;PMID:1315502;PMID:2822037;PMID:2848456;PMID:3001038;PMID:4403504;PMID:7532398;PMID:7860751;PMID:8001561
	HMR_4177		CMP[c] + H2O[c] => Pi[c] + cytidine[c]	EC:3.1.3.5	ENSG00000014257;ENSG00000076685;ENSG00000116981;ENSG00000122643;ENSG00000125458;ENSG00000135318;ENSG00000141698;ENSG00000146587;ENSG00000185013;ENSG00000205309;ENSG00000240857				c	Pyrimidine metabolism	SBO:0000176	r0134		R00511	R00511C	NTD4	PMID:7479738
	HMR_4179		CMP[s] + H2O[s] => Pi[s] + cytidine[s]	EC:3.1.3.5	ENSG00000014257;ENSG00000076685;ENSG00000116981;ENSG00000122643;ENSG00000125458;ENSG00000135318;ENSG00000141698;ENSG00000146587;ENSG00000185013;ENSG00000205309;ENSG00000240857				s	Pyrimidine metabolism	SBO:0000176	r0135		R00511	R00511C	NTD4e	PMID:7479738
	HMR_4182		GTP[c] + cytidine[c] => CMP[c] + GDP[c]	EC:2.7.1.-	ENSG00000063176;ENSG00000116199;ENSG00000130717;ENSG00000141560;ENSG00000143179;ENSG00000152620;ENSG00000162408;ENSG00000167363;ENSG00000172456;ENSG00000176170;ENSG00000188266;ENSG00000197417				c	Pyrimidine metabolism	SBO:0000176
	HMR_4183		CDP[s] + H2O[s] => CMP[s] + Pi[s]	EC:3.6.1.5	ENSG00000054179;ENSG00000099998;ENSG00000100031;ENSG00000100121;ENSG00000131067;ENSG00000133475;ENSG00000138185;ENSG00000168032;ENSG00000171302;ENSG00000183038;ENSG00000188833				s	Pyrimidine metabolism	SBO:0000176	r0139		R00514	R00514C		PMID:15652174;PMID:16752921;PMID:17095758
	HMR_4192		CTP[s] + H2O[s] => CDP[s] + Pi[s]	EC:3.6.1.5	ENSG00000007171;ENSG00000054179;ENSG00000089250;ENSG00000138185;ENSG00000164867;ENSG00000168032;ENSG00000171302;ENSG00000181652;ENSG00000188833				s	Pyrimidine metabolism	SBO:0000176	r0149		R00569	R00569C		PMID:15652174;PMID:16752921;PMID:17095758
	HMR_4194		ATP[c] + H2O[c] + UTP[c] + glutamine[c] => ADP[c] + CTP[c] + Pi[c] + glutamate[c]	EC:6.3.4.2	ENSG00000047230;ENSG00000171793				c	Pyrimidine metabolism	SBO:0000176	r0154		R00573	R00573C	CTPS2	PMID:16820675;PMID:932036
	HMR_4210		PEP[c] + UDP[c] => UTP[c] + pyruvate[c]	EC:2.7.1.40	ENSG00000067225;ENSG00000100075;ENSG00000143627;ENSG00000143630				c	Pyrimidine metabolism	SBO:0000176	r0165		R00659	R00659C		PMID:1009117;PMID:7154942
	HMR_4211		H2O[s] + UTP[s] => PPi[s] + UMP[s]	EC:3.6.1.19	ENSG00000125877				s	Pyrimidine metabolism	SBO:0000176	r0166		R00662	R00662M		PMID:15652174;PMID:16752921;PMID:17095758
	HMR_4343		PRPP[c] + uracil[c] => PPi[c] + UMP[c]	EC:2.4.2.9	ENSG00000094841;ENSG00000198276				c	Pyrimidine metabolism	SBO:0000176
	HMR_4345		5,6-Dihydrouracil[c] + NADP+[c] <=> H+[c] + NADPH[c] + uracil[c]	EC:1.3.1.2	ENSG00000188641				c	Pyrimidine metabolism	SBO:0000176	r0237		R00978	R00978C	DURAD	PMID:15450176;PMID:8429016
	HMR_4346		5,6-Dihydrouracil[c] + H2O[c] => 3-ureidopropionate[c]	EC:3.5.2.2	ENSG00000092964;ENSG00000113657;ENSG00000147647				c	Pyrimidine metabolism	SBO:0000176	r0516		R02269	R02269C	DHPM1	PMID:2827580
	HMR_4470		H+[c] + NADH[c] + thymine[c] => NAD+[c] + dihydrothymine[c]	EC:1.3.1.1	ENSG00000100075				c	Pyrimidine metabolism	SBO:0000176	r0330		R01414			PMID:1260500;PMID:8615641
	HMR_4471		NADH[m] + thymine[m] => NAD+[m] + dihydrothymine[m]	EC:1.3.1.1	ENSG00000100075				m	Pyrimidine metabolism	SBO:0000176	r0331		R01414			PMID:1260500;PMID:8615641
	HMR_4472		H+[c] + NADPH[c] + thymine[c] => NADP+[c] + dihydrothymine[c]	EC:1.3.1.2	ENSG00000188641				c	Pyrimidine metabolism	SBO:0000176	r0332		R01415	R01415C	DURAD2	PMID:15450176
	HMR_4484		H2O[m] + dTMP[m] => Pi[m] + thymidine[m]	EC:3.1.3.5;EC:3.1.3.35	ENSG00000014257;ENSG00000076685;ENSG00000116981;ENSG00000122643;ENSG00000125458;ENSG00000135318;ENSG00000141698;ENSG00000146587;ENSG00000185013;ENSG00000205309;ENSG00000240857				m	Pyrimidine metabolism	SBO:0000176	r0351		R01569	R01569C	NTD5m	PMID:14235544;PMID:15262124;PMID:15990964
	HMR_4485		2-deoxy-D-ribose-1-phosphate[c] + thymine[c] <=> Pi[c] + thymidine[c]	EC:2.4.2.4	ENSG00000025708;ENSG00000198805				c	Pyrimidine metabolism	SBO:0000176	r0352		R01570	R01570C	TMDPP	PMID:15262124;PMID:15990964
	HMR_4510		H2O[c] + dCMP[c] => Pi[c] + deoxycytidine[c]	EC:3.1.3.5	ENSG00000014257;ENSG00000076685;ENSG00000116981;ENSG00000122643;ENSG00000125458;ENSG00000135318;ENSG00000141698;ENSG00000146587;ENSG00000185013;ENSG00000205309;ENSG00000240857				c	Pyrimidine metabolism	SBO:0000176	r0375		R01664	R01664C	NTD3	PMID:11690631;PMID:17405878;PMID:6284244;PMID:7999131;UNIPROT:Q96P26
	HMR_4512		ATP[c] + dCMP[c] => ADP[c] + dCDP[c]	EC:2.7.4.14	ENSG00000134326;ENSG00000162368				c	Pyrimidine metabolism	SBO:0000176	r0376		R01665	R01665C	CYTK2	PMID:10462544;PMID:11912132
	HMR_4513		ATP[c] + deoxycytidine[c] => ADP[c] + dCMP[c]	EC:2.7.1.74	ENSG00000004455;ENSG00000106992;ENSG00000140057;ENSG00000147853;ENSG00000154027;ENSG00000156136;ENSG00000162433				c	Pyrimidine metabolism	SBO:0000176	r0377		R01666	R01666N		PMID:12036920;PMID:1657002;PMID:213049;PMID:8399394;PMID:9342341;PMID:9593124
	HMR_4514		H2O[c] + deoxycytidine[c] => NH3[c] + deoxyuridine[c]	EC:3.5.4.14	ENSG00000111732;ENSG00000158825				c	Pyrimidine metabolism	SBO:0000176					DCYTD
	HMR_4577		PPi[c] + orotidine-5-phosphate[c] <=> PRPP[c] + orotate[c]	EC:2.4.2.10	ENSG00000114491				c	Pyrimidine metabolism	SBO:0000176	r0417		R01870	R01870C	ORPT	PMID:6338005
	HMR_4579		Pi[c] + uridine[c] <=> ribose-1-phosphate[c] + uracil[c]	EC:2.4.2.3	ENSG00000007001;ENSG00000183696				c	Pyrimidine metabolism	SBO:0000176	r0418		R01876	R01876C	PYNP2r	PMID:8339277
	HMR_4580		H2O[c] + cytidine[c] => NH3[c] + uridine[c]	EC:3.5.4.5	ENSG00000111732;ENSG00000158825;ENSG00000173627				c	Pyrimidine metabolism	SBO:0000176	r0419		R01878	R01878C	CYTD	PMID:17066440;PMID:17560270;PMID:17640070;PMID:17672864;PMID:18306229
	HMR_4608		(S)-dihydroorotate[c] + H2O[c] <=> N-carbamoyl-L-aspartate[c]	EC:3.5.2.3	ENSG00000084774				c	Pyrimidine metabolism	SBO:0000176	r0467		R01993	R01993C	DHORTS	PMID:2903106;PMID:4831620
	HMR_4637		ATP[c] + dTMP[c] => ADP[c] + dTDP[c]	EC:2.7.4.12;EC:2.7.4.9	ENSG00000134326;ENSG00000168393				c	Pyrimidine metabolism	SBO:0000176	r0496		R02094	R02094M	DTMPK	PMID:8845311
	HMR_4642		H2O[c] + dUMP[c] => Pi[c] + deoxyuridine[c]		ENSG00000125458				c	Pyrimidine metabolism	SBO:0000176					NTD1
	HMR_4643		H2O[m] + dUTP[m] => PPi[m] + dUMP[m]	EC:3.6.1.23;EC:3.6.1.19	ENSG00000125877;ENSG00000128951				m	Pyrimidine metabolism	SBO:0000176	r0500		R02100	R02100C	DUTPDPm	PMID:8631816
	HMR_4644		5,10-methylene-THF[c] + dUMP[c] <=> dTMP[c] + dihydrofolate[c]	EC:2.1.1.45	ENSG00000176890				c	Pyrimidine metabolism	SBO:0000176	r0501		R02101	R02101M	TMDSr	PMID:15375535;PMID:15992031;PMID:34155;PMID:3567221;PMID:8621617
	HMR_4670		ADP[c] + dCTP[c] <=> ATP[c] + dCDP[c]	EC:2.7.4.6	ENSG00000011052;ENSG00000103024;ENSG00000103202;ENSG00000112981;ENSG00000123009;ENSG00000143156;ENSG00000172113;ENSG00000239672;ENSG00000243678				c	Pyrimidine metabolism	SBO:0000176	r0528		R02326	R02326C	NDPK7	PMID:11768308;PMID:2546816;PMID:2832402;UNIPROT:P15531
	HMR_4672		H2O[c] + dCTP[c] => NH3[c] + dUTP[c]	EC:3.5.4.13					c	Pyrimidine metabolism	SBO:0000176
	HMR_4673		ADP[c] + dUTP[c] <=> ATP[c] + dUDP[c]	EC:2.7.4.6	ENSG00000011052;ENSG00000103024;ENSG00000103202;ENSG00000112981;ENSG00000123009;ENSG00000143156;ENSG00000172113;ENSG00000239672;ENSG00000243678				c	Pyrimidine metabolism	SBO:0000176	r0529		R02331	R02331C	NDPK6	PMID:132087
	HMR_4675		ATP[m] + dUDP[m] => ADP[m] + dUTP[m]	EC:2.7.4.6	ENSG00000011052;ENSG00000103024;ENSG00000103202;ENSG00000112981;ENSG00000123009;ENSG00000143156;ENSG00000172113;ENSG00000239672;ENSG00000243678				m	Pyrimidine metabolism	SBO:0000176	r0530		R02331	R02331C	NDPK6m	PMID:132087
	HMR_4676		cytidine[c] + dUTP[c] => CMP[c] + dUDP[c]	EC:2.7.1.48	ENSG00000113161;ENSG00000130717;ENSG00000143179;ENSG00000198276				c	Pyrimidine metabolism	SBO:0000176	r0531		R02372	R02372E		PMID:11306702;PMID:9923963;UNIPROT:Q9HA47
	HMR_4736		H2O[c] + dihydrothymine[c] => 3-ureidoisobutyrate[c]	EC:3.5.2.2	ENSG00000147647				c	Pyrimidine metabolism	SBO:0000176	r0593		R03055	R03055C	DHPM2	PMID:17065093;UNIPROT:Q14117
	HMR_4819		3-ureidoisobutyrate[c] + H2O[c] => CO2[c] + D-3-amino-isobutanoate[c] + NH3[c]	EC:3.5.1.6	ENSG00000100024;ENSG00000159131				c	Pyrimidine metabolism	SBO:0000176	r0710		R04666	R04666C	BUP2	PMID:10542323;PMID:3678231
	HMR_5299		ATP[c] + uridine[c] => ADP[c] + UMP[c]	EC:2.7.1.48	ENSG00000130717;ENSG00000143179;ENSG00000198276				c	Pyrimidine metabolism	SBO:0000176	r1115		R00964	R00964E	URIK1	PMID:11306702;PMID:9923963;UNIPROT:Q9HA47
	HMR_5352		dUTP[c] + uridine[c] => UMP[c] + dUDP[c]	EC:2.7.1.48	ENSG00000130717;ENSG00000143179;ENSG00000198276				c	Pyrimidine metabolism	SBO:0000176	r1156		R02332	R02332E		PMID:11306702;PMID:11494055;PMID:64250;PMID:9923963
	HMR_5415		H2O[m] + dADP[m] + mitooxidized thioredoxin[m] => ADP[m] + mitothioredoxin[m]	EC:1.17.4.1	ENSG00000048392;ENSG00000167325;ENSG00000171848				m	Pyrimidine metabolism	SBO:0000176	r1431		R02018	R02018M		PMID:5553404;PMID:5671058
	HMR_5416		H2O[m] + dGDP[m] + mitooxidized thioredoxin[m] => GDP[m] + mitothioredoxin[m]	EC:1.17.4.1	ENSG00000048392;ENSG00000167325;ENSG00000171848				m	Pyrimidine metabolism	SBO:0000176	r1432		R02018	R02018M		PMID:5553404;PMID:5671058
	HMR_5417		NADPH[m] + mitooxidized thioredoxin[m] => NADP+[m] + mitothioredoxin[m]	EC:1.8.1.9	ENSG00000184470;ENSG00000197763;ENSG00000198431				m	Pyrimidine metabolism	SBO:0000176	r1433		R02016	R02016C		PMID:5553404;PMID:5671058
	HMR_6612		dATP[m] + dTMP[m] => dADP[m] + dTDP[m]	EC:2.7.4.9	ENSG00000168393				m	Pyrimidine metabolism	SBO:0000176				RE0452M		PMID:8024690
	HMR_6613		dATP[n] + dTMP[n] => dADP[n] + dTDP[n]	EC:2.7.4.9	ENSG00000168393				n	Pyrimidine metabolism	SBO:0000176				RE0452N		PMID:8024690
	HMR_6614		dADP[c] + dTTP[c] <=> dATP[c] + dTDP[c]	EC:2.7.4.6	ENSG00000011052;ENSG00000103024;ENSG00000103202;ENSG00000112981;ENSG00000123009;ENSG00000143156;ENSG00000172113;ENSG00000239672;ENSG00000243678				c	Pyrimidine metabolism	SBO:0000176				RE0453C		PMID:3026468
	HMR_6615		dADP[m] + dTTP[m] <=> dATP[m] + dTDP[m]	EC:2.7.4.6	ENSG00000011052;ENSG00000103024;ENSG00000103202;ENSG00000112981;ENSG00000123009;ENSG00000143156;ENSG00000172113;ENSG00000239672;ENSG00000243678				m	Pyrimidine metabolism	SBO:0000176				RE0453M		PMID:3026468
	HMR_6616		dADP[n] + dTTP[n] <=> dATP[n] + dTDP[n]	EC:2.7.4.6	ENSG00000011052;ENSG00000103024;ENSG00000103202;ENSG00000112981;ENSG00000123009;ENSG00000143156;ENSG00000172113;ENSG00000239672;ENSG00000243678				n	Pyrimidine metabolism	SBO:0000176				RE0453N		PMID:3026468
	HMR_6621		H2O[m] + dUTP[m] + oxidized thioredoxin[m] <=> UTP[m] + thioredoxin[m]	EC:1.17.4.1	ENSG00000048392;ENSG00000167325;ENSG00000171848				m	Pyrimidine metabolism	SBO:0000176				RE0456M		PMID:6997299;PMID:8483833
	HMR_6622		UTP[n] + thioredoxin[n] => H2O[n] + dUTP[n] + oxidized thioredoxin[n]	EC:1.17.4.1	ENSG00000048392;ENSG00000167325;ENSG00000171848				n	Pyrimidine metabolism	SBO:0000176				RE0456N		PMID:6997299;PMID:8483833
	HMR_6623		dGTP[c] + deoxyuridine[c] => dGDP[c] + dUMP[c]	EC:2.7.1.21	ENSG00000166548;ENSG00000167900				c	Pyrimidine metabolism	SBO:0000176				RE1530C		PMID:11812127
	HMR_6624		dGTP[m] + deoxyuridine[m] => dGDP[m] + dUMP[m]	EC:2.7.1.21	ENSG00000166548;ENSG00000167900				m	Pyrimidine metabolism	SBO:0000176				RE1530M		PMID:11812127
	HMR_6627		PEP[c] + dTDP[c] <=> dTTP[c] + pyruvate[c]	EC:2.7.1.40	ENSG00000067225;ENSG00000143627				c	Pyrimidine metabolism	SBO:0000176				RE2954C		PMID:8967971;PMID:10585400
	HMR_7744		H2O[c] + pseudouridine-5-phosphate[c] <=> ribose-5-phosphate[c] + uracil[c]	EC:4.2.1.70	ENSG00000165526;ENSG00000177192				c	Pyrimidine metabolism	SBO:0000176			R01055
	HMR_8072		2-deoxy-D-ribose-1-phosphate[c] + H2O[c] => Pi[c] + deoxyribose[c]						c	Pyrimidine metabolism	SBO:0000176					2DR1PP
	HMR_8637		H2O[c] + cytosine[c] => NH3[c] + uracil[c]						c	Pyrimidine metabolism	SBO:0000176					CSNt
	HMR_3965		H2O[c] + dUDP[c] => Pi[c] + dUMP[c]		ENSG00000128951				c	Nucleotide metabolism	SBO:0000176					NDP8
	HMR_3966		ATP[m] + H2O[m] => AMP[m] + PPi[m]	EC:3.6.1.19	ENSG00000125877				m	Nucleotide metabolism	SBO:0000176					NTPP6m
	HMR_3967		CDP[c] + GDP[c] <=> CMP[c] + GTP[c]	EC:2.7.4.14	ENSG00000162368				c	Nucleotide metabolism	SBO:0000176					CYTK3
	HMR_3968		ATP[c] + dUMP[c] => ADP[c] + dUDP[c]		ENSG00000162368;ENSG00000168393				c	Nucleotide metabolism	SBO:0000176					URIDK3
	HMR_3999		ADP[s] + H2O[s] => AMP[s] + Pi[s]	EC:3.6.1.5	ENSG00000054179;ENSG00000138185;ENSG00000168032;ENSG00000171302;ENSG00000187097;ENSG00000188833;ENSG00000197586				s	Nucleotide metabolism	SBO:0000176	r0029		R00122	R00122C	ATPH2e	PMID:11278936
	HMR_4024		ATP[c] + CMP[c] => ADP[c] + CDP[c]	EC:2.7.4.14;EC:2.7.4.25	ENSG00000134326;ENSG00000162368				c	Nucleotide metabolism	SBO:0000176	r0136		R00512	R00512M	CYTK1	PMID:10462544;PMID:11912132;PMID:132087;PMID:7581800;PMID:8867780
	HMR_4026		ATP[m] + CMP[m] => ADP[m] + CDP[m]	EC:2.7.4.14	ENSG00000134326;ENSG00000162368				m	Nucleotide metabolism	SBO:0000176	r0137		R00512	R00512M	CYTK1m	PMID:10462544;PMID:11912132;PMID:132087;PMID:7581800;PMID:8867780
	HMR_4054		ATP[c] + thymidine[c] => ADP[c] + dTMP[c]	EC:2.7.1.21	ENSG00000166548;ENSG00000167900				c	Nucleotide metabolism	SBO:0000176	r0348		R01567	R01567M	TMDK1	PMID:1063125;PMID:14519855;PMID:3457791
	HMR_4061		H2O[s] + UTP[s] => Pi[s] + UDP[s]	EC:3.6.1.39;EC:3.6.1.5	ENSG00000054179;ENSG00000138185;ENSG00000168032;ENSG00000171302;ENSG00000188833				s	Nucleotide metabolism	SBO:0000176	r0039		R00159	R00159C	NDP8ex	PMID:15652174;PMID:16752921;PMID:17095758
	HMR_4083		ATP[m] + adenosine[m] => ADP[m] + AMP[m]						m	Nucleotide metabolism	SBO:0000176					ADNK1m
	HMR_4136		GTP[s] + H2O[s] => GDP[s] + Pi[s]	EC:3.6.5.1;EC:3.6.5.2;EC:3.6.5.3;EC:3.6.5.4;EC:3.6.5.5;EC:3.6.5.6	ENSG00000049860;ENSG00000054179;ENSG00000079805;ENSG00000087470;ENSG00000101210;ENSG00000106976;ENSG00000138185;ENSG00000140598;ENSG00000156508;ENSG00000164347;ENSG00000167658;ENSG00000168032;ENSG00000168827;ENSG00000171302;ENSG00000178952;ENSG00000188833;ENSG00000197959				s	Nucleotide metabolism	SBO:0000176	r0103		R00335	R00335C	NTP3e	PMID:15652174;PMID:16752921;PMID:17095758
	HMR_4180		ATP[c] + cytidine[c] => ADP[c] + CMP[c]	EC:2.7.1.48	ENSG00000130717;ENSG00000143179;ENSG00000198276				c	Nucleotide metabolism	SBO:0000176	r0138		R00513	R00513E	CYTDK1	PMID:132087;PMID:64250
	HMR_4185		ATP[c] + sulfate[c] => PPi[c] + adenylyl sulfate[c]	EC:2.7.7.4	ENSG00000138801;ENSG00000198682				c	Nucleotide metabolism	SBO:0000176	r0141		R00529	R00529C	SADT	PMID:10679223
	HMR_4186		ATP[c] + adenylyl sulfate[c] => ADP[c] + PAPS[c]	EC:2.7.1.25	ENSG00000138801;ENSG00000198682				c	Nucleotide metabolism	SBO:0000176	r0133		R00509	R00509C	ADSK	PMID:10679223;PMID:11931637
	HMR_4342		H2O[s] + IDP[s] => IMP[s] + Pi[s]	EC:3.6.1.5;EC:3.6.1.6	ENSG00000054179;ENSG00000138185;ENSG00000168032;ENSG00000171302;ENSG00000187097;ENSG00000188833;ENSG00000197217;ENSG00000197586				s	Nucleotide metabolism	SBO:0000176	r0234		R00961	R00961C	NDP10ex	PMID:15652174;PMID:16752921;PMID:17095758
	HMR_4344		5,6-Dihydrouracil[c] + NAD+[c] <=> H+[c] + NADH[c] + uracil[c]	EC:1.3.1.1	ENSG00000100024				c	Nucleotide metabolism	SBO:0000176	r0236		R00977			PMID:1260500
	HMR_4483		ATP[m] + thymidine[m] => ADP[m] + dTMP[m]	EC:2.7.1.21	ENSG00000166548;ENSG00000167900				m	Nucleotide metabolism	SBO:0000176	r0349		R01567	R01567M	TMDK1m	PMID:1063125;PMID:14519855;PMID:3457791
	HMR_4507		H2O[c] + dCMP[c] => NH3[c] + dUMP[c]	EC:3.5.4.12	ENSG00000129187				c	Nucleotide metabolism	SBO:0000176	r0374		R01663	R01663M	DCMPDA2ir	PMID:8448179
	HMR_4516		H2O[c] + dCDP[c] => Pi[c] + dCMP[c]	EC:3.6.1.12	ENSG00000179958;ENSG00000197217				c	Nucleotide metabolism	SBO:0000176	r0378		R01667	R01667C	NDP6	PMID:6121703
	HMR_4601		ATP[m] + deoxyguanosine[m] => ADP[m] + dGMP[m]	EC:2.7.1.113	ENSG00000114956				m	Nucleotide metabolism	SBO:0000176	r0457		R01967	R01967M	DGNSKm	PMID:15748706
	HMR_4633		ATP[c] + deoxyadenosine[c] => ADP[c] + dAMP[c]	EC:2.7.1.76;EC:2.7.1.76	ENSG00000196839				c	Nucleotide metabolism	SBO:0000176	r0493		R02089		DADNK	PMID:11812127;PMID:202960
	HMR_4635		ADP[c] + dTTP[c] <=> ATP[c] + dTDP[c]	EC:2.7.4.6	ENSG00000011052;ENSG00000103024;ENSG00000103202;ENSG00000112981;ENSG00000123009;ENSG00000143156;ENSG00000172113;ENSG00000239672;ENSG00000243678				c	Nucleotide metabolism	SBO:0000176	r0495		R02093	R02093C	NDPK4	PMID:132087
	HMR_4640		ATP[m] + dUMP[m] => ADP[m] + dUDP[m]	EC:2.7.4.4;EC:2.7.4.9	ENSG00000168393				m	Nucleotide metabolism	SBO:0000176	r0498		R02098	R02098C	URIDK2m	PMID:13363863;PMID:13363863mitochondrion
	HMR_4641		ATP[c] + deoxyuridine[c] => ADP[c] + dUMP[c]	EC:2.7.1.21	ENSG00000166548;ENSG00000167900				c	Nucleotide metabolism	SBO:0000176	r0499		R02099	R02099C	DURIK1	PMID:1063125;PMID:16630572;PMID:3457791
	HMR_4680		2-deoxy-D-ribose-1-phosphate[c] + uracil[c] <=> Pi[c] + deoxyuridine[c]	EC:2.4.2.23	ENSG00000007001;ENSG00000025708;ENSG00000198805				c	Nucleotide metabolism	SBO:0000176	r0540		R02484		DURIPP	PMID:14038100;PMID:14156740;PMID:6198074;PMID:7838140
	HMR_4806		10-formyl-THF[c] + GAR[c] => N-formyl-GAR[c] + THF[c]	EC:2.1.2.2	ENSG00000159131				c	Nucleotide metabolism	SBO:0000176	r0677		R04325	R04325C	GARFTi	PMID:11381136;PMID:4084560;PMID:9265631
	HMR_5394		H2O[c] + guanosine[c] => NH3[c] + xanthosine[c]	EC:3.5.4.15					c	Nucleotide metabolism	SBO:0000176	r1384		R02145			PMID:10348987;PMID:14725335
	HMR_6625		ATP[m] + deoxyuridine[m] => ADP[m] + dUMP[m]		ENSG00000166548				m	Nucleotide metabolism	SBO:0000176					DURIK1m
	HMR_6626		H2O[m] + dUMP[m] => Pi[m] + deoxyuridine[m]		ENSG00000205309				m	Nucleotide metabolism	SBO:0000176					NTD1m
	HMR_7160		0.25 dATP[c] + 0.25 dCTP[c] + 0.25 dGTP[c] + 0.25 dTTP[c] => DNA[c] + PPi[c]	EC:2.7.7.7	ENSG00000009413;ENSG00000014138;ENSG00000051341;ENSG00000062822;ENSG00000070501;ENSG00000077514;ENSG00000100479;ENSG00000101751;ENSG00000101868;ENSG00000106628;ENSG00000111445;ENSG00000112941;ENSG00000115350;ENSG00000122008;ENSG00000122678;ENSG00000130997;ENSG00000132382;ENSG00000140521;ENSG00000148229;ENSG00000166169;ENSG00000170734;ENSG00000175482;ENSG00000177084;ENSG00000256525				c	Nucleotide metabolism	SBO:0000176
	HMR_7161		0.25 ATP[c] + 0.25 CTP[c] + 0.25 GTP[c] + 0.25 UTP[c] => PPi[c] + RNA[c]	EC:2.7.7.6;EC:2.7.7.19;EC:2.7.7.52	ENSG00000005075;ENSG00000013503;ENSG00000039523;ENSG00000047315;ENSG00000058600;ENSG00000066379;ENSG00000068654;ENSG00000083223;ENSG00000090060;ENSG00000099817;ENSG00000099821;ENSG00000100142;ENSG00000102978;ENSG00000105258;ENSG00000107951;ENSG00000113356;ENSG00000115421;ENSG00000121851;ENSG00000125630;ENSG00000132664;ENSG00000134744;ENSG00000137054;ENSG00000144231;ENSG00000147669;ENSG00000148606…				c	Nucleotide metabolism	SBO:0000176
	HMR_7162		0.25 ADP[c] + 0.25 CDP[c] + 0.25 GDP[c] + 0.25 UDP[c] => Pi[c] + RNA[c]	EC:2.7.7.8	ENSG00000138035				c	Nucleotide metabolism	SBO:0000176
	HMR_7163		DNA[c] + H2O[c] => 0.25 dAMP[c] + 0.25 dCMP[c] + 0.25 dGMP[c] + 0.25 dTMP[c]	EC:3.1.11.2	ENSG00000113456;ENSG00000172613;ENSG00000183479;ENSG00000213689				c	Nucleotide metabolism	SBO:0000176
	HMR_7164		H2O[c] + RNA[c] => 0.25 AMP[c] + 0.25 CMP[c] + 0.25 GMP[c] + 0.25 UMP[c]	EC:3.1.11.2	ENSG00000113456;ENSG00000172613;ENSG00000183479;ENSG00000213689				c	Nucleotide metabolism	SBO:0000176
	HMR_7713		AMP[l] + H2O[l] => Pi[l] + adenosine[l]		ENSG00000134575				l	Nucleotide metabolism	SBO:0000176					NTD7l
	HMR_7716		H2O[l] + UMP[l] => Pi[l] + uridine[l]		ENSG00000134575				l	Nucleotide metabolism	SBO:0000176					NTD2l
	HMR_7717		H2O[m] + UMP[m] => Pi[m] + uridine[m]		ENSG00000205309				m	Nucleotide metabolism	SBO:0000176					NTD2m
	HMR_7721		CMP[l] + H2O[l] => Pi[l] + cytidine[l]		ENSG00000134575				l	Nucleotide metabolism	SBO:0000176					NTD4l
	HMR_7725		H2O[l] + dTMP[l] => Pi[l] + thymidine[l]		ENSG00000134575				l	Nucleotide metabolism	SBO:0000176					NTD5l
	HMR_7728		GMP[l] + H2O[l] => Pi[l] + guanosine[l]		ENSG00000134575				l	Nucleotide metabolism	SBO:0000176					NTD9l
	HMR_7800		ADP[c] + GDP[c] <=> AMP[c] + GTP[c]		ENSG00000154027				c	Nucleotide metabolism	SBO:0000176					ADK3
	HMR_7801		ADP[m] + GDP[m] <=> AMP[m] + GTP[m]		ENSG00000147853				m	Nucleotide metabolism	SBO:0000176					ADK3m
	HMR_7802		dAMP[c] + dATP[c] => 2 dADP[c]		ENSG00000154027				c	Nucleotide metabolism	SBO:0000176					ADKd
	HMR_7863		CDP[c] + UDP[c] <=> CTP[c] + UMP[c]		ENSG00000162368				c	Nucleotide metabolism	SBO:0000176					UMPK2
	HMR_7864		CDP[n] + UDP[n] <=> CTP[n] + UMP[n]		ENSG00000162368				n	Nucleotide metabolism	SBO:0000176					UMPK2n
	HMR_7865		2 UDP[c] <=> UMP[c] + UTP[c]		ENSG00000162368				c	Nucleotide metabolism	SBO:0000176					UMPK3
	HMR_7866		2 UDP[n] <=> UMP[n] + UTP[n]		ENSG00000162368				n	Nucleotide metabolism	SBO:0000176					UMPK3n
	HMR_7867		GDP[c] + UDP[c] <=> GTP[c] + UMP[c]		ENSG00000162368				c	Nucleotide metabolism	SBO:0000176					UMPK4
	HMR_7868		GDP[n] + UDP[n] <=> GTP[n] + UMP[n]		ENSG00000162368				n	Nucleotide metabolism	SBO:0000176					UMPK4n
	HMR_7869		UMP[c] + dATP[c] => UDP[c] + dADP[c]		ENSG00000162368				c	Nucleotide metabolism	SBO:0000176					UMPK5
	HMR_7870		UMP[n] + dATP[n] => UDP[n] + dADP[n]		ENSG00000162368				n	Nucleotide metabolism	SBO:0000176					UMPK5n
	HMR_7871		UMP[c] + dCTP[c] => UDP[c] + dCDP[c]		ENSG00000162368				c	Nucleotide metabolism	SBO:0000176					UMPK6
	HMR_7872		UDP[n] + dCDP[n] <=> UMP[n] + dCTP[n]		ENSG00000162368				n	Nucleotide metabolism	SBO:0000176					UMPK6n
	HMR_7873		UDP[c] + dGDP[c] <=> UMP[c] + dGTP[c]		ENSG00000162368				c	Nucleotide metabolism	SBO:0000176					UMPK7
	HMR_7874		UDP[n] + dGDP[n] <=> UMP[n] + dGTP[n]		ENSG00000162368				n	Nucleotide metabolism	SBO:0000176					UMPK7n
	HMR_7875		ATP[m] + UMP[m] => ADP[m] + UDP[m]						m	Nucleotide metabolism	SBO:0000176					UMPKm
	HMR_7876		ATP[n] + UMP[n] => ADP[n] + UDP[n]		ENSG00000162368				n	Nucleotide metabolism	SBO:0000176					UMPKn
	HMR_7878		ADP[c] + dITP[c] <=> ATP[c] + dIDP[c]		ENSG00000011052;ENSG00000103024;ENSG00000143156;ENSG00000172113;ENSG00000239672				c	Nucleotide metabolism	SBO:0000176					NDPK10
	HMR_7879		H+[c] + H2O[c] + dITP[c] => PPi[c] + dIMP[c]		ENSG00000125877				c	Nucleotide metabolism	SBO:0000176					NTPP10
	HMR_7880		H2O[c] + dIMP[c] => H+[c] + Pi[c] + deoxyinosine[c]		ENSG00000125458				c	Nucleotide metabolism	SBO:0000176					NTD12
	HMR_7881		ADP[n] + dITP[n] <=> ATP[n] + dIDP[n]		ENSG00000011052;ENSG00000239672				n	Nucleotide metabolism	SBO:0000176					NDPK10n
	HMR_7882		ADP[n] + GTP[n] <=> ATP[n] + GDP[n]		ENSG00000011052;ENSG00000239672				n	Nucleotide metabolism	SBO:0000176					NDPK1n
	HMR_7883		ADP[m] + UTP[m] <=> ATP[m] + UDP[m]		ENSG00000103202				m	Nucleotide metabolism	SBO:0000176					NDPK2m
	HMR_7884		ADP[n] + UTP[n] <=> ATP[n] + UDP[n]		ENSG00000011052;ENSG00000239672				n	Nucleotide metabolism	SBO:0000176					NDPK2n
	HMR_7885		ADP[n] + CTP[n] <=> ATP[n] + CDP[n]		ENSG00000011052;ENSG00000239672				n	Nucleotide metabolism	SBO:0000176					NDPK3n
	HMR_7886		ADP[m] + dTTP[m] <=> ATP[m] + dTDP[m]		ENSG00000103202				m	Nucleotide metabolism	SBO:0000176					NDPK4m
	HMR_7887		ADP[n] + dTTP[n] <=> ATP[n] + dTDP[n]		ENSG00000011052;ENSG00000239672				n	Nucleotide metabolism	SBO:0000176					NDPK4n
	HMR_7888		ADP[n] + dGTP[n] <=> ATP[n] + dGDP[n]		ENSG00000011052;ENSG00000239672				n	Nucleotide metabolism	SBO:0000176					NDPK5n
	HMR_7889		ADP[n] + dUTP[n] <=> ATP[n] + dUDP[n]		ENSG00000011052;ENSG00000239672				n	Nucleotide metabolism	SBO:0000176					NDPK6n
	HMR_7890		ADP[m] + dCTP[m] <=> ATP[m] + dCDP[m]		ENSG00000103202				m	Nucleotide metabolism	SBO:0000176					NDPK7m
	HMR_7891		ADP[n] + dCTP[n] <=> ATP[n] + dCDP[n]		ENSG00000011052;ENSG00000239672				n	Nucleotide metabolism	SBO:0000176					NDPK7n
	HMR_7892		ADP[n] + dATP[n] <=> ATP[n] + dADP[n]		ENSG00000011052;ENSG00000239672				n	Nucleotide metabolism	SBO:0000176					NDPK8n
	HMR_7893		ADP[n] + ITP[n] <=> ATP[n] + IDP[n]		ENSG00000011052;ENSG00000239672				n	Nucleotide metabolism	SBO:0000176					NDPK9n
	HMR_7894		ADP[m] + dITP[m] <=> ATP[m] + dIDP[m]		ENSG00000103202				m	Nucleotide metabolism	SBO:0000176					NDPK10m
	HMR_7895		ADP[m] + ITP[m] <=> ATP[m] + IDP[m]		ENSG00000103202				m	Nucleotide metabolism	SBO:0000176					NDPK9m
	HMR_8083		H2O[n] + cGMP[n] => GMP[n]		ENSG00000160191				n	Nucleotide metabolism	SBO:0000176					PDE4n
	HMR_8085		H2O[g] + cGMP[g] => GMP[g]		ENSG00000112541				g	Nucleotide metabolism	SBO:0000176					PDE4g
	HMR_8087		H2O[g] + cAMP[g] => AMP[g]		ENSG00000112541				g	Nucleotide metabolism	SBO:0000176					PDE1g
	HMR_8443		ADP-glucose[c] + H2O[c] => AMP[c] + glucose-1-phosphate[c]		ENSG00000165609				c	Nucleotide metabolism	SBO:0000176					ADPGLC
	HMR_8444		ADP-mannose[c] + H2O[c] => AMP[c] + mannose-1-phosphate[c]		ENSG00000165609				c	Nucleotide metabolism	SBO:0000176					ADPMAN
	HMR_8445		ATP[m] + cytidine[m] => ADP[m] + CMP[m]						m	Nucleotide metabolism	SBO:0000176					CYTDn
	HMR_8446		H2O[n] + cytidine[n] => NH3[n] + uridine[n]		ENSG00000111732				n	Nucleotide metabolism	SBO:0000176					CYTDt
	HMR_8448		CDP[c] + dGDP[c] <=> CMP[c] + dGTP[c]		ENSG00000162368				c	Nucleotide metabolism	SBO:0000176					CYTK10n
	HMR_8449		CDP[n] + dGDP[n] <=> CMP[n] + dGTP[n]		ENSG00000162368				n	Nucleotide metabolism	SBO:0000176					CYTK11
	HMR_8450		dCDP[c] + dGDP[c] <=> dCMP[c] + dGTP[c]		ENSG00000162368				c	Nucleotide metabolism	SBO:0000176					CYTK11n
	HMR_8451		dCDP[n] + dGDP[n] <=> dCMP[n] + dGTP[n]		ENSG00000162368				n	Nucleotide metabolism	SBO:0000176					CYTK12
	HMR_8452		2 dCDP[c] <=> dCMP[c] + dCTP[c]		ENSG00000162368				c	Nucleotide metabolism	SBO:0000176					CYTK12n
	HMR_8453		2 dCDP[n] <=> dCMP[n] + dCTP[n]		ENSG00000162368				n	Nucleotide metabolism	SBO:0000176					CYTK13
	HMR_8454		dATP[c] + dCMP[c] => dADP[c] + dCDP[c]		ENSG00000162368				c	Nucleotide metabolism	SBO:0000176					CYTK13n
	HMR_8455		dATP[n] + dCMP[n] => dADP[n] + dCDP[n]		ENSG00000162368				n	Nucleotide metabolism	SBO:0000176					CYTK14
	HMR_8456		UDP[c] + dCDP[c] <=> UTP[c] + dCMP[c]		ENSG00000162368				c	Nucleotide metabolism	SBO:0000176					CYTK14n
	HMR_8457		UDP[n] + dCDP[n] <=> UTP[n] + dCMP[n]		ENSG00000162368				n	Nucleotide metabolism	SBO:0000176					CYTK1m
	HMR_8458		ATP[n] + CMP[n] => ADP[n] + CDP[n]		ENSG00000162368				n	Nucleotide metabolism	SBO:0000176					CYTK2
	HMR_8459		ATP[n] + dCMP[n] => ADP[n] + dCDP[n]		ENSG00000162368				n	Nucleotide metabolism	SBO:0000176					CYTK3
	HMR_8460		CDP[n] + dCDP[n] <=> CTP[n] + dCMP[n]		ENSG00000162368				n	Nucleotide metabolism	SBO:0000176					CYTK4
	HMR_8461		GDP[c] + dCDP[c] <=> GTP[c] + dCMP[c]		ENSG00000154027				c	Nucleotide metabolism	SBO:0000176					CYTK4n
	HMR_8462		GDP[n] + dCDP[n] <=> GTP[n] + dCMP[n]		ENSG00000162368				n	Nucleotide metabolism	SBO:0000176					CYTK5
	HMR_8463		CDP[c] + dCDP[c] <=> CTP[c] + dCMP[c]		ENSG00000162368				c	Nucleotide metabolism	SBO:0000176					CYTK5n
	HMR_8464		CDP[n] + GDP[n] <=> CMP[n] + GTP[n]		ENSG00000162368				n	Nucleotide metabolism	SBO:0000176					CYTK6
	HMR_8465		2 CDP[c] <=> CMP[c] + CTP[c]		ENSG00000162368				c	Nucleotide metabolism	SBO:0000176					CYTK6n
	HMR_8466		2 CDP[n] <=> CMP[n] + CTP[n]		ENSG00000162368				n	Nucleotide metabolism	SBO:0000176					CYTK7
	HMR_8467		CDP[c] + UDP[c] <=> CMP[c] + UTP[c]		ENSG00000162368				c	Nucleotide metabolism	SBO:0000176					CYTK7n
	HMR_8468		CDP[n] + UDP[n] <=> CMP[n] + UTP[n]		ENSG00000162368				n	Nucleotide metabolism	SBO:0000176					CYTK8
	HMR_8469		CMP[c] + dATP[c] => CDP[c] + dADP[c]		ENSG00000162368				c	Nucleotide metabolism	SBO:0000176					CYTK8n
	HMR_8470		CMP[n] + dATP[n] => CDP[n] + dADP[n]		ENSG00000162368				n	Nucleotide metabolism	SBO:0000176					CYTK9
	HMR_8471		CDP[c] + dCDP[c] <=> CMP[c] + dCTP[c]		ENSG00000162368				c	Nucleotide metabolism	SBO:0000176					CYTK9n
	HMR_8472		CDP[n] + dCDP[n] <=> CMP[n] + dCTP[n]		ENSG00000162368				n	Nucleotide metabolism	SBO:0000176					D3AIBt
	HMR_8473		H2O[s] + deoxyadenosine[s] => NH3[s] + deoxyinosine[s]		ENSG00000196839				s	Nucleotide metabolism	SBO:0000176					DADNK
	HMR_8474		ATP[s] + 2 H2O[s] => AMP[s] + 2 Pi[s]		ENSG00000054179;ENSG00000138185;ENSG00000168032;ENSG00000187097;ENSG00000197586				s	Nucleotide metabolism	SBO:0000176					ATPH1e
	HMR_8477		ATP[m] + deoxycytidine[m] => ADP[m] + dCMP[m]						m	Nucleotide metabolism	SBO:0000176					DCK1n
	HMR_8478		ATP[n] + deoxycytidine[n] => ADP[n] + dCMP[n]		ENSG00000156136				n	Nucleotide metabolism	SBO:0000176					DCK2n
	HMR_8479		UDP[n] + dCMP[n] <=> UTP[n] + deoxycytidine[n]		ENSG00000156136				n	Nucleotide metabolism	SBO:0000176					DCMPDA
	HMR_8480		H2O[n] + deoxycytidine[n] => NH3[n] + deoxyuridine[n]		ENSG00000111732				n	Nucleotide metabolism	SBO:0000176					DCYTt
	HMR_8481		dATP[m] + dGMP[m] => dADP[m] + dGDP[m]						m	Nucleotide metabolism	SBO:0000176					DGSNtm
	HMR_8482		NADPH[m] + oxidized thioredoxin[m] => NADP+[m] + thioredoxin[m]		ENSG00000184470;ENSG00000197763				m	Nucleotide metabolism	SBO:0000176					TRDRm
	HMR_8483		H2O[n] + dUTP[n] => PPi[n] + dUMP[n]		ENSG00000128951				n	Nucleotide metabolism	SBO:0000176					EBASTINEOHte
	HMR_8484		ATP[m] + inosine[m] => ADP[m] + IMP[m]						m	Nucleotide metabolism	SBO:0000176					INSKm
	HMR_8485		H2O[g] + UDP[g] => Pi[g] + UMP[g]		ENSG00000197217				g	Nucleotide metabolism	SBO:0000176					NDP7g
	HMR_8486		Pi[c] + adenosine[c] <=> adenine[c] + ribose-1-phosphate[c]		ENSG00000198805				c	Nucleotide metabolism	SBO:0000176					PUNP1
	HMR_8487		H2O[s] + UMP[s] => Pi[s] + uridine[s]		ENSG00000135318				s	Nucleotide metabolism	SBO:0000176					NTD2e
	HMR_8488		H2O[c] + XTP[c] => PPi[c] + xanthosine-5-phosphate[c]		ENSG00000125877				c	Nucleotide metabolism	SBO:0000176					NTPP11
	HMR_8489		H2O[c] + ITP[c] => IMP[c] + PPi[c]		ENSG00000125877				c	Nucleotide metabolism	SBO:0000176					NTPP9
	HMR_8493		H2O[l] + dCMP[l] => Pi[l] + deoxycytidine[l]		ENSG00000134575				l	Nucleotide metabolism	SBO:0000176					NTD3l
	HMR_8494		H2O[l] + dAMP[l] => Pi[l] + deoxyadenosine[l]		ENSG00000134575				l	Nucleotide metabolism	SBO:0000176					NTD6l
	HMR_8495		H2O[l] + dGMP[l] => Pi[l] + deoxyguanosine[l]		ENSG00000134575				l	Nucleotide metabolism	SBO:0000176					NTD8l
	HMR_3802		AKG[m] + NADH[m] + NH3[m] <=> H2O[m] + NAD+[m] + glutamate[m]	EC:1.4.1.3	ENSG00000148672;ENSG00000182890				m	Alanine, aspartate and glutamate metabolism	SBO:0000176	r0073		R00243	R00243C	GLUDxm	PMID:11254391;PMID:3377777
	HMR_3804		AKG[m] + NADPH[m] + NH3[m] <=> H2O[m] + NADP+[m] + glutamate[m]	EC:1.4.1.3	ENSG00000148672;ENSG00000182890				m	Alanine, aspartate and glutamate metabolism	SBO:0000176	r0075		R00248	R00248C	GLUDym	PMID:11254391;PMID:3377777
	HMR_3811		ATP[c] + aspartate[c] + citrulline[c] => AMP[c] + PPi[c] + argininosuccinate[c]	EC:6.3.4.5	ENSG00000130707				c	Alanine, aspartate and glutamate metabolism	SBO:0000176	r0453		R01954	R01954C	ARGSS	PMID:12055339;PMID:518841;PMID:6194510;PMID:650761;PMID:652976;PMID:7776957
	HMR_3813		arginine[c] + fumarate[c] <=> argininosuccinate[c]	EC:4.3.2.1	ENSG00000126522;ENSG00000241258				c	Alanine, aspartate and glutamate metabolism	SBO:0000176	r0261		R01086	R01086C	ARGSL	PMID:11092456;PMID:12055339
	HMR_3822		1-pyrroline-5-carboxylate[m] + 2 H2O[m] + NAD+[m] => NADH[m] + glutamate[m]	EC:1.5.1.12	ENSG00000159423				m	Alanine, aspartate and glutamate metabolism	SBO:0000176			R00707		P5CDm
	HMR_3827		AKG[m] + aspartate[m] <=> OAA[m] + glutamate[m]	EC:2.6.1.1	ENSG00000120053;ENSG00000125166;ENSG00000169154				m	Alanine, aspartate and glutamate metabolism	SBO:0000176	r0110		R00355	R00355C	ASPTA1m	PMID:3207426;PMID:7499788;PMID:7719646
	HMR_3829		AKG[c] + aspartate[c] <=> OAA[c] + glutamate[c]	EC:2.6.1.1	ENSG00000120053;ENSG00000125166;ENSG00000169154				c	Alanine, aspartate and glutamate metabolism	SBO:0000176	r0109		R00355	R00355C	ASPTA1	PMID:3207426;PMID:7499788;PMID:7719646
	HMR_3831		aspartate[c] => NH3[c] + fumarate[c]	EC:4.3.1.1	ENSG00000091483				c	Alanine, aspartate and glutamate metabolism	SBO:0000176
	HMR_3862		H2O[m] + asparagine[m] => NH3[m] + aspartate[m]		ENSG00000162174				m	Alanine, aspartate and glutamate metabolism	SBO:0000176					ASNNm
	HMR_3865		3-sulfinoalanine[m] + AKG[m] => 3-sulfinylpyruvic acid[m] + glutamate[m]		ENSG00000125166				m	Alanine, aspartate and glutamate metabolism	SBO:0000176					ASPTA3m
	HMR_3870		2 GSH[m] + NADP+[m] <=> GSSG[m] + NADPH[m]	EC:1.8.1.7	ENSG00000104687				m	Alanine, aspartate and glutamate metabolism	SBO:0000176	r0026		R00115	R00115C	GTHOm	PMID:10708558;PMID:10781871;PMID:1154381;PMID:12821209;PMID:237922;PMID:3003504;PMID:31912;PMID:4380255;PMID:6170346;PMID:8981046;PMID:9621574
	HMR_3873		2 ATP[m] + CO2[m] + H2O[m] + NH3[m] => 2 ADP[m] + Pi[m] + carbamoyl-phosphate[m]	EC:6.3.4.16	ENSG00000021826				m	Alanine, aspartate and glutamate metabolism	SBO:0000176	r0034		R00149	R00149M	CBPSAm	PMID:15897806;PMID:175068;PMID:2893372;PMID:3886433;PMID:4347313;PMID:7248316
	HMR_3890		ATP[c] + NH3[c] + glutamate[c] => ADP[c] + Pi[c] + glutamine[c]	EC:6.3.1.2	ENSG00000135821;ENSG00000146166;ENSG00000178723				c	Alanine, aspartate and glutamate metabolism	SBO:0000176	r0077		R00253	R00253C	GLNS	PMID:11080211;PMID:1356223;PMID:14583610;PMID:16213501;PMID:7595668;PMID:8838581;PMID:9053810
	HMR_3892		H2O[m] + glutamine[m] => NH3[m] + glutamate[m]	EC:3.5.1.2;EC:3.5.1.38	ENSG00000070669;ENSG00000084774;ENSG00000115419;ENSG00000135423				m	Alanine, aspartate and glutamate metabolism	SBO:0000176	r0078		R00256	R00256M	GLUNm	PMID:11015561;PMID:11130979;PMID:17267261;PMID:6704422
	HMR_3899		AKG[c] + alanine[c] <=> glutamate[c] + pyruvate[c]	EC:2.6.1.2	ENSG00000167701				c	Alanine, aspartate and glutamate metabolism	SBO:0000176	r0080		R00258	R00258C	ALATA_L	PMID:15663181;PMID:2088925;PMID:454616
	HMR_3903		ATP[c] + H2O[c] + aspartate[c] + glutamine[c] => AMP[c] + PPi[c] + asparagine[c] + glutamate[c]	EC:6.3.5.4	ENSG00000070669				c	Alanine, aspartate and glutamate metabolism	SBO:0000176	r0158		R00578	R00578M	ASNS1	PMID:4216348
	HMR_4109		AKG[m] + alanine[m] <=> glutamate[m] + pyruvate[m]	EC:2.6.1.2	ENSG00000166123				m	Alanine, aspartate and glutamate metabolism	SBO:0000176	r0081		R00258	R00258C		PMID:15663181;PMID:2088925;PMID:454616
	HMR_4114		2-oxoglutaramate[c] + H2O[c] => AKG[c] + NH3[c]	EC:3.5.1.3	ENSG00000114021				c	Alanine, aspartate and glutamate metabolism	SBO:0000176	r0085		R00269			PMID:3003502;PMID:319948;PMID:4436326;PMID:5114531;PMID:894284
	HMR_4115		2-oxoglutaramate[m] + H2O[m] => AKG[m] + NH3[m]	EC:3.5.1.3	ENSG00000114021				m	Alanine, aspartate and glutamate metabolism	SBO:0000176	r0086		R00269			PMID:3003502;PMID:319948;PMID:4436326;PMID:5114531;PMID:894284
	HMR_4118		GSSG[c] + H+[c] + NADPH[c] => 2 GSH[c] + NADP+[c]	EC:1.8.1.7	ENSG00000104687				c	Alanine, aspartate and glutamate metabolism	SBO:0000176	r0025		R00115	R00115C	GTHO	PMID:10708558;PMID:10781871;PMID:1154381;PMID:12821209;PMID:237922;PMID:3003504;PMID:31912;PMID:4380255;PMID:6170346;PMID:8981046;PMID:9621574
	HMR_4172		H2O[c] + asparagine[c] => NH3[c] + aspartate[c]	EC:3.5.1.1;EC:3.5.1.38	ENSG00000162174;ENSG00000166183				c	Alanine, aspartate and glutamate metabolism	SBO:0000176	r0127		R00485			PMID:4311065;PMID:4894450
	HMR_4196		glutamine[c] + pyruvate[c] => 2-oxoglutaramate[c] + alanine[c]	EC:2.6.1.15;EC:2.6.1.63	ENSG00000171097				c	Alanine, aspartate and glutamate metabolism	SBO:0000176	r0156		R00576			PMID:12850267;PMID:1296212;PMID:3003500;PMID:4762917;PMID:4797019;PMID:4822504;PMID:5059882
	HMR_4197		glutamine[m] + pyruvate[m] => 2-oxoglutaramate[m] + alanine[m]	EC:2.6.1.15;EC:2.6.1.63	ENSG00000137944				m	Alanine, aspartate and glutamate metabolism	SBO:0000176	r0157		R00576			PMID:12850267;PMID:1296212;PMID:3003500;PMID:4762917;PMID:4797019;PMID:4822504;PMID:5059882
	HMR_4287		H2O[m] + NADP+[m] + succinate semialdehyde[m] => NADPH[m] + succinate[m]	EC:1.2.1.16	ENSG00000134333				m	Alanine, aspartate and glutamate metabolism	SBO:0000176	r0179		R00714			PMID:4066712;PMID:7814412
	HMR_4690		glutamate[c] => 4-aminobutyrate[c] + CO2[c]		ENSG00000128683;ENSG00000136750				c	Alanine, aspartate and glutamate metabolism	SBO:0000176					GLUDC
	HMR_4693		4-aminobutyrate[m] + AKG[m] <=> glutamate[m] + succinate semialdehyde[m]	EC:2.6.1.19	ENSG00000183044				m	Alanine, aspartate and glutamate metabolism	SBO:0000176					ABTArm
	HMR_6780		AKG[m] + tyrosine[m] => 4-hydroxyphenylpyruvate[m] + glutamate[m]	EC:2.6.1.5;EC:2.6.1.57;EC:2.6.1.1	ENSG00000125166;ENSG00000198650				m	Alanine, aspartate and glutamate metabolism	SBO:0000176					ASPTA5m
	HMR_6968		CoA[m] + N-acetyl-L-asparagine[m] <=> acetyl-CoA[m] + asparagine[m]	EC:2.3.1.1	ENSG00000161653				m	Alanine, aspartate and glutamate metabolism	SBO:0000176				RE2032M		PMID:12594532;PMID:12459178
	HMR_6969		H2O[c] + N-acetyl-L-asparagine[c] <=> acetate[c] + asparagine[c]	EC:3.5.1.15	ENSG00000108381;ENSG00000132744				c	Alanine, aspartate and glutamate metabolism	SBO:0000176				RE2644C		PMID:10837925;PMID:8252036
	HMR_6970		(S)-2-aminobutanoate[c] + AKG[c] <=> 2-oxobutyrate[c] + glutamate[c]	EC:2.6.1.2	ENSG00000167701				c	Alanine, aspartate and glutamate metabolism	SBO:0000176				RE2034C		PMID:6820415
	HMR_6971		(S)-2-aminobutanoate[c] + 5-oxoproline[c] <=> gamma-L-glutamyl-L-alpha-aminobutyrate[c]	EC:2.3.2.4	ENSG00000006625;ENSG00000134864				c	Alanine, aspartate and glutamate metabolism	SBO:0000176				RE2040C		PMID:2570694;PMID:6150932
	HMR_6972		5-oxoproline[c] + GSH[c] <=> gamma-glutamylglutathione[c]	EC:2.3.2.4	ENSG00000006625;ENSG00000134864				c	Alanine, aspartate and glutamate metabolism	SBO:0000176				RE2041C		PMID:2570694;PMID:6150932
	HMR_7641		D-aspartate[p] + H2O[p] + O2[p] => H2O2[p] + NH3[p] + OAA[p]	EC:1.4.3.1	ENSG00000203797				p	Alanine, aspartate and glutamate metabolism	SBO:0000176			R00359		DASPO1p
	HMR_7642		D-alanine[c] <=> alanine[c]		ENSG00000147471				c	Alanine, aspartate and glutamate metabolism	SBO:0000176			R00401		ALAR
	HMR_8626		acetyl-CoA[m] + aspartate[m] => CoA[m] + N-acetyl-L-aspartate[m]						m	Alanine, aspartate and glutamate metabolism	SBO:0000176					ASPNATm
	HMR_8628		H2O[c] + N-acetyl-L-aspartate[c] => acetate[c] + aspartate[c]		ENSG00000108381;ENSG00000132744				c	Alanine, aspartate and glutamate metabolism	SBO:0000176					NACASPAH
	HMR_8654		2 ATP[m] + HCO3-[m] + NH3[m] => 2 ADP[m] + Pi[m] + carbamoyl-phosphate[m]		ENSG00000021826				m	Alanine, aspartate and glutamate metabolism	SBO:0000176					CBPter
	HMR_3806		NADH[m] + glutamate[m] <=> H2O[m] + L-glutamate 5-semialdehyde[m] + NAD+[m]	EC:1.5.1.12	ENSG00000131069;ENSG00000154930;ENSG00000159423				m	Arginine and proline metabolism	SBO:0000176	r0074		R00245	R00245M		PMID:1286669;PMID:2211729
	HMR_3807		AKG[m] + ornithine[m] <=> L-glutamate 5-semialdehyde[m] + glutamate[m]	EC:2.6.1.13	ENSG00000065154;ENSG00000172482				m	Arginine and proline metabolism	SBO:0000176	r0167		R00667	R00667C	ORNTAm	PMID:11465067;PMID:3816496;PMID:6819292
	HMR_3809		Pi[m] + citrulline[m] <=> carbamoyl-phosphate[m] + ornithine[m]	EC:2.1.3.3	ENSG00000036473;ENSG00000243709				m	Arginine and proline metabolism	SBO:0000176	r0329		R01398	R01398C	OCBTm	PMID:12788037;PMID:893420
	HMR_3816		H2O[c] + arginine[c] => ornithine[c] + urea[c]	EC:3.5.3.1	ENSG00000081181;ENSG00000118520				c	Arginine and proline metabolism	SBO:0000176	r0144		R00551	R00551C		PMID:12055339;PMID:3583682;PMID:743206;PMID:9144563
	HMR_3819		1-pyrroline-5-carboxylate[c] + H2O[c] <=> L-glutamate 5-semialdehyde[c]	EC:1.5.1.12	ENSG00000159423				c	Arginine and proline metabolism	SBO:0000176					G5SADs
	HMR_3820		1-pyrroline-5-carboxylate[m] + H2O[m] <=> L-glutamate 5-semialdehyde[m]	EC:1.5.1.12	ENSG00000159423				m	Arginine and proline metabolism	SBO:0000176	r0175			R00707M	G5SADsm	PMID:1286669;PMID:2211729;PMID:8621661
	HMR_3832		H2O[c] + arginine[c] => NH3[c] + citrulline[c]	EC:3.5.3.6					c	Arginine and proline metabolism	SBO:0000176
	HMR_3833		1-pyrroline-5-carboxylate[c] + H+[c] + NADPH[c] => NADP+[c] + proline[c]	EC:1.5.1.2	ENSG00000067225;ENSG00000104524;ENSG00000143627;ENSG00000143811;ENSG00000243709				c	Arginine and proline metabolism	SBO:0000176	r0305		R01251	R01251C	P5CRy	PMID:12514185;PMID:2722838;PMID:3768405;PMID:6250440
	HMR_3835		1-pyrroline-5-carboxylate[c] + H+[c] + NADH[c] => NAD+[c] + proline[c]	EC:1.5.1.2	ENSG00000035687;ENSG00000104524;ENSG00000143811;ENSG00000185100;ENSG00000243709				c	Arginine and proline metabolism	SBO:0000176	r0304		R01248	R01248C	PRO1xm	PMID:12376638;PMID:12514185;PMID:16730026;PMID:3768405;PMID:6250440;PMID:9003320
	HMR_3837		1-pyrroline-5-carboxylate[m] + NADH[m] => NAD+[m] + proline[m]	EC:1.5.1.2	ENSG00000183010				m	Arginine and proline metabolism	SBO:0000176			R01248		PRO1xm
	HMR_3838		1-pyrroline-5-carboxylate[m] + ubiquinol[m] <=> proline[m] + ubiquinone[m]	EC:1.5.99.8	ENSG00000100033;ENSG00000250799				m	Arginine and proline metabolism	SBO:0000176	r1453					PMID:18506409
	HMR_3895		ATP[m] + glutamate[m] => ADP[m] + glutamyl-5-phosphate[m]	EC:2.7.2.11	ENSG00000059573				m	Arginine and proline metabolism	SBO:0000176	r0072		R00239	R00239C	GLU5Km	PMID:10736367;PMID:8761662
	HMR_3897		NADPH[m] + glutamyl-5-phosphate[m] => L-glutamate 5-semialdehyde[m] + NADP+[m] + Pi[m]	EC:1.2.1.41	ENSG00000059573				m	Arginine and proline metabolism	SBO:0000176	r0619		R03313	R03313C	G5SDm	PMID:10736367;PMID:8761662
	HMR_3956		CO2[m] + H2O[m] => HCO3-[m]		ENSG00000169239;ENSG00000174990				m	Arginine and proline metabolism	SBO:0000176					HCO3Em
	HMR_3993		H+[c] + 2 N-(omega)-hydroxyarginine[c] + NADPH[c] + 2 O2[c] => 2 H2O[c] + NADP+[c] + 2 NO[c] + 2 citrulline[c]	EC:1.14.13.39	ENSG00000007171;ENSG00000089250;ENSG00000164867;ENSG00000264216;ENSG00000167494				c	Arginine and proline metabolism	SBO:0000176	r0024		R00111	R00111C	NOS2
	HMR_4073		H+[c] + SAM[c] => CO2[c] + S-adenosylmethioninamine[c]	EC:4.1.1.50	ENSG00000123505				c	Arginine and proline metabolism	SBO:0000176	r0043		R00178	R00178C	ADMDC	PMID:1764068
	HMR_4075		S-adenosylmethioninamine[c] + putrescine[c] => 5-methylthioadenosine[c] + H+[c] + spermidine[c]	EC:2.5.1.16	ENSG00000116649				c	Arginine and proline metabolism	SBO:0000176	r0429		R01920	R01920C	SPMS	PMID:2730590;PMID:3109311
	HMR_4077		S-adenosylmethioninamine[c] + spermidine[c] => 5-methylthioadenosine[c] + H+[c] + spermine[c]	EC:2.5.1.16;EC:2.5.1.22	ENSG00000102172;ENSG00000116649				c	Arginine and proline metabolism	SBO:0000176	r0574		R02869	R02869C	SPRMS	PMID:2730590;PMID:3109311
	HMR_4190		H+[c] + NADPH[c] + O2[c] + arginine[c] <=> H2O[c] + N-(omega)-hydroxyarginine[c] + NADP+[c]	EC:1.14.13.39	ENSG00000007171;ENSG00000089250;ENSG00000164867;ENSG00000181652;ENSG00000264216;ENSG00000167494				c	Arginine and proline metabolism	SBO:0000176	r0146		R00558	R00558C	NOS1	PMID:11125020;PMID:7515853
	HMR_4191		arginine[m] => CO2[m] + agmatine[m]	EC:4.1.1.19	ENSG00000142920				m	Arginine and proline metabolism	SBO:0000176	r0148		R00566	R00566M	ARGDCm	PMID:10800966;PMID:14738999
	HMR_4212		ornithine[c] => CO2[c] + putrescine[c]	EC:4.1.1.17	ENSG00000105953;ENSG00000115758;ENSG00000197444				c	Arginine and proline metabolism	SBO:0000176	r0168		R00670	R00670C		PMID:10623504;PMID:15670771;PMID:6853503;PMID:8608396
	HMR_4422		ornithine[s] => CO2[s] + putrescine[s]	EC:4.1.1.17	ENSG00000105953;ENSG00000115758;ENSG00000197444				s	Arginine and proline metabolism	SBO:0000176	r0168		R00670			PMID:10623504;PMID:15670771;PMID:6853503;PMID:8608396
	HMR_4423		4-aminobutanal[s] + H2O2[s] + NH3[s] <=> H2O[s] + O2[s] + putrescine[s]	EC:1.4.3.10;EC:1.4.3.6	ENSG00000002726;ENSG00000131471;ENSG00000131480;ENSG00000153574				s	Arginine and proline metabolism	SBO:0000176	r0281		R01151	R01151C		PMID:12072962;PMID:15795708;PMID:17006978;PMID:6403048
	HMR_4424		H2O[m] + agmatine[m] => putrescine[m] + urea[m]	EC:3.5.3.11	ENSG00000116771				m	Arginine and proline metabolism	SBO:0000176	r0282		R01157	R01157M	AGMTm	PMID:11804860;PMID:14648699
	HMR_4583		SAH[c] + creatine[c] <=> SAM[c] + guanidinoacetate[c]	EC:2.1.1.2	ENSG00000130005				c	Arginine and proline metabolism	SBO:0000176	r0420		R01883	R01883M	GACMTRc	PMID:11165387;PMID:12969151;PMID:13192118;PMID:15465786;PMID:8547310
	HMR_4605		4-aminobutanal[m] + H2O[m] + NADP+[m] => 4-aminobutyrate[m] + NADPH[m]	EC:1.2.1.3	ENSG00000006534;ENSG00000072210;ENSG00000108602;ENSG00000111275;ENSG00000132746;ENSG00000137124;ENSG00000143149;ENSG00000164904;ENSG00000165092;ENSG00000184254				m	Arginine and proline metabolism	SBO:0000176	r0464		R01986	R01986C		PMID:10467734;PMID:11790142;PMID:4817964;PMID:8155713;PMID:8645224;PMID:8786138
	HMR_4606		4-aminobutyrate[c] + ATP[c] + histidine[c] => AMP[c] + PPi[c] + homocarnosine[c]	EC:6.3.2.11	ENSG00000172508				c	Arginine and proline metabolism	SBO:0000176	r0465		R01991			PMID:448355;PMID:487087
	HMR_4607		H2O[c] + homocarnosine[c] => 4-aminobutyrate[c] + histidine[c]	EC:3.4.13.3					c	Arginine and proline metabolism	SBO:0000176	r0466		R01992			PMID:2334521;PMID:4026801
	HMR_4776		AKG[c] + O2[c] + proline[c] <=> CO2[c] + succinate[c] + trans-4-hydroxy-L-proline[c]	EC:1.14.11.2	ENSG00000072682;ENSG00000122884;ENSG00000149380;ENSG00000185624				c	Arginine and proline metabolism	SBO:0000176			R01252	R01252
	HMR_4777		AKG[m] + O2[m] + proline[m] <=> CO2[m] + succinate[m] + trans-4-hydroxy-L-proline[m]	EC:1.14.11.2	ENSG00000072682;ENSG00000122884;ENSG00000149380;ENSG00000185624				m	Arginine and proline metabolism	SBO:0000176			R01252	R01252
	HMR_4778		NAD+[c] + trans-4-hydroxy-L-proline[c] => H+[c] + L-1-pyrroline-3-hydroxy-5-carboxylate[c] + NADH[c]	EC:1.5.1.2	ENSG00000104524;ENSG00000137992;ENSG00000143811;ENSG00000243709				c	Arginine and proline metabolism	SBO:0000176	r0615		R03291	R03291C		PMID:12514185;PMID:3768405;PMID:6250440;PMID:675382
	HMR_4779		NAD+[m] + trans-4-hydroxy-L-proline[m] => L-1-pyrroline-3-hydroxy-5-carboxylate[m] + NADH[m]	EC:1.5.1.2	ENSG00000104524;ENSG00000143811;ENSG00000183010;ENSG00000243709				m	Arginine and proline metabolism	SBO:0000176	r0616		R03291	R03291C		PMID:12514185;PMID:3768405;PMID:6250440;PMID:675382
	HMR_4780		NADP+[c] + trans-4-hydroxy-L-proline[c] => H+[c] + L-1-pyrroline-3-hydroxy-5-carboxylate[c] + NADPH[c]	EC:1.5.1.2	ENSG00000104524;ENSG00000143811;ENSG00000243709				c	Arginine and proline metabolism	SBO:0000176	r0617		R03293	R03293C		PMID:12514185;PMID:3768405;PMID:6250440;PMID:675382
	HMR_4781		NADP+[m] + trans-4-hydroxy-L-proline[m] => L-1-pyrroline-3-hydroxy-5-carboxylate[m] + NADPH[m]	EC:1.5.1.2	ENSG00000104524;ENSG00000143811;ENSG00000183010;ENSG00000243709				m	Arginine and proline metabolism	SBO:0000176	r0618		R03293	R03293C		PMID:12514185;PMID:3768405;PMID:6250440;PMID:675382
	HMR_4782		2 H+[c] + O2[c] + trans-4-hydroxy-L-proline[c] => 2 H2O[c] + L-1-pyrroline-3-hydroxy-5-carboxylate[c]	EC:1.5.99.-					c	Arginine and proline metabolism	SBO:0000176
	HMR_4783		O2[m] + trans-4-hydroxy-L-proline[m] => 2 H2O[m] + L-1-pyrroline-3-hydroxy-5-carboxylate[m]	EC:1.5.99.-					m	Arginine and proline metabolism	SBO:0000176
	HMR_4784		2 H2O[m] + L-1-pyrroline-3-hydroxy-5-carboxylate[m] + NAD+[m] => L-erythro-4-hydroxyglutamate[m] + NADH[m]	EC:1.5.1.12	ENSG00000159423				m	Arginine and proline metabolism	SBO:0000176	r0685		R04444	R04444M	PHCDm	PMID:1286669;PMID:15535970;PMID:2211729
	HMR_4785		2 H2O[m] + L-1-pyrroline-3-hydroxy-5-carboxylate[m] + NADP+[m] => L-erythro-4-hydroxyglutamate[m] + NADPH[m]	EC:1.5.1.12	ENSG00000099998;ENSG00000100031;ENSG00000100121;ENSG00000131067;ENSG00000133475;ENSG00000159423;ENSG00000183038				m	Arginine and proline metabolism	SBO:0000176	r0686		R04445	R04445M		PMID:1286669;PMID:2211729
	HMR_4786		AKG[m] + L-erythro-4-hydroxyglutamate[m] => 4-hydroxy-2-oxoglutarate[m] + glutamate[m]	EC:2.6.1.23					m	Arginine and proline metabolism	SBO:0000176			R03266
	HMR_4787		4-hydroxy-2-oxoglutarate[m] => glyoxalate[m] + pyruvate[m]	EC:4.1.3.16	ENSG00000241935				m	Arginine and proline metabolism	SBO:0000176			R00470
	HMR_5384		5-methylthioadenosine[c] + Pi[c] => adenine[c] + methylthioribose-1p[c]	EC:2.4.2.28	ENSG00000099810				c	Arginine and proline metabolism	SBO:0000176	r1373		R01402	R01402C	MTAP	PMID:1903946;PMID:415762;PMID:5378381;PMID:7732755
	HMR_6929		CoA[c] + N1-acetylspermine[c] <=> acetyl-CoA[c] + spermine[c]	EC:2.3.1.57	ENSG00000130066;ENSG00000141504				c	Arginine and proline metabolism	SBO:0000176				RE1238X		PMID:10978316
	HMR_6930		CoA[p] + N1-acetylspermine[p] <=> acetyl-CoA[p] + spermine[p]	EC:2.3.1.57	ENSG00000130066;ENSG00000141504				p	Arginine and proline metabolism	SBO:0000176				RE1238X		PMID:10978316
	HMR_6931		H2O[c] + O2[c] + spermine[c] => H2O2[c] + NH3[c] + spermine monoaldehyde[c]	EC:1.4.3.6	ENSG00000002726;ENSG00000131471;ENSG00000131480				c	Arginine and proline metabolism	SBO:0000176				RE0688C		PMID:7040832;PMID:10047787
	HMR_6932		H2O[s] + O2[s] + spermine[s] => H2O2[s] + NH3[s] + spermine monoaldehyde[s]	EC:1.4.3.6	ENSG00000002726;ENSG00000131471;ENSG00000131480				s	Arginine and proline metabolism	SBO:0000176				RE0688E		PMID:7040832;PMID:10047787
	HMR_6933		H2O[p] + O2[p] + spermine[p] => H2O2[p] + NH3[p] + spermine monoaldehyde[p]	EC:1.4.3.6	ENSG00000002726;ENSG00000131471;ENSG00000131480				p	Arginine and proline metabolism	SBO:0000176				RE0688X		PMID:7040832;PMID:10047787
	HMR_6934		H2O[c] + O2[c] + spermine monoaldehyde[c] => H2O2[c] + NH3[c] + spermine dialdehyde[c]	EC:1.4.3.6	ENSG00000002726;ENSG00000131471;ENSG00000131480				c	Arginine and proline metabolism	SBO:0000176				RE0827C		PMID:10047787;PMID:7040832
	HMR_6935		H2O[s] + O2[s] + spermine monoaldehyde[s] => H2O2[s] + NH3[s] + spermine dialdehyde[s]	EC:1.4.3.6	ENSG00000002726;ENSG00000131471;ENSG00000131480				s	Arginine and proline metabolism	SBO:0000176				RE0827E		PMID:10047787;PMID:7040832
	HMR_6936		H2O[p] + O2[p] + spermine monoaldehyde[p] => H2O2[p] + NH3[p] + spermine dialdehyde[p]	EC:1.4.3.6	ENSG00000002726;ENSG00000131471;ENSG00000131480				p	Arginine and proline metabolism	SBO:0000176				RE0827X		PMID:10047787;PMID:7040832
	HMR_6938		CoA[c] + N1-acetylspermidine[c] <=> acetyl-CoA[c] + spermidine[c]	EC:2.3.1.57	ENSG00000130066;ENSG00000141504				c	Arginine and proline metabolism	SBO:0000176				RE1234C		PMID:10978316
	HMR_6939		CoA[p] + N1-acetylspermidine[p] <=> acetyl-CoA[p] + spermidine[p]	EC:2.3.1.57	ENSG00000130066;ENSG00000141504				p	Arginine and proline metabolism	SBO:0000176				RE1234X		PMID:10978316
	HMR_6940		CoA[c] + N8-acetylspermidine[c] <=> acetyl-CoA[c] + spermidine[c]						c	Arginine and proline metabolism	SBO:0000176				RE1235C
	HMR_6941		H2O[c] + O2[c] + spermidine[c] => H2O2[c] + NH3[c] + spermidine monoaldehyde 1[c]	EC:1.4.3.6	ENSG00000002726;ENSG00000131471;ENSG00000131480				c	Arginine and proline metabolism	SBO:0000176				RE0828C		PMID:10047787;PMID:7040832
	HMR_6942		H2O[s] + O2[s] + spermidine[s] => H2O2[s] + NH3[s] + spermidine monoaldehyde 1[s]	EC:1.4.3.6	ENSG00000002726;ENSG00000131471;ENSG00000131480				s	Arginine and proline metabolism	SBO:0000176				RE0828E		PMID:10047787;PMID:7040832
	HMR_6943		H2O[p] + O2[p] + spermidine[p] => H2O2[p] + NH3[p] + spermidine monoaldehyde 1[p]	EC:1.4.3.6	ENSG00000002726;ENSG00000131471;ENSG00000131480				p	Arginine and proline metabolism	SBO:0000176				RE0828X		PMID:10047787;PMID:7040832
	HMR_6944		H2O[c] + O2[c] + spermidine[c] => H2O2[c] + NH3[c] + spermidine monoaldehyde 2[c]	EC:1.4.3.6	ENSG00000002726;ENSG00000131471;ENSG00000131480				c	Arginine and proline metabolism	SBO:0000176				RE0689C		PMID:7040832;PMID:10047787
	HMR_6945		H2O[s] + O2[s] + spermidine[s] => H2O2[s] + NH3[s] + spermidine monoaldehyde 2[s]	EC:1.4.3.6	ENSG00000002726;ENSG00000131471;ENSG00000131480				s	Arginine and proline metabolism	SBO:0000176				RE0689E		PMID:7040832;PMID:10047787
	HMR_6946		H2O[p] + O2[p] + spermidine[p] => H2O2[p] + NH3[p] + spermidine monoaldehyde 2[p]	EC:1.4.3.6	ENSG00000002726;ENSG00000131471;ENSG00000131480				p	Arginine and proline metabolism	SBO:0000176				RE0689X		PMID:7040832;PMID:10047787
	HMR_6947		H2O[c] + O2[c] + spermidine monoaldehyde 1[c] => H2O2[c] + NH3[c] + spermidine dialdehyde[c]	EC:1.4.3.6	ENSG00000002726;ENSG00000131471;ENSG00000131480				c	Arginine and proline metabolism	SBO:0000176				RE3367C		PMID:7040832;PMID:10047787
	HMR_6948		H2O[s] + O2[s] + spermidine monoaldehyde 1[s] => H2O2[s] + NH3[s] + spermidine dialdehyde[s]	EC:1.4.3.6	ENSG00000002726;ENSG00000131471;ENSG00000131480				s	Arginine and proline metabolism	SBO:0000176				RE3367E		PMID:7040832;PMID:10047787
	HMR_6949		H2O[p] + O2[p] + spermidine monoaldehyde 1[p] => H2O2[p] + NH3[p] + spermidine dialdehyde[p]	EC:1.4.3.6	ENSG00000002726;ENSG00000131471;ENSG00000131480				p	Arginine and proline metabolism	SBO:0000176				RE3367X		PMID:7040832;PMID:10047787
	HMR_6950		H2O[c] + O2[c] + spermidine monoaldehyde 2[c] => H2O2[c] + NH3[c] + spermidine dialdehyde[c]	EC:1.4.3.6	ENSG00000002726;ENSG00000131471;ENSG00000131480				c	Arginine and proline metabolism	SBO:0000176				RE0690C		PMID:10047787;PMID:7040832
	HMR_6951		H2O[s] + O2[s] + spermidine monoaldehyde 2[s] => H2O2[s] + NH3[s] + spermidine dialdehyde[s]	EC:1.4.3.6	ENSG00000002726;ENSG00000131471;ENSG00000131480				s	Arginine and proline metabolism	SBO:0000176				RE0690E		PMID:10047787;PMID:7040832
	HMR_6952		H2O[p] + O2[p] + spermidine monoaldehyde 2[p] => H2O2[p] + NH3[p] + spermidine dialdehyde[p]	EC:1.4.3.6	ENSG00000002726;ENSG00000131471;ENSG00000131480				p	Arginine and proline metabolism	SBO:0000176				RE0690X		PMID:10047787;PMID:7040832
	HMR_6953		H2O[c] + NAD+[c] + spermidine monoaldehyde 1[c] => H+[c] + NADH[c] + putreanine[c]	EC:1.2.1.-	ENSG00000064763;ENSG00000118514;ENSG00000197601				c	Arginine and proline metabolism	SBO:0000176				RE2333C		PMID:7040832;PMID:10047787
	HMR_6954		H2O[c] + NAD+[c] + spermidine monoaldehyde 2[c] => H+[c] + NADH[c] + isoputreanine[c]	EC:1.2.1.-	ENSG00000064763;ENSG00000118514;ENSG00000197601				c	Arginine and proline metabolism	SBO:0000176				RE2334C		PMID:7040832;PMID:10047787
	HMR_6955		1-pyrroline[m] + H2O[m] <=> 4-aminobutanal[m]						m	Arginine and proline metabolism	SBO:0000176				RE0691C		PMID:7040832;PMID:10047787
	HMR_6956		CoA[c] + N1,N12-diacetylspermine[c] <=> N1-acetylspermine[c] + acetyl-CoA[c]						c	Arginine and proline metabolism	SBO:0000176				RE1240C
	HMR_6957		CoA[p] + N1,N12-diacetylspermine[p] <=> N1-acetylspermine[p] + acetyl-CoA[p]						p	Arginine and proline metabolism	SBO:0000176				RE1240X
	HMR_6958		H2O[c] + N1-acetylspermine[c] + O2[c] => H2O2[c] + acetamidopropanal[c] + spermidine[c]	EC:1.5.3.11	ENSG00000088826;ENSG00000148832				c	Arginine and proline metabolism	SBO:0000176				RE1539C		PMID:11454677;PMID:9359869;PMID:9359869;PMID:11454677;PMID:11454677;PMID:9359869;PMID:11454677;PMID:9359869;PMID:11454677;PMID:9359869;PMID:11454677;PMID:9359869;PMID:9359869;PMID:11454677;PMID:11454677;PMID:9359869;PMID:9359869;PMID:11454677;PMID:11454677;PMID:9359869
	HMR_6959		H2O[p] + N1-acetylspermine[p] + O2[p] => H2O2[p] + acetamidopropanal[p] + spermidine[p]	EC:1.5.3.11	ENSG00000088826;ENSG00000148832				p	Arginine and proline metabolism	SBO:0000176				RE1539X		PMID:11454677;PMID:9359869;PMID:9359869;PMID:11454677;PMID:11454677;PMID:9359869;PMID:11454677;PMID:9359869;PMID:11454677;PMID:9359869;PMID:11454677;PMID:9359869;PMID:9359869;PMID:11454677;PMID:11454677;PMID:9359869;PMID:9359869;PMID:11454677;PMID:11454677;PMID:9359869
	HMR_6960		CoA[c] + N1,N8-diacetylspermidine[c] <=> N1-acetylspermidine[c] + acetyl-CoA[c]						c	Arginine and proline metabolism	SBO:0000176				RE1236C
	HMR_6961		H2O[c] + N1-acetylspermidine[c] + O2[c] => H2O2[c] + acetamidopropanal[c] + putrescine[c]	EC:1.5.3.11	ENSG00000088826;ENSG00000148832				c	Arginine and proline metabolism	SBO:0000176				RE1537C		PMID:11454677;PMID:9359869;PMID:11454677;PMID:9359869;PMID:9359869;PMID:11454677;PMID:11454677;PMID:9359869;PMID:9359869;PMID:11454677;PMID:11454677;PMID:9359869;PMID:11454677;PMID:9359869;PMID:11454677;PMID:9359869;PMID:9359869;PMID:11454677;PMID:11454677;PMID:9359869
	HMR_6962		H2O[p] + N1-acetylspermidine[p] + O2[p] => H2O2[p] + acetamidopropanal[p] + putrescine[p]	EC:1.5.3.11	ENSG00000088826;ENSG00000148832				p	Arginine and proline metabolism	SBO:0000176				RE1537X		PMID:11454677;PMID:9359869;PMID:11454677;PMID:9359869;PMID:9359869;PMID:11454677;PMID:11454677;PMID:9359869;PMID:9359869;PMID:11454677;PMID:11454677;PMID:9359869;PMID:11454677;PMID:9359869;PMID:11454677;PMID:9359869;PMID:9359869;PMID:11454677;PMID:11454677;PMID:9359869
	HMR_6963		H2O[c] + N1,N12-diacetylspermine[c] + O2[c] => H2O2[c] + N1-acetylspermidine[c] + acetamidopropanal[c]	EC:1.5.3.11	ENSG00000088826;ENSG00000148832				c	Arginine and proline metabolism	SBO:0000176				RE1538C		PMID:11454677;PMID:9359869;PMID:9359869;PMID:9359869;PMID:11454677;PMID:9359869;PMID:11454677;PMID:11454677;PMID:9359869;PMID:9359869;PMID:11454677;PMID:9359869;PMID:11454677;PMID:11454677;PMID:9359869;PMID:11454677;PMID:9359869;PMID:11454677;PMID:9359869;PMID:11454677
	HMR_6964		H2O[p] + N1,N12-diacetylspermine[p] + O2[p] => H2O2[p] + N1-acetylspermidine[p] + acetamidopropanal[p]	EC:1.5.3.11	ENSG00000088826;ENSG00000148832				p	Arginine and proline metabolism	SBO:0000176				RE1538X		PMID:11454677;PMID:9359869;PMID:9359869;PMID:9359869;PMID:11454677;PMID:9359869;PMID:11454677;PMID:11454677;PMID:9359869;PMID:9359869;PMID:11454677;PMID:9359869;PMID:11454677;PMID:11454677;PMID:9359869;PMID:11454677;PMID:9359869;PMID:11454677;PMID:9359869;PMID:11454677
	HMR_6965		H+[c] + NADH[c] + dehydrospermidine[c] <=> NAD+[c] + spermidine[c]	EC:2.5.1.46	ENSG00000095059				c	Arginine and proline metabolism	SBO:0000176				RE1897C		PMID:9188485;PMID:9188485;PMID:9188485;PMID:9188485
	HMR_6966		1,3-diaminopropane[c] + 1-pyrroline[c] <=> dehydrospermidine[c]	EC:2.5.1.46	ENSG00000095059				c	Arginine and proline metabolism	SBO:0000176				RE1898C		PMID:9188485;PMID:9188485;PMID:9188485;PMID:9188485
	HMR_6967		1,3-diaminopropane[c] + deoxyhypusine[c] <=> lysine[c] + spermidine[c]	EC:2.5.1.46	ENSG00000095059				c	Arginine and proline metabolism	SBO:0000176				RE1899C		PMID:9188485;PMID:9188485;PMID:9188485;PMID:9188485
	HMR_6973		H+[c] + NADH[c] + spermic acid 1[c] <=> H2O[c] + NAD+[c] + spermine monoaldehyde[c]	EC:1.2.1.-	ENSG00000064763;ENSG00000118514;ENSG00000197601				c	Arginine and proline metabolism	SBO:0000176				RE2335C		PMID:10047787;PMID:7040832
	HMR_8096		H2O[m] + L-1-pyrroline-3-hydroxy-5-carboxylate[m] <=> L-4-hydroxyglutamate semialdehyde[m]						m	Arginine and proline metabolism	SBO:0000176					PHCHGSm
	HMR_8097		L-erythro-4-hydroxyglutamate[m] + NADH[m] <=> H2O[m] + L-4-hydroxyglutamate semialdehyde[m] + NAD+[m]		ENSG00000159423				m	Arginine and proline metabolism	SBO:0000176					4HGLSDm
	HMR_8098		L-erythro-4-hydroxyglutamate[m] + OAA[m] => 4-hydroxy-2-oxoglutarate[m] + aspartate[m]		ENSG00000125166				m	Arginine and proline metabolism	SBO:0000176					EICOSTETCPT1
	HMR_8416		acetyl-CoA[m] + glutamate[m] => CoA[m] + N-acetyl-L-glutamate[m]		ENSG00000161653				m	Arginine and proline metabolism	SBO:0000176					ACGSm
	HMR_8425		H2O[c] + N-acetylornithine[c] <=> acetate[c] + ornithine[c]		ENSG00000243989				c	Arginine and proline metabolism	SBO:0000176					ACODA
	HMR_8426		H2O[m] + arginine[m] => ornithine[m] + urea[m]		ENSG00000081181				m	Arginine and proline metabolism	SBO:0000176					ARGNm
	HMR_8427		ATP[m] + creatine[m] => ADP[m] + creatine-phosphate[m]	EC:2.7.3.2	ENSG00000131730;ENSG00000237289;ENSG00000223572				m	Arginine and proline metabolism	SBO:0000176					CKc
	HMR_8428		creatine[c] => creatine[m]						m	Arginine and proline metabolism	SBO:0000176					CRMPte
	HMR_8430		creatine-phosphate[m] => creatine-phosphate[c]						m	Arginine and proline metabolism	SBO:0000176					PCREATtmdiffir
	HMR_8431		2 H+[c] + creatine-phosphate[c] => Pi[c] + creatinine[c]						c	Arginine and proline metabolism	SBO:0000176					CRTSLt
	HMR_8432		FAD[m] + THF[m] + sarcosine[m] => 5,10-methylene-THF[m] + FADH2[m] + glycine[m]		ENSG00000123453				m	Arginine and proline metabolism	SBO:0000176					SARDHm
	HMR_8603		acetyl-CoA[c] + putrescine[c] => CoA[c] + N-acetylputrescine[c]		ENSG00000130066;ENSG00000141504				c	Arginine and proline metabolism	SBO:0000176					PTRCAT1
	HMR_8604		H2O[c] + N-acetylputrescine[c] + O2[c] => H2O2[c] + N4-acetylaminobutanal[c] + NH3[c]		ENSG00000069535;ENSG00000189221				c	Arginine and proline metabolism	SBO:0000176					APRTO2
	HMR_8605		H2O[c] + N4-acetylaminobutanal[c] + NAD+[c] => 4-acetamidobutanoate[c] + H+[c] + NADH[c]		ENSG00000072210;ENSG00000111275;ENSG00000128918;ENSG00000137124;ENSG00000143149;ENSG00000159423;ENSG00000164904;ENSG00000165092				c	Arginine and proline metabolism	SBO:0000176					NABTNO
	HMR_8606		H2O[c] + O2[c] + putrescine[c] => 4-aminobutanal[c] + H2O2[c] + NH3[c]		ENSG00000002726;ENSG00000131471;ENSG00000131480				c	Arginine and proline metabolism	SBO:0000176					PTRCOX1
	HMR_8607		4-methylthio-2-oxobutanoic acid[c] + 2 H+[c] + glutamine[c] => glutamate[c] + methionine[c]						c	Arginine and proline metabolism	SBO:0000176					UNK2
	HMR_8608		D-proline[c] + O2[c] => 1-pyrroline-2-carboxylate[c] + H2O2[c]		ENSG00000110887				c	Arginine and proline metabolism	SBO:0000176					DRIBt
	HMR_8609		1-pyrroline-5-carboxylate[m] + NADPH[m] => NADP+[m] + proline[m]		ENSG00000183010				m	Arginine and proline metabolism	SBO:0000176					P5CRm
	HMR_8610		FAD[c] + proline[c] => 1-pyrroline-5-carboxylate[c] + FADH2[c]		ENSG00000250799				c	Arginine and proline metabolism	SBO:0000176					PROD2
	HMR_8611		FAD[m] + proline[m] => 1-pyrroline-5-carboxylate[m] + FADH2[m]		ENSG00000100033				m	Arginine and proline metabolism	SBO:0000176					PROD2m
	HMR_4285		H2O[m] + NAD+[m] + succinate semialdehyde[m] => NADH[m] + succinate[m]	EC:1.2.1.24;EC:1.2.1.16	ENSG00000112294;ENSG00000137261				m	Glutamate and glutamine metabolism	SBO:0000176	r0178		R00713	R00713C		PMID:3190233;PMID:656447;PMID:7616245;PMID:7814412
	HMR_0457		ATP[c] + glycerate[c] => 3-phospho-D-glycerate[c] + ADP[c]	EC:2.7.1.31	ENSG00000097021;ENSG00000119673;ENSG00000131238;ENSG00000136881;ENSG00000168237;ENSG00000168452;ENSG00000177465;ENSG00000187017;ENSG00000206329;ENSG00000221988;ENSG00000227600;ENSG00000231618;ENSG00000236649;ENSG00000241404;ENSG00000244444				c	Glycine, serine and threonine metabolism	SBO:0000176	r0339		R01514	R01514C		PMID:16753811;PMID:216417;PMID:2537226;PMID:6252205
	HMR_0460		ATP[m] + glycerate[m] => 3-phospho-D-glycerate[m] + ADP[m]	EC:2.7.1.31	ENSG00000115425;ENSG00000116353;ENSG00000168237				m	Glycine, serine and threonine metabolism	SBO:0000176	r0340		R01514	R01514C		PMID:16753811;PMID:216417;PMID:2537226;PMID:6252205
	HMR_3750		CoA[m] + isobutyrylglycine[m] <=> glycine[m] + isobutyryl-CoA[m]	EC:2.3.1.13	ENSG00000149124;ENSG00000156689;ENSG00000166840				m	Glycine, serine and threonine metabolism	SBO:0000176				RE2429M		PMID:3707752
	HMR_3752		FADH2[m] + methacrylyl-CoA[m] <=> FAD[m] + isobutyryl-CoA[m]		ENSG00000196177				m	Glycine, serine and threonine metabolism	SBO:0000176					ACOAD2m
	HMR_3770		3-methylcrotonyl-CoA[m] + FADH2[m] <=> FAD[m] + isovaleryl-CoA[m]		ENSG00000196177				m	Glycine, serine and threonine metabolism	SBO:0000176					ACOAD1m
	HMR_3771		CoA[m] + isovalerylglycine[m] <=> glycine[m] + isovaleryl-CoA[m]	EC:2.3.1.13	ENSG00000149124;ENSG00000156689;ENSG00000166840				m	Glycine, serine and threonine metabolism	SBO:0000176				RE2427M		PMID:3707752
	HMR_3772		3-methylcrotonoylglycine[m] + CoA[m] <=> 3-methylcrotonyl-CoA[m] + glycine[m]	EC:2.3.1.13	ENSG00000149124;ENSG00000156689;ENSG00000166840				m	Glycine, serine and threonine metabolism	SBO:0000176				RE2111M		PMID:657530;PMID:11406611
	HMR_3782		2-methylbutyryl-CoA[m] + glycine[m] <=> 2-methylbutyrylglycine[m] + CoA[m]	EC:2.3.1.13	ENSG00000149124;ENSG00000156689;ENSG00000166840				m	Glycine, serine and threonine metabolism	SBO:0000176				RE2428M		PMID:3707752
	HMR_3784		2-methylbutyryl-CoA[m] + FAD[m] <=> FADH2[m] + tiglyl-CoA[m]		ENSG00000196177				m	Glycine, serine and threonine metabolism	SBO:0000176					ACOAD3m
	HMR_3794		CoA[m] + N-acetyl-L-alanine[m] <=> acetyl-CoA[m] + alanine[m]	EC:2.3.1.1	ENSG00000161653				m	Glycine, serine and threonine metabolism	SBO:0000176				RE2031M		PMID:12594532;PMID:12459178
	HMR_3839		3-phospho-D-glycerate[c] + NAD+[c] <=> 3-phosphonooxypyruvate[c] + H+[c] + NADH[c]	EC:1.1.1.95	ENSG00000092621;ENSG00000134882				c	Glycine, serine and threonine metabolism	SBO:0000176	r0338		R01513	R01513C	PGCDr	PMID:14645240
	HMR_3841		3-phosphonooxypyruvate[c] + glutamate[c] <=> 3-phosphoserine[c] + AKG[c]	EC:2.6.1.52	ENSG00000135069				c	Glycine, serine and threonine metabolism	SBO:0000176	r0663		R04173	R04173C	PSERTr	PMID:12633500;PMID:6089514
	HMR_3843		3-phosphoserine[c] + H2O[c] => Pi[c] + serine[c]	EC:3.1.3.3	ENSG00000111237;ENSG00000146733;ENSG00000226278				c	Glycine, serine and threonine metabolism	SBO:0000176	r0159		R00582	R00582C	PSP_L	PMID:4307821
	HMR_3845		THF[c] + serine[c] <=> 5,10-methylene-THF[c] + H2O[c] + glycine[c]	EC:2.1.2.1	ENSG00000176974				c	Glycine, serine and threonine metabolism	SBO:0000176	r0230		R00945	R00945C	GHMT	PMID:10762066;PMID:6821365;PMID:8505317
	HMR_3847		CoA[m] + L-2-amino-3-oxobutanoic acid[m] <=> acetyl-CoA[m] + glycine[m]		ENSG00000100116				m	Glycine, serine and threonine metabolism	SBO:0000176					GLYATm
	HMR_3849		H2O[p] + O2[p] + sarcosine[p] => H2O2[p] + formaldehyde[p] + glycine[p]	EC:1.5.3.1;EC:1.5.99.1	ENSG00000123453;ENSG00000179761				p	Glycine, serine and threonine metabolism	SBO:0000176					SARCOp
	HMR_3852		H2O[c] + O2[c] + aminoacetone[c] => H2O2[c] + NH3[c] + methylglyoxal[c]		ENSG00000131471				c	Glycine, serine and threonine metabolism	SBO:0000176					AACTOOR
	HMR_3856		H+[c] + NADH[c] + methylglyoxal[c] => D-lactaldehyde[c] + NAD+[c]	EC:1.1.1.79;EC:1.1.1.81	ENSG00000137106				c	Glycine, serine and threonine metabolism	SBO:0000176			R02527
	HMR_3860		L-2-amino-3-oxobutanoic acid[m] => CO2[m] + aminoacetone[m]						m	Glycine, serine and threonine metabolism	SBO:0000176					AOBUTDsm
	HMR_3883		serine[c] => NH3[c] + pyruvate[c]	EC:4.3.1.17;EC:4.3.1.19	ENSG00000135094;ENSG00000139410;ENSG00000167720				c	Glycine, serine and threonine metabolism	SBO:0000176	r0060		R00220	R00220C	SERD_L	PMID:4433562
	HMR_3901		SAM[c] + glycine[c] => SAH[c] + sarcosine[c]	EC:2.1.1.20	ENSG00000124713				c	Glycine, serine and threonine metabolism	SBO:0000176	r0111		R00367	R00367C	GMTR	PMID:9597750
	HMR_3939		2-amino-3-oxoadipate[m] + CoA[m] <=> glycine[m] + succinyl-CoA[m]	EC:2.3.1.37	ENSG00000023330;ENSG00000138185;ENSG00000158578;ENSG00000168032;ENSG00000178773;ENSG00000188833				m	Glycine, serine and threonine metabolism	SBO:0000176	r0196		R00831	R00831M		PMID:7592562
	HMR_3974		H2O[c] + dehydroalanine[c] => NH3[c] + pyruvate[c]	EC:4.3.1.17	ENSG00000135094;ENSG00000139410;ENSG00000167720				c	Glycine, serine and threonine metabolism	SBO:0000176	r0005		R08698		2AMACHYD	PMID:15618015;PMID:4156834
	HMR_4198		pyruvate[c] + serine[c] => alanine[c] + hydroxypyruvate[c]	EC:2.6.1.51	ENSG00000084774;ENSG00000172482				c	Glycine, serine and threonine metabolism	SBO:0000176	r0160		R00585	R00585X		PMID:10347152;PMID:6469715
	HMR_4199		H2O[c] + N-acetyl-L-alanine[c] <=> acetate[c] + alanine[c]	EC:3.5.1.14	ENSG00000114786;ENSG00000243989				c	Glycine, serine and threonine metabolism	SBO:0000176				RE2642C		PMID:9518469
	HMR_4200		serine[c] => H2O[c] + dehydroalanine[c]	EC:4.3.1.17	ENSG00000135094;ENSG00000139410;ENSG00000167720				c	Glycine, serine and threonine metabolism	SBO:0000176	r0161		R00590	R00590C	SERHL	PMID:4433562
	HMR_4284		threonine[c] => acetaldehyde[c] + glycine[c]						c	Glycine, serine and threonine metabolism	SBO:0000176					THRA
	HMR_4348		threonine[c] => 2-oxobutyrate[c] + NH3[c]	EC:4.3.1.19	ENSG00000135094;ENSG00000139410				c	Glycine, serine and threonine metabolism	SBO:0000176	r0240		R00996		THRD_L
	HMR_4466		hydroxypyruvate[c] => 2-hydroxy-3-oxopropanoate[c]	EC:5.3.1.22	ENSG00000178922				c	Glycine, serine and threonine metabolism	SBO:0000176			R01394
	HMR_4467		pyruvate[p] + serine[p] => alanine[p] + hydroxypyruvate[p]		ENSG00000172482				p	Glycine, serine and threonine metabolism	SBO:0000176					SPTix
	HMR_4582		arginine[c] + glycine[c] <=> guanidinoacetate[c] + ornithine[c]	EC:2.1.4.1	ENSG00000081181;ENSG00000118520;ENSG00000171766				c	Glycine, serine and threonine metabolism	SBO:0000176	r0147		R00565	R00565C		PMID:15465786;PMID:9148748
	HMR_4584		ATP[c] + creatine[c] <=> ADP[c] + 2 H+[c] + creatine-phosphate[c]	EC:2.7.3.2	ENSG00000104879;ENSG00000131730;ENSG00000166165;ENSG00000237289				c	Glycine, serine and threonine metabolism	SBO:0000176
	HMR_4696		NAD+[c] + choline[c] => H+[c] + NADH[c] + betaine_aldehyde[c]	EC:1.1.99.1	ENSG00000016391				c	Glycine, serine and threonine metabolism	SBO:0000176			R08557
	HMR_4697		H2O[c] + NAD+[c] + betaine_aldehyde[c] => 2 H+[c] + NADH[c] + betaine[c]	EC:1.2.1.8	ENSG00000073578;ENSG00000117118;ENSG00000143252;ENSG00000164904;ENSG00000204370;LOC642502				c	Glycine, serine and threonine metabolism	SBO:0000176	r0552		R02565			PMID:10505788;PMID:7646513
	HMR_4698		H2O[c] + NADP+[c] + betaine_aldehyde[c] => 2 H+[c] + NADPH[c] + betaine[c]	EC:1.2.1.8	ENSG00000073578;ENSG00000117118;ENSG00000143252;ENSG00000164904;ENSG00000204370				c	Glycine, serine and threonine metabolism	SBO:0000176	r0553		R02566			PMID:10505788;PMID:7646513
	HMR_4699		betaine[c] + homocysteine[c] => dimethylglycine[c] + methionine[c]	EC:2.1.1.5	ENSG00000132840;ENSG00000145692				c	Glycine, serine and threonine metabolism	SBO:0000176			R02821
	HMR_4700		H+[c] + NADPH[c] + formaldehyde[c] + sarcosine[c] <=> H2O[c] + NADP+[c] + dimethylglycine[c]	EC:1.5.8.4	ENSG00000090857;ENSG00000132837				c	Glycine, serine and threonine metabolism	SBO:0000176			R01565
	HMR_4742		5-aminolevulinate[m] + CO2[m] + CoA[m] <=> glycine[m] + succinyl-CoA[m]	EC:2.3.1.37	ENSG00000023330;ENSG00000158578;ENSG00000178773				m	Glycine, serine and threonine metabolism	SBO:0000176	r0195		R00830	R00830M	ALASm	PMID:7592562
	HMR_4788		alanine[m] + glyoxalate[m] => glycine[m] + pyruvate[m]	EC:2.6.1.44	ENSG00000113492;ENSG00000172482				m	Glycine, serine and threonine metabolism	SBO:0000176			R00369
	HMR_4789		H2O[p] + O2[p] + glycine[p] => H2O2[p] + NH3[p] + glyoxalate[p]	EC:1.4.3.3	ENSG00000110887				p	Glycine, serine and threonine metabolism	SBO:0000176			R00366
	HMR_4791		alanine[p] + glyoxalate[p] => glycine[p] + pyruvate[p]	EC:2.6.1.44	ENSG00000172482				p	Glycine, serine and threonine metabolism	SBO:0000176			R00369
	HMR_4792		5,10-methylene-THF[m] + H2O[m] + glycine[m] <=> THF[m] + serine[m]	EC:2.1.2.1	ENSG00000182199				m	Glycine, serine and threonine metabolism	SBO:0000176	r0231		R00945	R00945C	GHMT2rm	PMID:10762066;PMID:6821365;PMID:8505317
	HMR_4937		GSH[c] + alanine[c] <=> cys-gly[c] + gamma-L-glutamyl-L-alanine[c]	EC:2.3.2.2	ENSG00000099998;ENSG00000100031;ENSG00000100121;ENSG00000131067;ENSG00000133475;ENSG00000167741				c	Glycine, serine and threonine metabolism	SBO:0000176				RE1473C		PMID:7892271;PMID:7892271;PMID:7892271;PMID:7892271;PMID:7892271;PMID:7892271;PMID:7892271;PMID:7892271;PMID:7892271;PMID:7892271
	HMR_5392		5 ATP[c] + THF[c] + 5 glutamate[c] => 5 ADP[c] + 5 Pi[c] + THF-hexaglutamate[c]	EC:6.3.2.17	ENSG00000136877				c	Glycine, serine and threonine metabolism	SBO:0000176	r1382					PMID:16859665;PMID:2645826;PMID:2695555;PMID:7027025;PMID:7142207
	HMR_5393		THF-hexaglutamate[c] + 5 H2O[c] => THF[c] + 5 glutamate[c]	EC:3.4.19.9	ENSG00000137563				c	Glycine, serine and threonine metabolism	SBO:0000176	r1383					PMID:12909365;PMID:16859665
	HMR_6409		NADH[m] + lipoamide[m] <=> NAD+[m] + dihydrolipoamide[m]	EC:1.8.1.4	ENSG00000091140;ENSG00000140905;ENSG00000145020;ENSG00000178445				m	Glycine, serine and threonine metabolism	SBO:0000176	r0382		R01698	R01698C	GCC2cm	PMID:2643922
	HMR_7702		H+[c] + NADPH[c] + glyoxalate[c] <=> NADP+[c] + glycolate[c]	EC:1.1.1.79	ENSG00000137106				c	Glycine, serine and threonine metabolism	SBO:0000176			R00465
	HMR_7703		O2[c] + glycolate[c] => H2O2[c] + glyoxalate[c]	EC:1.1.3.15	ENSG00000101323;ENSG00000116882				c	Glycine, serine and threonine metabolism	SBO:0000176			R00475
	HMR_8433		CO2[m] + S-aminomethyldihydrolipoamide[m] <=> glycine[m] + lipoamide[m]		ENSG00000091140;ENSG00000140905;ENSG00000145020;ENSG00000178445				m	Glycine, serine and threonine metabolism	SBO:0000176					GCC2cm
	HMR_8434		S-aminomethyldihydrolipoamide[m] + THF[m] => 5,10-methylene-THF[m] + NH3[m] + dihydrolipoamide[m]		ENSG00000091140;ENSG00000140905;ENSG00000145020;ENSG00000178445				m	Glycine, serine and threonine metabolism	SBO:0000176					GCCam
	HMR_8435		glycine[m] + lipoylprotein[m] => CO2[m] + S-aminomethyldihydrolipoylprotein[m]	EC:1.4.4.2	ENSG00000091140;ENSG00000140905;ENSG00000145020;ENSG00000178445				m	Glycine, serine and threonine metabolism	SBO:0000176			R03425		GCCcm
	HMR_8436		S-aminomethyldihydrolipoylprotein[m] + THF[m] => 5,10-methylene-THF[m] + NH3[m] + dihydrolipoylprotein[m]	EC:2.1.2.10	ENSG00000091140;ENSG00000140905;ENSG00000145020;ENSG00000178445				m	Glycine, serine and threonine metabolism	SBO:0000176			R04125		GCHOLAt
	HMR_8437		NADH[m] + lipoylprotein[m] <=> NAD+[m] + dihydrolipoylprotein[m]	EC:1.8.1.4	ENSG00000091140;ENSG00000140905;ENSG00000145020;ENSG00000178445				m	Glycine, serine and threonine metabolism	SBO:0000176			R03815		GCHOLAt2
	HMR_8439		FAD[m] + H2O[m] + dimethylglycine[m] => FADH2[m] + formaldehyde[m] + sarcosine[m]		ENSG00000132837				m	Glycine, serine and threonine metabolism	SBO:0000176					DMHPTCRNCPT2
	HMR_8440		H2O[m] + NAD+[m] + betaine_aldehyde[m] => NADH[m] + betaine[m]						m	Glycine, serine and threonine metabolism	SBO:0000176					BETALDHxm
	HMR_8441		FAD[m] + choline[m] => FADH2[m] + betaine_aldehyde[m]		ENSG00000016391				m	Glycine, serine and threonine metabolism	SBO:0000176					CHOLK
	HMR_8442		2-oxobutyrate[c] + CoA[c] + NAD+[c] => CO2[c] + H+[c] + NADH[c] + propanoyl-CoA[c]						c	Glycine, serine and threonine metabolism	SBO:0000176					OBDHc
	HMR_9718		ATP[c] + homoserine[c] => ADP[c] + O-phospho-L-homoserine[c]	EC:2.7.1.39					c	Glycine, serine and threonine metabolism	SBO:0000176			R01771
	HMR_9486		H2O[c] + O-phospho-L-homoserine[c] => Pi[c] + threonine[c]	EC:4.2.3.1	ENSG00000185875				c	Glycine, serine and threonine metabolism	SBO:0000176			R01466		THRS
	HMR_4426		CoA[c] + acetylcarnosine[c] <=> acetyl-CoA[c] + carnosine[c]	EC:2.3.1.88;EC:2.3.1.48	ENSG00000102030;ENSG00000122390;ENSG00000139977;ENSG00000156269;ENSG00000173418				c	Histidine metabolism	SBO:0000176				RE2081C		PMID:9916263;PMID:11390029;PMID:1127438
	HMR_4428		CO2[c] + histamine[c] <=> histidine[c]	EC:4.1.1.22;EC:4.1.1.28	ENSG00000132437;ENSG00000140287				c	Histidine metabolism	SBO:0000176	r0285		R01167	R01167C	HISDC	PMID:11513473;PMID:6778871
	HMR_4429		SAM[c] + histamine[c] => N-methylhistamine[c] + SAH[c]	EC:2.1.1.8	ENSG00000150540				c	Histidine metabolism	SBO:0000176			R02155		SAMHISTA
	HMR_4430		H2O[c] + N-methylhistamine[c] + O2[c] => H2O2[c] + NH3[c] + methylimidazole-acetaldehyde[c]	EC:1.4.3.4	ENSG00000002726;ENSG00000069535;ENSG00000131471;ENSG00000131480;ENSG00000189221				c	Histidine metabolism	SBO:0000176			R04674		MHISOR
	HMR_4431		H2O[c] + NAD+[c] + methylimidazole-acetaldehyde[c] => H+[c] + NADH[c] + methylimidazoleacetic acid[c]	EC:1.2.1.5	ENSG00000006534;ENSG00000069535;ENSG00000108602;ENSG00000132746;ENSG00000184254				c	Histidine metabolism	SBO:0000176			R04996		MACOXO
	HMR_4437		NH3[c] + urocanate[c] <=> histidine[c]	EC:4.3.1.3	ENSG00000084110				c	Histidine metabolism	SBO:0000176	r0286		R01168	R01168C	HISD	PMID:9432011
	HMR_4658		5-formiminotetrahydrofolate[c] + glutamate[c] <=> N-formimino-L-glutamate[c] + THF[c]	EC:2.1.2.5	ENSG00000160282				c	Histidine metabolism	SBO:0000176	r0518		R02287	R02287C	GluForTx	PMID:10773664;PMID:13672973;PMID:14697341;PMID:15272307;PMID:7050870;PMID:9677387
	HMR_4660		4-imidazolone-5-propanoate[c] + H2O[c] => N-formimino-L-glutamate[c]	EC:3.5.2.7	ENSG00000139344				c	Histidine metabolism	SBO:0000176	r0519		R02288	R02288C	IZPN	PMID:13739526;PMID:13914653;UNIPROT:Q96NU7
	HMR_4712		H2O[c] + urocanate[c] => 4-imidazolone-5-propanoate[c]	EC:4.2.1.49	ENSG00000159650				c	Histidine metabolism	SBO:0000176	r0577		R02914	R02914C	URCN	PMID:14702039
	HMR_5336		2 H+[c] + H2O[c] + S-[2-carboxy-1-(1H-imidazol-4-yl)ethyl]glutathione[c] <=> S-[2-carboxy-1-(1H-imidazol-4-yl)ethyl]-L-cysteine[c] + glutamate[c] + glycine[c]	EC:3.5.1.-	ENSG00000068903;ENSG00000077463;ENSG00000078124;ENSG00000096717;ENSG00000112303;ENSG00000124523;ENSG00000124596;ENSG00000132744;ENSG00000133315;ENSG00000138744;ENSG00000142082;ENSG00000156795;ENSG00000157045;ENSG00000172264;ENSG00000187531				c	Histidine metabolism	SBO:0000176				RE3632C
	HMR_5337		GSH[c] + urocanate[c] <=> S-[2-carboxy-1-(1H-imidazol-4-yl)ethyl]glutathione[c]	EC:2.5.1.-	ENSG00000006695;ENSG00000117682;ENSG00000120942;ENSG00000148459;ENSG00000160752;ENSG00000164494;ENSG00000173085;ENSG00000183665				c	Histidine metabolism	SBO:0000176				RE3631C		PMID:11669511
	HMR_5338		S-[2-carboxy-1-(1H-imidazol-4-yl)ethyl]-L-cysteine[c] + acetyl-CoA[c] => CoA[c] + N-acetyl-S-[2-carboxy-1-(1H-imidazol-4-yl)ethyl]-L-cysteine[c]	EC:2.3.1.-	ENSG00000023041;ENSG00000054392;ENSG00000087253;ENSG00000090971;ENSG00000097033;ENSG00000099904;ENSG00000100344;ENSG00000102030;ENSG00000102312;ENSG00000102383;ENSG00000103066;ENSG00000104219;ENSG00000106636;ENSG00000109065;ENSG00000110583;ENSG00000111684;ENSG00000121579;ENSG00000122390;ENSG00000123684;ENSG00000125505;ENSG00000133328;ENSG00000135372;ENSG00000136247;ENSG00000141446;ENSG00000143797…				c	Histidine metabolism	SBO:0000176				RE3629C		PMID:8898873;PMID:11669511
	HMR_5339		H2O[c] + N-acetyl-S-[2-carboxy-1-(1H-imidazol-4-yl)ethyl]-L-cysteine[c] <=> S-[2-carboxy-1-(1H-imidazol-4-yl)ethyl]-L-cysteine[c] + acetate[c]	EC:3.5.1.-	ENSG00000068903;ENSG00000077463;ENSG00000078124;ENSG00000096717;ENSG00000112303;ENSG00000124523;ENSG00000124596;ENSG00000132744;ENSG00000133315;ENSG00000138744;ENSG00000142082;ENSG00000156795;ENSG00000157045;ENSG00000172264;ENSG00000187531				c	Histidine metabolism	SBO:0000176				RE3630C		PMID:11669511;PMID:8898873
	HMR_5340		H+[c] + H2O[c] + S-[2-carboxy-1-(1H-imidazol-4-yl)ethyl]-L-cysteine[c] => NH4+[c] + S-[2-carboxy-1-(1H-imidazol-4-yl)ethyl]-3-thiolactate[c]	EC:3.5.1.-	ENSG00000068903;ENSG00000077463;ENSG00000078124;ENSG00000096717;ENSG00000112303;ENSG00000124523;ENSG00000124596;ENSG00000132744;ENSG00000133315;ENSG00000138744;ENSG00000142082;ENSG00000156795;ENSG00000157045;ENSG00000172264;ENSG00000187531				c	Histidine metabolism	SBO:0000176				RE3633C		PMID:11669511
	HMR_8783		H2O[c] + O2[c] + histamine[c] => H2O2[c] + NH3[c] + imidazole-4-acetaldehyde[c]		ENSG00000002726;ENSG00000131480				c	Histidine metabolism	SBO:0000176					HISTASE
	HMR_8784		H2O[c] + NAD+[c] + imidazole-4-acetaldehyde[c] => H+[c] + NADH[c] + imidazole-4-acetate[c]		ENSG00000072210;ENSG00000128918;ENSG00000143149;ENSG00000164904;ENSG00000165092				c	Histidine metabolism	SBO:0000176					IMACTD
	HMR_8786		H2O[m] + NAD+[m] + imidazole-4-acetaldehyde[m] => NADH[m] + imidazole-4-acetate[m]		ENSG00000111275;ENSG00000137124;ENSG00000159423				m	Histidine metabolism	SBO:0000176					IMACTD_m
	HMR_4239		2-oxoadipate[m] + CoA[m] + NAD+[m] => CO2[m] + NADH[m] + glutaryl-CoA[m]	EC:1.2.4.2	DLSTP1;ENSG00000091140;ENSG00000105953;ENSG00000110435;ENSG00000119689;ENSG00000181192;ENSG00000197444				m	Lysine metabolism	SBO:0000176	r0448		R01933	R01933M	2OXOADOXm	PMID:10676873
	HMR_4241		SAH[n] + histone-N6-methyl-L-lysine[n] <=> SAM[n] + histone-L-lysine[n]	EC:2.1.1.43	ENSG00000005483;ENSG00000055609;ENSG00000099381;ENSG00000101945;ENSG00000104885;ENSG00000105663;ENSG00000106462;ENSG00000108799;ENSG00000109685;ENSG00000110066;ENSG00000116539;ENSG00000118058;ENSG00000133247;ENSG00000136169;ENSG00000139718;ENSG00000143379;ENSG00000145391;ENSG00000147548;ENSG00000152455;ENSG00000165671;ENSG00000167548;ENSG00000170364;ENSG00000181090;ENSG00000181555;ENSG00000183955…				n	Lysine metabolism	SBO:0000176			R03938
	HMR_4288		AKG[m] + NADPH[m] + lysine[m] => H2O[m] + NADP+[m] + saccharopine[m]	EC:1.5.1.8	ENSG00000008311				m	Lysine metabolism	SBO:0000176	r0180		R00716	R00716M	SACCD3m
	HMR_4596		2-oxoadipate[c] + glutamate[c] <=> AKG[c] + L-2-aminoadipate[c]	EC:2.6.1.39	ENSG00000100412;ENSG00000109576;ENSG00000122729				c	Lysine metabolism	SBO:0000176	r0450		R01939	R01904C		PMID:8087205
	HMR_4597		2-oxoadipate[m] + glutamate[m] <=> AKG[m] + L-2-aminoadipate[m]	EC:2.6.1.39	ENSG00000100412;ENSG00000109576;ENSG00000122729				m	Lysine metabolism	SBO:0000176	r0450		R01939	R01939M		PMID:8087205
	HMR_4599		2-oxoadipate[m] + lipoamide[m] => CO2[m] + S-glutaryldihydrolipoamide[m]	EC:1.2.4.2	ENSG00000105953;ENSG00000181192;ENSG00000197444				m	Lysine metabolism	SBO:0000176	r0451		R01940	R01940M		PMID:10676873
	HMR_4667		2-aminoadipate 6-semialdehyde[m] + NADH[m] + glutamate[m] <=> H2O[m] + NAD+[m] + saccharopine[m]	EC:1.5.1.9	ENSG00000008311;ENSG00000143653				m	Lysine metabolism	SBO:0000176	r0525		R02313	R02313C	SACCDGm	PMID:235294;PMID:4774398
	HMR_4668		2-aminoadipate 6-semialdehyde[m] + NADPH[m] + glutamate[m] <=> H2O[m] + NADP+[m] + saccharopine[m]	EC:1.5.1.10	ENSG00000008311				m	Lysine metabolism	SBO:0000176	r0526		R02315		SACCD4m	PMID:2117549
	HMR_4737		2-aminoadipate 6-semialdehyde[c] + H2O[c] + NAD+[c] => H+[c] + L-2-aminoadipate[c] + NADH[c]	EC:1.2.1.31	ENSG00000072210;ENSG00000111275;ENSG00000137124;ENSG00000143149;ENSG00000149313;ENSG00000157426;ENSG00000164904				c	Lysine metabolism	SBO:0000176	r0594		R03102	R03102M		PMID:2160277
	HMR_4739		2-aminoadipate 6-semialdehyde[m] + H2O[m] + NAD+[m] => L-2-aminoadipate[m] + NADH[m]		ENSG00000164904				m	Lysine metabolism	SBO:0000176				R03102M	AASAD3m
	HMR_4740		1-piperideine-6-carboxylate[c] + H2O[c] <=> 2-aminoadipate 6-semialdehyde[c]	EC:1.14.17.1	ENSG00000079931;ENSG00000123454				c	Lysine metabolism	SBO:0000176				RE1254C		PMID:3443096;PMID:3443096;PMID:7759508;PMID:7759508;PMID:9763470;PMID:3443096;PMID:7759508;PMID:3443096;PMID:9763470;PMID:7759508;PMID:3443096;PMID:9763470;PMID:7759508;PMID:9763470;PMID:3443096;PMID:9763470;PMID:7759508;PMID:3443096;PMID:3443096;PMID:9763470;PMID:7759508;PMID:9763470;PMID:7759508;PMID:3443096;PMID:9763470;PMID:7759508;PMID:3443096;PMID:9763470;PMID:7759508;PMID:9763470
	HMR_6415		CoA[m] + S-glutaryldihydrolipoamide[m] => dihydrolipoamide[m] + glutaryl-CoA[m]	EC:2.3.1.61	DLSTP1;ENSG00000100075;ENSG00000119689				m	Lysine metabolism	SBO:0000176	r0557		R02571	R02571C		PMID:9620315
	HMR_6974		lysine[c] => H2O[c] + [protein]-L-lysine[c]						c	Lysine metabolism	SBO:0000176	r1386
	HMR_6975		SAM[c] + [protein]-L-lysine[c] => SAH[c] + [protein]-N6-methyl-L-lysine[c]	EC:2.1.1.43	ENSG00000005483;ENSG00000055609;ENSG00000099381;ENSG00000101945;ENSG00000104885;ENSG00000105663;ENSG00000109685;ENSG00000110066;ENSG00000116539;ENSG00000118058;ENSG00000133247;ENSG00000136169;ENSG00000139718;ENSG00000143379;ENSG00000145391;ENSG00000147548;ENSG00000152455;ENSG00000165671;ENSG00000167548;ENSG00000170364;ENSG00000181090;ENSG00000181555;ENSG00000183955;ENSG00000185420;ENSG00000204371				c	Lysine metabolism	SBO:0000176			R03875
	HMR_6976		SAM[c] + [protein]-N6-methyl-L-lysine[c] => SAH[c] + [protein]-N6,N6-dimethyl-L-lysine[c]	EC:2.1.1.43	ENSG00000005483;ENSG00000055609;ENSG00000099381;ENSG00000101945;ENSG00000104885;ENSG00000105663;ENSG00000109685;ENSG00000110066;ENSG00000116539;ENSG00000118058;ENSG00000133247;ENSG00000136169;ENSG00000139718;ENSG00000143379;ENSG00000145391;ENSG00000147548;ENSG00000152455;ENSG00000165671;ENSG00000167548;ENSG00000170364;ENSG00000181090;ENSG00000181555;ENSG00000183955;ENSG00000185420;ENSG00000204371				c	Lysine metabolism	SBO:0000176			R04866
	HMR_6977		H+[c] + SAM[c] + [protein]-N6,N6-dimethyl-L-lysine[c] => SAH[c] + [protein]-N6,N6,N6-trimethyl-L-lysine[c]	EC:2.1.1.43	ENSG00000005483;ENSG00000055609;ENSG00000099381;ENSG00000101945;ENSG00000104885;ENSG00000105663;ENSG00000109685;ENSG00000110066;ENSG00000116539;ENSG00000118058;ENSG00000133247;ENSG00000136169;ENSG00000139718;ENSG00000143379;ENSG00000145391;ENSG00000147548;ENSG00000152455;ENSG00000165671;ENSG00000167548;ENSG00000170364;ENSG00000181090;ENSG00000181555;ENSG00000183955;ENSG00000185420;ENSG00000204371				c	Lysine metabolism	SBO:0000176			R04867
	HMR_6978		H2O[c] + [protein]-N6,N6,N6-trimethyl-L-lysine[c] => 2 H+[c] + N6,N6,N6-trimethyl-L-lysine[c]	EC:3.4.-.-	ENSG00000114902;ENSG00000118363;ENSG00000129128;ENSG00000140612;ENSG00000166562				c	Lysine metabolism	SBO:0000176			R04313
	HMR_6979		AKG[c] + N6,N6,N6-trimethyl-L-lysine[c] + O2[c] => 3-hydroxy-N6,N6,N6-trimethyl-L-lysine[c] + CO2[c] + succinate[c]	EC:1.14.11.8	ENSG00000185973				c	Lysine metabolism	SBO:0000176			R03451
	HMR_6980		3-hydroxy-N6,N6,N6-trimethyl-L-lysine[c] + H+[c] => 4-trimethylammoniobutanal[c] + glycine[c]	EC:2.1.2.1	ENSG00000182199				c	Lysine metabolism	SBO:0000176					GHMT3m
	HMR_6981		4-trimethylammoniobutanal[c] + H2O[c] + NAD+[c] => 2 H+[c] + NADH[c] + gamma-butyrobetaine[c]	EC:1.2.1.47	ENSG00000143149				c	Lysine metabolism	SBO:0000176
	HMR_6982		AKG[c] + O2[c] + gamma-butyrobetaine[c] => CO2[c] + L-carnitine[c] + succinate[c]	EC:1.4.11.1	ENSG00000129151				c	Lysine metabolism	SBO:0000176
	HMR_6983		AKG[c] + 2 H+[c] + O2[c] + [protein]-L-lysine[c] => CO2[c] + H2O[c] + procollagen-5-hydroxy-L-lysine[c] + succinate[c]	EC:1.14.11.4	ENSG00000083444;ENSG00000106397;ENSG00000152952;ENSG00000167123				c	Lysine metabolism	SBO:0000176			R03376
	HMR_6984		UDP-galactose[c] + procollagen-5-hydroxy-L-lysine[c] => 5-(D-galactosyloxy)-L-lysine-procollagen[c] + UDP[c]	EC:2.4.1.50	ENSG00000106397;ENSG00000130309;ENSG00000198756				c	Lysine metabolism	SBO:0000176			R03380
	HMR_6985		5-(D-galactosyloxy)-L-lysine-procollagen[c] + UDP-glucose[c] => 1,2-D-glucosyl-5-D-(galactosyloxy)-L-lysine-procollagen[c] + UDP[c]	EC:2.4.1.66	ENSG00000106397				c	Lysine metabolism	SBO:0000176			R04491
	HMR_8017		H2O[p] + O2[p] + lysine[p] => 6-amino-2-oxohexanoate[p] + H2O2[p] + NH3[p]						p	Lysine metabolism	SBO:0000176					LYSOXp
	HMR_8018		6-amino-2-oxohexanoate[p] => H2O[p] + delta1-piperideine-2-carboxylate[p]						p	Lysine metabolism	SBO:0000176					PPD2CSPp
	HMR_8019		H+[p] + NADH[p] + delta1-piperideine-2-carboxylate[p] => L-pipecolate[p] + NAD+[p]						p	Lysine metabolism	SBO:0000176					1PPDCRp
	HMR_8021		L-pipecolate[p] + O2[p] => 1-piperideine-6-carboxylate[p] + H2O2[p]		ENSG00000179761				p	Lysine metabolism	SBO:0000176					LPCOXp
	HMR_8022		AKG[c] + L-2-aminoadipate[m] <=> AKG[m] + L-2-aminoadipate[c]		ENSG00000183032				m	Lysine metabolism	SBO:0000176					2AMADPTm
	HMR_8025		SAM[n] + [protein]-L-lysine[n] => SAH[n] + histone-N6-methyl-L-lysine[n]		ENSG00000055609;ENSG00000101945;ENSG00000104885;ENSG00000136169;ENSG00000143379;ENSG00000145391;ENSG00000152455;ENSG00000181090;ENSG00000183955;ENSG00000227333				n	Lysine metabolism	SBO:0000176					LYSMTF1n
	HMR_8026		SAM[n] + histone-N6-methyl-L-lysine[n] => SAH[n] + [protein]-N6,N6-dimethyl-L-lysine[n]		ENSG00000055609;ENSG00000101945;ENSG00000104885;ENSG00000136169;ENSG00000143379;ENSG00000145391;ENSG00000152455;ENSG00000181090;ENSG00000183955;ENSG00000227333				n	Lysine metabolism	SBO:0000176					LYSMTF2n
	HMR_8027		SAM[n] + [protein]-N6,N6-dimethyl-L-lysine[n] => SAH[n] + [protein]-N6,N6,N6-trimethyl-L-lysine[n]		ENSG00000055609;ENSG00000101945;ENSG00000104885;ENSG00000136169;ENSG00000143379;ENSG00000145391;ENSG00000152455;ENSG00000181090;ENSG00000183955;ENSG00000227333				n	Lysine metabolism	SBO:0000176					LYSMTF3n
	HMR_8029		H2O[r] + [protein]-N6,N6,N6-trimethyl-L-lysine[r] => H+[r] + N6,N6,N6-trimethyl-L-lysine[r] + peptide sans lysine[r]		ENSG00000114902;ENSG00000118363;ENSG00000129128;ENSG00000140612;ENSG00000166562				r	Lysine metabolism	SBO:0000176					PLYSPSer
	HMR_3164		H2O[m] + crotonyl-CoA[m] => (S)-3-hydroxybutyryl-CoA[m]	EC:4.2.1.17	ENSG00000127884				m	Tryptophan metabolism	SBO:0000176	r0588		R03026	R03026M	ECOAH1m	PMID:1735445;PMID:8012501;PMID:8188243;PMID:13295248
	HMR_3166		(S)-3-hydroxybutyryl-CoA[m] + NAD+[m] => NADH[m] + acetoacetyl-CoA[m]	EC:1.1.1.35	ENSG00000072506;ENSG00000138796				m	Tryptophan metabolism	SBO:0000176	r0460		R01975	R01975M	HACD1m	PMID:10231530;PMID:10329704;PMID:1651711;PMID:1735445;PMID:6773478;PMID:7150615;PMID:8188243;PMID:8687463;PMID:9553139;PMID:8687463;PMID:10231530
	HMR_3885		CoA[m] + acetoacetyl-CoA[m] <=> 2 acetyl-CoA[m]	EC:2.3.1.16;EC:2.3.1.9	ENSG00000060971;ENSG00000075239;ENSG00000084754;ENSG00000120437;ENSG00000138029;ENSG00000167315				m	Tryptophan metabolism	SBO:0000176	r0070		R00238	R00238M	ACACT1rm	PMID:10064897;PMID:10806397;PMID:1121274;PMID:11330060;PMID:15733928;PMID:1679347;PMID:16927236;PMID:17236799;PMID:1735445;PMID:1979337;PMID:3194209;PMID:6131897;PMID:6378901;PMID:7911016;PMID:8241273;PMID:3709573
	HMR_4250		2-amino-3-carboxymuconate semialdehyde[c] => H2O[c] + quinolinate[c]	Spontaneous					c	Tryptophan metabolism	SBO:0000176	r0675		R04293		QUILSYN
	HMR_8091		3-hydroxy-L-kynurenine[c] => 3-hydroxykynurenamine[c] + CO2[c]		ENSG00000132437				c	Tryptophan metabolism	SBO:0000176					3HXKYNDCL
	HMR_8092		3-hydroxykynurenamine[c] + O2[c] => 4,8-dihydroxyquinoline[c] + H2O2[c] + NH3[c]		ENSG00000069535;ENSG00000189221				c	Tryptophan metabolism	SBO:0000176					3HXKYNOXDA
	HMR_8563		H2O[m] + NAD+[m] + indole-3-acetaldehyde[m] => NADH[m] + indoleacetate[m]		ENSG00000111275;ENSG00000137124;ENSG00000159423				m	Tryptophan metabolism	SBO:0000176					ALDD20xm
	HMR_8564		AKG[c] + kynurenine[c] => 4-(2-aminophenyl)-2,4-dioxobutanoate[c] + glutamate[c]		ENSG00000109576;ENSG00000171097				c	Tryptophan metabolism	SBO:0000176					KYNAKGAT
	HMR_8565		4-(2-aminophenyl)-2,4-dioxobutanoate[c] => 4-hydroxy-2-quinolinecarboxylic acid[c] + H2O[c]						c	Tryptophan metabolism	SBO:0000176					KYNATESYN
	HMR_8566		H+[c] + NADPH[c] + O2[c] + melatonin[c] => 6-hydroxymelatonin[c] + H2O[c] + NADP+[c]		ENSG00000138061;ENSG00000140465;ENSG00000140505;ENSG00000165841				c	Tryptophan metabolism	SBO:0000176					MELATNOX
	HMR_3935		GSH[c] + formaldehyde[c] <=> hydroxymethylglutathione[c]	EC:4.4.1.22	ENSG00000117305				c	Tyrosine metabolism	SBO:0000176	r1377		R06982		HMGSs
	HMR_4681		phenylalanine[c] => CO2[c] + phenethylamine[c]	EC:4.1.1.28	ENSG00000132437				c	Tyrosine metabolism	SBO:0000176			R00699
	HMR_4682		H2O[c] + O2[c] + phenethylamine[c] => H2O2[c] + NH3[c] + phenylacetaldehyde[c]	EC:1.4.3.4;EC:1.4.3.21	ENSG00000002726;ENSG00000069535;ENSG00000131471;ENSG00000131480;ENSG00000189221				c	Tyrosine metabolism	SBO:0000176			R02613		PEAMNO
	HMR_4683		H2O[c] + NAD+[c] + phenylacetaldehyde[c] => H+[c] + NADH[c] + phenylacetate[c]	EC:1.2.1.5;EC:1.2.1.39	ENSG00000006534;ENSG00000072210;ENSG00000108602;ENSG00000111275;ENSG00000132746;ENSG00000137124;ENSG00000138185;ENSG00000143149;ENSG00000164904;ENSG00000168032;ENSG00000184254;ENSG00000188833				c	Tyrosine metabolism	SBO:0000176	r0545		R02536	R02536C		PMID:15230339
	HMR_4685		H2O[m] + NAD+[m] + phenylacetaldehyde[m] => NADH[m] + phenylacetate[m]	EC:1.2.1.5;EC:1.2.1.39	ENSG00000006534;ENSG00000072210;ENSG00000108602;ENSG00000111275;ENSG00000132746;ENSG00000137124;ENSG00000143149;ENSG00000158125;ENSG00000164904;ENSG00000184254				m	Tyrosine metabolism	SBO:0000176	r0546		R02536	R02536C		PMID:15230339
	HMR_4686		H+[c] + NADPH[c] + phenylacetate[c] <=> H2O[c] + NADP+[c] + phenylacetaldehyde[c]	EC:1.2.1.5	ENSG00000006534;ENSG00000072210;ENSG00000108602;ENSG00000111275;ENSG00000132746;ENSG00000137124;ENSG00000143149;ENSG00000158125;ENSG00000164904;ENSG00000184254				c	Tyrosine metabolism	SBO:0000176	r0547		R02537	R02537C		PMID:17379813;PMID:18621017
	HMR_4687		NADPH[m] + phenylacetate[m] <=> H2O[m] + NADP+[m] + phenylacetaldehyde[m]	EC:1.2.1.5	ENSG00000006534;ENSG00000010256;ENSG00000072210;ENSG00000108602;ENSG00000111275;ENSG00000127540;ENSG00000132746;ENSG00000137124;ENSG00000140740;ENSG00000143149;ENSG00000156467;ENSG00000164405;ENSG00000164904;ENSG00000169021;ENSG00000173660;ENSG00000179091;ENSG00000184076;ENSG00000184254				m	Tyrosine metabolism	SBO:0000176	r0548		R02537	R02537C		PMID:17379813;PMID:18621017
	HMR_4702		NADPH[c] + O2[c] + homogentisate[c] => CO2[c] + H+[c] + H2O[c] + NADP+[c] + gentisate aldehyde[c]	EC:4.1.1.-					c	Tyrosine metabolism	SBO:0000176			R02518
	HMR_4703		H2O[c] + NAD+[c] + gentisate aldehyde[c] => 2,5-dihydroxybenzoate[c] + H+[c] + NADH[c]	EC:1.2.1.29	ENSG00000138356;ENSG00000228716				c	Tyrosine metabolism	SBO:0000176	r0558		R02655	R02655C		PMID:11569919;PMID:16143537
	HMR_4704		H2O[c] + O2[c] + gentisate aldehyde[c] => 2,5-dihydroxybenzoate[c] + H2O2[c]	EC:1.2.3.1	ENSG00000138356				c	Tyrosine metabolism	SBO:0000176	r0559		R02657	R02657C		PMID:11569919;PMID:16143537
	HMR_6988		2 H+[c] + H2O2[c] + 2 iodide[c] => 2 H2O[c] + iodine[c]		ENSG00000115705				c	Tyrosine metabolism	SBO:0000176					THYPX
	HMR_7689		PAPS[c] + dopamine[c] => PAP[c] + dopamine-3-O-sulfate[c]		ENSG00000196502;ENSG00000197165;ENSG00000261052				c	Tyrosine metabolism	SBO:0000176					DOPASULT
	HMR_7701		H+[c] + NADPH[c] + O2[c] => H2O2[c] + NADP+[c]		ENSG00000137857;ENSG00000140279				c	Tyrosine metabolism	SBO:0000176					H2O2syn
	HMR_8094		PAPS[c] + noradrenaline[c] => PAP[c] + norepinephrine sulfate[c]		ENSG00000213599				c	Tyrosine metabolism	SBO:0000176					NRPPHRSULT
	HMR_8529		H2O[c] + O2[c] + methylamine[c] => H2O2[c] + NH3[c] + formaldehyde[c]		ENSG00000002726;ENSG00000131471;ENSG00000131480				c	Tyrosine metabolism	SBO:0000176					MAOX
	HMR_8530		GSH[c] + NAD+[c] + formaldehyde[c] <=> H+[c] + NADH[c] + formylglutathione[c]		ENSG00000197894				c	Tyrosine metabolism	SBO:0000176					FALDtm
	HMR_8533		2 2-carboxy-2,3-dihydro-5,6-dihydroxyindole[c] + O2[c] => 2 H2O[c] + 2 L-dopachrome[c]		ENSG00000077498				c	Tyrosine metabolism	SBO:0000176					DOPAQNISO1
	HMR_8534		PAPS[c] + triiodothyronine[c] => 3,5,3-triiodothyronine-4-sulfate[c] + PAP[c]		ENSG00000196502				c	Tyrosine metabolism	SBO:0000176					TRIODTHYSULT
	HMR_8535		PAPS[c] + tyramine[c] => PAP[c] + tyramine-O-sulfate[c]		ENSG00000196502;ENSG00000213599				c	Tyrosine metabolism	SBO:0000176					TYMSULT
	HMR_8537		O2[c] + tetrahydrobiopterin[c] + tyrosine[c] => 4alpha-hydroxytetrahydrobiopterin[c] + L-dopa[c]		ENSG00000180176				c	Tyrosine metabolism	SBO:0000176					TYR3MO2
	HMR_8541		O2[c] + 2 tyrosine[c] => 2 L-dopa[c]		ENSG00000077498				c	Tyrosine metabolism	SBO:0000176					TYRDOPO
	HMR_8542		2 L-dopa[c] + O2[c] => 2 H2O[c] + 2 L-dopaquinone[c]		ENSG00000077498				c	Tyrosine metabolism	SBO:0000176					TYRDOPO3
	HMR_8543		3-iodo-L-tyrosine[c] + iodine[c] => 3,5-diiodo-L-tyrosine[c] + H+[c] + iodide[c]		ENSG00000115705				c	Tyrosine metabolism	SBO:0000176					IDHPOXOX2b
	HMR_8544		iodine[c] + tyrosine[c] => 3-iodo-L-tyrosine[c] + H+[c] + iodide[c]		ENSG00000115705				c	Tyrosine metabolism	SBO:0000176					IDHPOXOXb
	HMR_8630		2 4-coumarate[c] + O2[c] => 2 caffeate[c]		ENSG00000077498				c	Tyrosine metabolism	SBO:0000176					T4HCINNOX
	HMR_8540		5,6-dihydroxyindole-2-carboxylate[c] + indole-5,6-quinone[c] + O2[c] => eumelanin[c] + H2O[c]						c	Tyrosine metabolism	SBO:0000176					TYRASE
	HMR_9733		L-dopachrome[c] => CO2[c] + 5,6-dihydroxyindole[c]						c	Tyrosine metabolism	SBO:0000176			R03674
	HMR_9734		2 5,6-dihydroxyindole[c] + O2[c] => 2 indole-5,6-quinone[c] + 2 H2O[c]	EC:1.14.18.1	ENSG00000077498				c	Tyrosine metabolism	SBO:0000176			R04884
	HMR_3206		2-methylacetoacetyl-CoA[m] + CoA[m] => acetyl-CoA[m] + propanoyl-CoA[m]	EC:2.3.1.16	ENSG00000075239;ENSG00000138029;ENSG00000167315				m	Valine, leucine, and isoleucine metabolism	SBO:0000176	r0222		R00927	R00927M	ACACT10rm	PMID:10064897;PMID:1121274;PMID:15043762;PMID:2575092;PMID:6378901;PMID:7958339
	HMR_3208		ATP[m] + HCO3-[m] + propanoyl-CoA[m] => ADP[m] + Pi[m] + methylmalonyl-CoA[m]	EC:6.4.1.3	ENSG00000114054;ENSG00000175198				m	Valine, leucine, and isoleucine metabolism	SBO:0000176	r0414		R01859	R01859C	PPCOACrm	PMID:2740237;PMID:6765947
	HMR_3211		propanoyl-CoA[m] + ubiquinone[m] => acrylyl-CoA[m] + ubiquinol[m]	EC:1.3.3.6;EC:1.3.99.3	ENSG00000060971;ENSG00000087008;ENSG00000115361;ENSG00000117054;ENSG00000138029;ENSG00000161533;ENSG00000167306;ENSG00000167315;ENSG00000168306;ENSG00000196177				m	Valine, leucine, and isoleucine metabolism	SBO:0000176	r0683		R00924			PMID:10502673;PMID:3597357;PMID:4062874
	HMR_3213		methylmalonyl-CoA[m] => (R)-methylmalonyl-CoA[m]	EC:5.1.99.1	ENSG00000124370				m	Valine, leucine, and isoleucine metabolism	SBO:0000176	r0572		R02765	R02765M	MMEm	PMID:11481338;PMID:2862845;PMID:3071715PMID:13934211;PMID:11481338
	HMR_3215		(R)-methylmalonyl-CoA[m] => succinyl-CoA[m]	EC:5.4.99.2	ENSG00000146085				m	Valine, leucine, and isoleucine metabolism	SBO:0000176	r0197		R00833	R00833M	MMMrm	PMID:2453061;PMID:6124211;PMID:9285782
	HMR_3744		AKG[m] + valine[m] => 3-methyl-2-oxobutyrate[m] + glutamate[m]	EC:2.6.1.42;EC:2.6.1.6	ENSG00000105552				m	Valine, leucine, and isoleucine metabolism	SBO:0000176	r0263		R01214	R01214C	VALTAm	PMID:12234469;PMID:12504794;PMID:8938168;PMID:9681479;PMID:974100
	HMR_3747		AKG[c] + valine[c] => 3-methyl-2-oxobutyrate[c] + glutamate[c]	EC:2.6.1.42	ENSG00000060982				c	Valine, leucine, and isoleucine metabolism	SBO:0000176			R01214		VALTA
	HMR_3757		3-hydroxyisobutyrate[m] + NAD+[m] => 2-methyl-3-oxopropanoate[m] + NADH[m]	EC:1.1.1.31;EC:1.1.1.35	ENSG00000106049;ENSG00000113790;ENSG00000138796				m	Valine, leucine, and isoleucine metabolism	SBO:0000176	r0482		R02047	R02047M	HIBDm	PMID:10329704;PMID:10989433;PMID:16466957;PMID:16794601;PMID:6773478;PMID:8313870;PMID:8687463
	HMR_3761		2-methyl-3-oxopropanoate[m] + CoA[m] + NAD+[m] => (R)-methylmalonyl-CoA[m] + NADH[m]	EC:1.2.1.18	ENSG00000119711				m	Valine, leucine, and isoleucine metabolism	SBO:0000176	r0624		R03381	R03381M	MMTSADm	PMID:10989432;PMID:2768248
	HMR_3765		4-methyl-2-oxopentanoate[m] + glutamate[m] <=> AKG[m] + leucine[m]	EC:2.6.1.42;EC:2.6.1.6	ENSG00000105552				m	Valine, leucine, and isoleucine metabolism	SBO:0000176	r0262		R01090	R01090C	LEUTAm	PMID:12234469;PMID:12504794;PMID:8938168;PMID:9681479;PMID:974100
	HMR_3777		2-oxo-3-methylvalerate[c] + glutamate[c] <=> AKG[c] + isoleucine[c]	EC:2.6.1.42	ENSG00000060982				c	Valine, leucine, and isoleucine metabolism	SBO:0000176					ILETA
	HMR_3778		2-oxo-3-methylvalerate[m] + glutamate[m] <=> AKG[m] + isoleucine[m]	EC:2.6.1.42;EC:2.6.1.6	ENSG00000105552				m	Valine, leucine, and isoleucine metabolism	SBO:0000176	r0264		R01090	R01090C	ILETAm	PMID:12234469;PMID:12504794;PMID:8938168;PMID:9681479;PMID:974100
	HMR_3795		2-methyl-3-oxopropanoate[m] + CoA[m] + NAD+[m] => CO2[m] + NADH[m] + propanoyl-CoA[m]	EC:1.2.1.27	ENSG00000119711				m	Valine, leucine, and isoleucine metabolism	SBO:0000176	r0223		R00922	R00922M	MMSAD1m	PMID:10989432;PMID:1527093;PMID:2768248;PMID:8120000
	HMR_4797		2-methyl-3-oxopropanoate[c] + H2O[c] + NAD+[c] => H+[c] + NADH[c] + methylmalonate[c]	EC:1.2.1.3	ENSG00000006534;ENSG00000072210;ENSG00000108602;ENSG00000111275;ENSG00000132746;ENSG00000137124;ENSG00000143149;ENSG00000164904;ENSG00000165092;ENSG00000184254				c	Valine, leucine, and isoleucine metabolism	SBO:0000176	r0642		R03869	R03869C		PMID:10947204;PMID:10989432;PMID:1527093;PMID:16683190;PMID:8120000;PMID:8155713;PMID:8634152;PMID:9787093
	HMR_6417		CoA[m] + S-(2-methylpropanoyl)-dihydrolipoamide[m] <=> dihydrolipoamide[m] + isobutyryl-CoA[m]	EC:2.3.1.-;EC:2.3.1.168	ENSG00000023041;ENSG00000054392;ENSG00000083123;ENSG00000087253;ENSG00000090971;ENSG00000097033;ENSG00000099904;ENSG00000100075;ENSG00000100344;ENSG00000102030;ENSG00000102312;ENSG00000102383;ENSG00000103066;ENSG00000104219;ENSG00000106636;ENSG00000109065;ENSG00000110583;ENSG00000111684;ENSG00000121579;ENSG00000122390;ENSG00000123684;ENSG00000125505;ENSG00000133328;ENSG00000135372;ENSG00000136247…				m	Valine, leucine, and isoleucine metabolism	SBO:0000176	r0561		R02662	RE3326M		PMID:9665099;PMID:2699399;PMID:9665099;PMID:2699399
	HMR_6419		2-oxo-3-methylvalerate[m] + lipoamide[m] => CO2[m] + S-(2-methylbutanoyl)-dihydrolipoamide[m]	EC:1.2.4.4	ENSG00000083123;ENSG00000248098				m	Valine, leucine, and isoleucine metabolism	SBO:0000176	r0670		R04225	R04225C		PMID:11839747;PMID:12387880;PMID:15576032
	HMR_6420		CoA[m] + S-(2-methylbutanoyl)-dihydrolipoamide[m] => 2-methylbutyryl-CoA[m] + dihydrolipoamide[m]	EC:2.3.1.168	ENSG00000100075;ENSG00000137992				m	Valine, leucine, and isoleucine metabolism	SBO:0000176	r0604		R03174			PMID:1943690
	HMR_6421		4-methyl-2-oxopentanoate[m] + lipoamide[m] => CO2[m] + S-(3-methylbutanoyl)-dihydrolipoamide[m]	EC:1.2.4.4	ENSG00000083123;ENSG00000142046;ENSG00000248098;ENSG00000255730				m	Valine, leucine, and isoleucine metabolism	SBO:0000176	r0386		R01702	R01702C		PMID:11839747;PMID:12387880;PMID:15576032
	HMR_6422		CoA[m] + S-(3-methylbutanoyl)-dihydrolipoamide[m] => dihydrolipoamide[m] + isovaleryl-CoA[m]	EC:2.3.1.168	ENSG00000137992				m	Valine, leucine, and isoleucine metabolism	SBO:0000176	r0656		R04097			PMID:1943690
	HMR_6923		4-methyl-2-oxopentanoate[c] + glutamate[c] <=> AKG[c] + leucine[c]	EC:2.6.1.42	ENSG00000060982				c	Valine, leucine, and isoleucine metabolism	SBO:0000176					LEUTA
	HMR_6924		4-methyl-2-oxopentanoate[c] + O2[c] => CO2[c] + beta-hydroxy-beta-methylbutyrate[c]	EC:1.13.11.-	ENSG00000179148;ENSG00000179477;ENSG00000188676				c	Valine, leucine, and isoleucine metabolism	SBO:0000176				RE1266C		PMID:11027593;PMID:11027593;PMID:11027593;PMID:11027593
	HMR_6925		4-methyl-2-oxopentanoate[c] + H+[c] + NADH[c] <=> NAD+[c] + alpha-hydroxyisocaproic acid[c]	EC:1.1.1.-	ENSG00000072042;ENSG00000080511;ENSG00000087076;ENSG00000099377;ENSG00000100867;ENSG00000109854;ENSG00000112474;ENSG00000121039;ENSG00000138400;ENSG00000139988;ENSG00000145439;ENSG00000159692;ENSG00000160439;ENSG00000164039;ENSG00000167733;ENSG00000170426;ENSG00000170786;ENSG00000176387;ENSG00000183921;ENSG00000184860;ENSG00000186153;ENSG00000187134;ENSG00000196326;ENSG00000197894;ENSG00000198074…				c	Valine, leucine, and isoleucine metabolism	SBO:0000176				RE2292C		PMID:6434570;PMID:6688766
	HMR_6926		2-methylglutaconyl-CoA[m] + ADP[m] + Pi[m] <=> ATP[m] + HCO3-[m] + tiglyl-CoA[m]	EC:6.4.1.4	ENSG00000078070;ENSG00000131844				m	Valine, leucine, and isoleucine metabolism	SBO:0000176				RE2453M		PMID:7059658
	HMR_6927		2-methylglutaconic acid[m] + CoA[m] <=> 2-methylglutaconyl-CoA[m] + H2O[m]	EC:6.4.1.4	ENSG00000078070;ENSG00000131844				m	Valine, leucine, and isoleucine metabolism	SBO:0000176				RE2454M		PMID:7059658
	HMR_8088		2-methyl-3-oxopropanoate[m] + glutamate[m] <=> AKG[m] + L-3-amino-isobutanoate[m]	EC:2.6.1.22	ENSG00000183044				m	Valine, leucine, and isoleucine metabolism	SBO:0000176			R04188		3AIBTm
	HMR_8787		methylmalonyl-CoA[m] => CO2[m] + propanoyl-CoA[m]		ENSG00000103150				m	Valine, leucine, and isoleucine metabolism	SBO:0000176					MMCDm
	HMR_3743		CoA[m] + N-arachidonoylglycine[m] <=> arachidonyl-CoA[m] + glycine[m]	EC:2.3.1.13	ENSG00000149124;ENSG00000156689;ENSG00000166840				m	Phenylalanine, tyrosine and tryptophan biosynthesis	SBO:0000176				RE2117M		PMID:10903396;PMID:10079066
	HMR_3940		O2[c] + phenylalanine[c] + tetrahydrobiopterin[c] => H2O[c] + dihydrobiopterin[c] + tyrosine[c]	EC:1.14.16.1	ENSG00000105953;ENSG00000171759;ENSG00000197444				c	Phenylalanine, tyrosine and tryptophan biosynthesis	SBO:0000176	r0399		R01795	R01795C	PHE4MO	PMID:3298976;PMID:4074362
	HMR_4214		O2[c] + tryptophan[c] => L-formylkynurenine[c]	EC:1.13.11.11;EC:1.13.11.52	ENSG00000131203;ENSG00000151790;ENSG00000188676				c	Phenylalanine, tyrosine and tryptophan biosynthesis	SBO:0000176	r0169		R00678	R00678C	TRPO2	PMID:10564724;PMID:446865;PMID:7514170
	HMR_4216		H2O[c] + L-formylkynurenine[c] => formate[c] + kynurenine[c]	EC:3.5.1.49;EC:3.5.1.9	ENSG00000183077				c	Phenylalanine, tyrosine and tryptophan biosynthesis	SBO:0000176	r0454		R01958	R01958C	FKYNH
	HMR_4218		H2O[c] + L-formylkynurenine[c] => alanine[c] + formylanthranilate[c]	EC:3.7.1.3	ENSG00000115919				c	Phenylalanine, tyrosine and tryptophan biosynthesis	SBO:0000176	r0646		R03936	R03936C	LFORKYNHYD	PMID:11354681;PMID:162555;PMID:17334708;PMID:1772066;UNIPROT:Q16719
	HMR_4219		H2O[c] + formylanthranilate[c] => anthranilate[c] + formate[c]	EC:3.5.1.9	ENSG00000183077				c	Phenylalanine, tyrosine and tryptophan biosynthesis	SBO:0000176	r0239		R00988	R00988C		PMID:4140137;PMID:4190298
	HMR_4220		3-hydroxy-L-kynurenine[c] + H2O[c] + NADP+[c] <=> H+[c] + NADPH[c] + O2[c] + kynurenine[c]	EC:1.14.13.9	ENSG00000117009				c	Phenylalanine, tyrosine and tryptophan biosynthesis	SBO:0000176	r0455		R01960	R01960C	KYN3OX
	HMR_4222		4-hydroxy-2-quinolinecarboxylic acid[c] + H2O[c] + glutamate[c] <=> AKG[c] + kynurenine[c]	EC:2.6.1.7	ENSG00000109576;ENSG00000137944;ENSG00000171097				c	Phenylalanine, tyrosine and tryptophan biosynthesis	SBO:0000176				RE1233C		PMID:10756023;PMID:10756023
	HMR_4224		H2O[c] + kynurenine[c] => alanine[c] + anthranilate[c]	EC:3.7.1.3	ENSG00000115919				c	Phenylalanine, tyrosine and tryptophan biosynthesis	SBO:0000176	r0238		R00987	R00987C	KYN	PMID:12850267;PMID:2243296;PMID:2732805;PMID:377059;PMID:501446;PMID:6027578;PMID:6466295
	HMR_4225		3-hydroxy-L-kynurenine[c] + H2O[c] => 3-hydroxyanthranilate[c] + alanine[c]	EC:3.7.1.3	ENSG00000115919				c	Phenylalanine, tyrosine and tryptophan biosynthesis	SBO:0000176	r0563		R02668	R02668C	HKYNH
	HMR_4227		2 3-hydroxyanthranilate[c] + 4 O2[c] => 2 H+[c] + 2 H2O2[c] + 2 O2-[c] + cinnavalininate[c]	EC:1.11.1.6	ENSG00000121691				c	Phenylalanine, tyrosine and tryptophan biosynthesis	SBO:0000176			R02670
	HMR_4231		2-amino-3-carboxymuconate semialdehyde[c] => 2-aminomuconate semialdehyde[c] + CO2[c]	EC:4.1.1.45	ENSG00000153086				c	Phenylalanine, tyrosine and tryptophan biosynthesis	SBO:0000176	r0676		R04323	R04323C	PCLAD	PMID:12140278
	HMR_4232		2-aminomuconate semialdehyde[c] <=> H2O[c] + picolinic acid[c]						c	Phenylalanine, tyrosine and tryptophan biosynthesis	SBO:0000176				RE0549C		PMID:9291104
	HMR_4233		2-aminomuconate semialdehyde[c] + H2O[c] + NAD+[c] => 2-aminomuconate[c] + H+[c] + NADH[c]	EC:1.2.1.32					c	Phenylalanine, tyrosine and tryptophan biosynthesis	SBO:0000176	r0645		R03889
	HMR_4235		2-aminomuconate[c] + H+[c] + H2O[c] + NADPH[c] => 2-oxoadipate[c] + NADP+[c] + NH3[c]	EC:1.5.1.-					c	Phenylalanine, tyrosine and tryptophan biosynthesis	SBO:0000176	r0449		R01938		AMCOXO
	HMR_4242		CO2[m] + crotonyl-CoA[m] + ubiquinol[m] <=> glutaryl-CoA[m] + ubiquinone[m]	EC:1.3.99.7	ENSG00000105607;ENSG00000138185;ENSG00000168032;ENSG00000188833				m	Phenylalanine, tyrosine and tryptophan biosynthesis	SBO:0000176	r0541		R02487	R02487M		PMID:3081514
	HMR_4243		CO2[m] + FADH2[m] + crotonyl-CoA[m] <=> FAD[m] + glutaryl-CoA[m]		ENSG00000105607				m	Phenylalanine, tyrosine and tryptophan biosynthesis	SBO:0000176					GCOADrm
	HMR_4244		3-hydroxy-L-kynurenine[c] + AKG[c] => 4-(2-amino-3-hydroxyphenyl)-2,4-dioxobutanoate[c] + glutamate[c]	EC:2.6.1.7	ENSG00000109576;ENSG00000137944;ENSG00000171097				c	Phenylalanine, tyrosine and tryptophan biosynthesis	SBO:0000176	r0662		R04171	R04171C	3HKYNAKGAT	PMID:1017797;UNIPROT:Q16773;UNIPROT:Q8N5Z0
	HMR_4245		4-(2-amino-3-hydroxyphenyl)-2,4-dioxobutanoate[c] => H2O[c] + xanthurenate[c]						c	Phenylalanine, tyrosine and tryptophan biosynthesis	SBO:0000176	r0647		R03954			PMID:18124509;PMID:6027578
	HMR_4246		3-hydroxy-L-kynurenine[c] + AKG[c] <=> H2O[c] + glutamate[c] + xanthurenate[c]	EC:2.6.1.7	ENSG00000109576;ENSG00000137944;ENSG00000171097				c	Phenylalanine, tyrosine and tryptophan biosynthesis	SBO:0000176				RE2349C		PMID:10559215;PMID:8908429
	HMR_4248		oxo-xanthurenate[c] <=> xanthurenate[c]						c	Phenylalanine, tyrosine and tryptophan biosynthesis	SBO:0000176				RE2594C		PMID:8986443;PMID:8908429
	HMR_6707		tryptophan[c] => CO2[c] + tryptamine[c]	EC:4.1.1.28	ENSG00000132437				c	Phenylalanine, tyrosine and tryptophan biosynthesis	SBO:0000176			R00685
	HMR_6708		1-(1,2,3,4,5-pentahydroxypent-1-yl)-1,2,3,4-tetrahydro-beta-carboline-3-carboxylate[c] + H2O[c] <=> mannose[c] + tryptophan[c]						c	Phenylalanine, tyrosine and tryptophan biosynthesis	SBO:0000176				RE2476C		PMID:10493906
	HMR_6709		2 H+[c] + H2O[c] + beta-carboline[c] <=> tryptophan[c]						c	Phenylalanine, tyrosine and tryptophan biosynthesis	SBO:0000176				RE2475C
	HMR_6710		SAM[c] + beta-carboline[c] => SAH[c] + harman[c]	EC:2.1.1.-	ENSG00000010165;ENSG00000029639;ENSG00000059588;ENSG00000066651;ENSG00000067365;ENSG00000068438;ENSG00000071462;ENSG00000087995;ENSG00000100462;ENSG00000100483;ENSG00000101247;ENSG00000101574;ENSG00000103037;ENSG00000105202;ENSG00000106133;ENSG00000108592;ENSG00000110871;ENSG00000111218;ENSG00000111641;ENSG00000114735;ENSG00000117481;ENSG00000122435;ENSG00000122687;ENSG00000123427;ENSG00000123600…				c	Phenylalanine, tyrosine and tryptophan biosynthesis	SBO:0000176				RE2477C		PMID:1528988
	HMR_6711		SAM[c] + tryptamine[c] => N-methyltryptamine[c] + SAH[c]	EC:2.1.1.49	ENSG00000241644				c	Phenylalanine, tyrosine and tryptophan biosynthesis	SBO:0000176			R02174
	HMR_6712		1,2,3,4-tetrahydro-beta-carboline[c] + H2O[c] <=> formaldehyde[c] + tryptamine[c]						c	Phenylalanine, tyrosine and tryptophan biosynthesis	SBO:0000176				RE2128C		PMID:8891913
	HMR_6713		H2O[c] + O2[c] + tryptamine[c] => H2O2[c] + NH3[c] + indole-3-acetaldehyde[c]	EC:1.4.3.4;EC:1.4.3.22	ENSG00000002726;ENSG00000069535;ENSG00000189221				c	Phenylalanine, tyrosine and tryptophan biosynthesis	SBO:0000176			R02173
	HMR_6714		H2O[c] + NAD+[c] + indole-3-acetaldehyde[c] => H+[c] + NADH[c] + indoleacetate[c]	EC:1.2.1.3	ENSG00000072210;ENSG00000111275;ENSG00000137124;ENSG00000143149;ENSG00000164904				c	Phenylalanine, tyrosine and tryptophan biosynthesis	SBO:0000176			R02678
	HMR_6715		SAM[c] + indoleacetate[c] => SAH[c] + methyl-indole-3-acetate[c]	EC:2.1.1.6	ENSG00000093010;ENSG00000184154				c	Phenylalanine, tyrosine and tryptophan biosynthesis	SBO:0000176				RE2133C		PMID:8527006
	HMR_6716		5-hydroxy-L-tryptophan[c] + O2[c] => 5-hydroxy-N-formylkynurenine[c]	EC:1.13.11.52	ENSG00000131203;ENSG00000188676				c	Phenylalanine, tyrosine and tryptophan biosynthesis	SBO:0000176			R02702
	HMR_6717		5-hydroxy-N-formylkynurenine[c] + H2O[c] => 5-hydroxykynurenine[c] + formate[c]	EC:3.5.1.9	ENSG00000183077				c	Phenylalanine, tyrosine and tryptophan biosynthesis	SBO:0000176			R04911
	HMR_6718		5-hydroxykynurenine[c] => 5-hydroxykynurenamine[c] + CO2[c]	EC:4.1.1.28	ENSG00000132437				c	Phenylalanine, tyrosine and tryptophan biosynthesis	SBO:0000176			R04909
	HMR_6719		5-hydroxykynurenamine[c] + O2[c] => 4,6-dihydroxyquinoline[c] + H2O2[c] + NH3[c]	EC:1.4.3.4	ENSG00000069535;ENSG00000189221				c	Phenylalanine, tyrosine and tryptophan biosynthesis	SBO:0000176			R04908		5HXKYNOXDA
	HMR_6720		2 H+[c] + UDP-glucuronate[c] + kynurenine[c] => 3-hydroxykynurenine-O-beta-D-glucoside[c] + UDP[c]						c	Phenylalanine, tyrosine and tryptophan biosynthesis	SBO:0000176
	HMR_6721		3-hydroxykynurenine-O-beta-D-glucoside[c] + H+[c] + NADH[c] <=> 4-(2-amino-3-hydroxyphenyl)-4-oxobutanoic acid-O-glucoside[c] + NAD+[c] + NH3[c]	EC:3.5.4-					c	Phenylalanine, tyrosine and tryptophan biosynthesis	SBO:0000176				RE2442C		PMID:10409626
	HMR_6722		3-hydroxykynurenine-O-beta-D-glucoside[c] + AKG[c] <=> H2O[c] + glutamate[c] + xanthurenate-8-O-beta-D-glucoside[c]	EC:2.6.1.-	ENSG00000164089;ENSG00000169154;ENSG00000175309				c	Phenylalanine, tyrosine and tryptophan biosynthesis	SBO:0000176				RE2596C		PMID:10409626
	HMR_6723		3-hydroxykynurenine-O-beta-D-glucoside[c] + GSH[c] <=> H2O[c] + glutathionyl-3-hydroxykynurenine glucoside[c]	EC:2.5.1.18	ENSG00000008394;ENSG00000065621;ENSG00000084207;ENSG00000085871;ENSG00000099984;ENSG00000100577;ENSG00000133433;ENSG00000134184;ENSG00000134201;ENSG00000134202;ENSG00000143198;ENSG00000148834;ENSG00000163106;ENSG00000168765;ENSG00000170899;ENSG00000174156;ENSG00000182793;ENSG00000184674;ENSG00000197448;ENSG00000213366;ENSG00000243955;ENSG00000244067				c	Phenylalanine, tyrosine and tryptophan biosynthesis	SBO:0000176				RE2443C		PMID:10409626
	HMR_6725		AKG[c] + phenylalanine[c] <=> glutamate[c] + phenylpyruvate[c]		ENSG00000120053;ENSG00000125166;ENSG00000198650				c	Phenylalanine, tyrosine and tryptophan biosynthesis	SBO:0000176					PHETA1
	HMR_6726		O2[c] + phenylpyruvate[c] => 2-hydroxyphenylacetate[c] + CO2[c]		ENSG00000158104				c	Phenylalanine, tyrosine and tryptophan biosynthesis	SBO:0000176					HPPDO2
	HMR_6727		phenylpyruvate[c] => 2-hydroxy-3-phenylpropenoate[c]	EC:5.3.2.1	ENSG00000240972				c	Phenylalanine, tyrosine and tryptophan biosynthesis	SBO:0000176			R01378
	HMR_6728		O2[c] + tetrahydrobiopterin[c] + tyrosine[c] => H2O[c] + L-dopa[c] + dihydrobiopterin[c]	EC:1.14.16.2	ENSG00000180176				c	Phenylalanine, tyrosine and tryptophan biosynthesis	SBO:0000176			R01815		TYRMOX
	HMR_6729		2 H+[c] + O2[c] + tyrosine[c] => H2O[c] + L-dopa[c]	EC:1.14.18.1	ENSG00000077498				c	Phenylalanine, tyrosine and tryptophan biosynthesis	SBO:0000176			R00731		TYRMOX
	HMR_6730		L-dopa[c] + SAM[c] => 3-O-methyldopa[c] + SAH[c]	EC:2.1.1.6	ENSG00000093010;ENSG00000184154				c	Phenylalanine, tyrosine and tryptophan biosynthesis	SBO:0000176				RE2122C		PMID:12075857
	HMR_6731		L-dopa[c] => CO2[c] + dopamine[c]	EC:4.1.1.28	ENSG00000132437				c	Phenylalanine, tyrosine and tryptophan biosynthesis	SBO:0000176			R02080
	HMR_6734		H2O[c] + salsolinol[c] <=> acetaldehyde[c] + dopamine[c]						c	Phenylalanine, tyrosine and tryptophan biosynthesis	SBO:0000176				RE1918C		PMID:8891913;PMID:10556560;PMID:8891913;PMID:10556560;PMID:8891913;PMID:10556560
	HMR_6735		SAM[c] + salsolinol[c] => SAH[c] + salsoline[c]	EC:2.1.1.6	ENSG00000093010;ENSG00000184154				c	Phenylalanine, tyrosine and tryptophan biosynthesis	SBO:0000176				RE1922C		PMID:8891913;PMID:10556560;PMID:8891913;PMID:10556560;PMID:10556560;PMID:8891913;PMID:8891913;PMID:10556560
	HMR_6736		SAM[c] + salsolinol[c] => N-methylsalsolinol[c] + SAH[c]	EC:2.1.1.6	ENSG00000093010;ENSG00000184154				c	Phenylalanine, tyrosine and tryptophan biosynthesis	SBO:0000176				RE1923C		PMID:10556560;PMID:8891913;PMID:10556560;PMID:8891913;PMID:10556560;PMID:8891913;PMID:10556560;PMID:8891913
	HMR_6737		SAM[c] + salsolinol[c] => (R)-1,2-dimethyl-5,6-dihydroxy-tetrahydroisoquinoline[c] + SAH[c]	EC:2.1.1.-	ENSG00000010165;ENSG00000029639;ENSG00000059588;ENSG00000066651;ENSG00000067365;ENSG00000068438;ENSG00000071462;ENSG00000087995;ENSG00000100462;ENSG00000100483;ENSG00000101247;ENSG00000101574;ENSG00000103037;ENSG00000105202;ENSG00000106133;ENSG00000108592;ENSG00000110871;ENSG00000111218;ENSG00000111641;ENSG00000114735;ENSG00000117481;ENSG00000122435;ENSG00000122687;ENSG00000123427;ENSG00000123600…				c	Phenylalanine, tyrosine and tryptophan biosynthesis	SBO:0000176				RE2384C		PMID:11008878
	HMR_6738		H2O[c] + salsolinol-1-carboxylate[c] <=> dopamine[c] + pyruvate[c]						c	Phenylalanine, tyrosine and tryptophan biosynthesis	SBO:0000176				RE1919C		PMID:10556560;PMID:10556560;PMID:8891914;PMID:8891914;PMID:8891914;PMID:10556560
	HMR_6739		SAM[c] + salsolinol-1-carboxylate[c] => SAH[c] + salsoline-1-carboxylate[c]	EC:2.1.1.6	ENSG00000093010;ENSG00000184154				c	Phenylalanine, tyrosine and tryptophan biosynthesis	SBO:0000176				RE1920C		PMID:8891913;PMID:10556560;PMID:10556560;PMID:8891913;PMID:10556560;PMID:10556560;PMID:8891913;PMID:8891913
	HMR_6740		1,2-dehydrosalsolinol[c] + CO2[c] + 2 H+[c] <=> salsolinol-1-carboxylate[c]	EC:4.1.1.28	ENSG00000132437				c	Phenylalanine, tyrosine and tryptophan biosynthesis	SBO:0000176				RE1921C		PMID:10556560;PMID:8891913;PMID:10556560;PMID:8891913;PMID:10556560;PMID:8891913;PMID:10556560;PMID:8891913
	HMR_6741		O2[c] + ascorbate[c] + dopamine[c] => H2O[c] + dehydroascorbic acid[c] + noradrenaline[c]	EC:1.14.17.1	ENSG00000123454				c	Phenylalanine, tyrosine and tryptophan biosynthesis	SBO:0000176			R02535
	HMR_6742		4,6,7-trihydroxy-1,2,3,4-tetrahydroisoquinoline[c] + H2O[c] <=> formaldehyde[c] + noradrenaline[c]						c	Phenylalanine, tyrosine and tryptophan biosynthesis	SBO:0000176				RE2132C		PMID:8891913
	HMR_6743		SAM[c] + noradrenaline[c] => SAH[c] + adrenaline[c]	EC:2.1.1.28	ENSG00000141744				c	Phenylalanine, tyrosine and tryptophan biosynthesis	SBO:0000176			R02533
	HMR_6744		H2O[c] + N-methyl-4,6,7-trihydroxy-1,2,3,4-tetrahydroisoquinoline[c] <=> adrenaline[c] + formaldehyde[c]						c	Phenylalanine, tyrosine and tryptophan biosynthesis	SBO:0000176				RE2131C		PMID:8891913
	HMR_6745		H2O[c] + O2[c] + adrenaline[c] => 3,4-dihydroxymandelaldehyde[c] + H2O2[c] + methylamine[c]	EC:1.4.3.4	ENSG00000069535;ENSG00000189221				c	Phenylalanine, tyrosine and tryptophan biosynthesis	SBO:0000176			R02919
	HMR_6746		SAM[c] + adrenaline[c] => L-metanephrine[c] + SAH[c]	EC:2.1.1.6	ENSG00000093010				c	Phenylalanine, tyrosine and tryptophan biosynthesis	SBO:0000176			R02920
	HMR_6747		H2O[c] + L-metanephrine[c] + O2[c] => 3-methoxy-4-hydroxyphenylglycolaldehyde[c] + H2O2[c] + methylamine[c]	EC:1.4.3.4	ENSG00000069535;ENSG00000189221				c	Phenylalanine, tyrosine and tryptophan biosynthesis	SBO:0000176			R04894
	HMR_6748		3-methoxy-4-hydroxyphenylglycolaldehyde[c] + H2O[c] + NAD+[c] => H+[c] + NADH[c] + vanillylmandelate[c]	EC:1.2.1.5	ENSG00000006534;ENSG00000072210;ENSG00000108602;ENSG00000111275;ENSG00000132746;ENSG00000137124;ENSG00000143149;ENSG00000162551;ENSG00000163283;ENSG00000163286;ENSG00000163295;ENSG00000164904;ENSG00000184254				c	Phenylalanine, tyrosine and tryptophan biosynthesis	SBO:0000176	r0756		R04891	R04891C		PMID:17379813;PMID:18621017
	HMR_6749		3-methoxy-4-hydroxyphenylglycolaldehyde[c] + H2O[c] + NADP+[c] => H+[c] + NADPH[c] + vanillylmandelate[c]	EC:1.2.1.5	ENSG00000006534;ENSG00000072210;ENSG00000108602;ENSG00000111275;ENSG00000132746;ENSG00000137124;ENSG00000143149;ENSG00000164904;ENSG00000184254				c	Phenylalanine, tyrosine and tryptophan biosynthesis	SBO:0000176	r0757		R04892	R04892C		PMID:17379813;PMID:18621017
	HMR_6750		SAM[c] + noradrenaline[c] => SAH[c] + normetanephrine[c]	EC:2.1.1.6	ENSG00000093010;ENSG00000184154				c	Phenylalanine, tyrosine and tryptophan biosynthesis	SBO:0000176			R02534
	HMR_6751		H2O[c] + O2[c] + normetanephrine[c] => 3-methoxy-4-hydroxyphenylglycolaldehyde[c] + H2O2[c] + NH3[c]	EC:1.4.3.4	ENSG00000069535;ENSG00000189221				c	Phenylalanine, tyrosine and tryptophan biosynthesis	SBO:0000176			R04893		MAOLNOR
	HMR_6752		H2O[c] + O2[c] + noradrenaline[c] => 3,4-dihydroxymandelaldehyde[c] + H2O2[c] + NH3[c]	EC:1.4.3.4	ENSG00000069535;ENSG00000189221				c	Phenylalanine, tyrosine and tryptophan biosynthesis	SBO:0000176			R02532		41R2A1H12BOOX
	HMR_6753		3,4-dihydroxymandelaldehyde[c] + H2O[c] + NAD+[c] => 3,4-dihydroxymandelate[c] + H+[c] + NADH[c]	EC:1.2.1.5	ENSG00000006534;ENSG00000060971;ENSG00000072210;ENSG00000108602;ENSG00000111275;ENSG00000132746;ENSG00000137124;ENSG00000138029;ENSG00000143149;ENSG00000164904;ENSG00000167306;ENSG00000167315;ENSG00000184254				c	Phenylalanine, tyrosine and tryptophan biosynthesis	SBO:0000176	r0752		R04882	R04882C		PMID:10424772;PMID:11958479;PMID:3466164
	HMR_6754		3,4-dihydroxymandelaldehyde[c] + H2O[c] + NADP+[c] => 3,4-dihydroxymandelate[c] + H+[c] + NADPH[c]	EC:1.2.1.5	ENSG00000006534;ENSG00000072210;ENSG00000108602;ENSG00000111275;ENSG00000132746;ENSG00000137124;ENSG00000143149;ENSG00000164904;ENSG00000169710;ENSG00000184254				c	Phenylalanine, tyrosine and tryptophan biosynthesis	SBO:0000176	r0753		R04883	R04883C		PMID:11790142;PMID:12604221
	HMR_6755		3,4-dihydroxymandelate[c] + SAM[c] <=> SAH[c] + vanillylmandelate[c]	EC:2.1.1.6	ENSG00000093010				c	Phenylalanine, tyrosine and tryptophan biosynthesis	SBO:0000176			R04887
	HMR_6756		3,4-dihydroxymandelaldehyde[c] + H+[c] + NADH[c] <=> 3,4-dihydroxyphenylethyleneglycol[c] + NAD+[c]	EC:1.1.1.1	ENSG00000147576;ENSG00000172955;ENSG00000187758;ENSG00000196344;ENSG00000196616;ENSG00000197894;ENSG00000198099				c	Phenylalanine, tyrosine and tryptophan biosynthesis	SBO:0000176			R04880
	HMR_6757		3,4-dihydroxyphenylethyleneglycol[c] + SAM[c] => 3-methoxy-4-hydroxyphenylethyleneglycol[c] + SAH[c]	EC:2.1.1.6	ENSG00000093010				c	Phenylalanine, tyrosine and tryptophan biosynthesis	SBO:0000176			R04881
	HMR_6758		H2O[c] + O2[c] + dopamine[c] => 3,4-dihydroxyphenylacetaldehyde[c] + H2O2[c] + NH3[c]	EC:1.4.3.4;EC:1.4.3.6;EC:1.4.3.21	ENSG00000002726;ENSG00000069535;ENSG00000131471;ENSG00000131480;ENSG00000189221				c	Phenylalanine, tyrosine and tryptophan biosynthesis	SBO:0000176			R04300		42A12BOOX
	HMR_6759		3,4-dihydroxyphenylacetaldehyde[c] + dopamine[c] <=> H2O[c] + norlaudanosoline[c]	EC:4.2.1.78					c	Phenylalanine, tyrosine and tryptophan biosynthesis	SBO:0000176			R04084	RE1927C		PMID:8891913;PMID:10556560;PMID:8891913;PMID:8891913;PMID:10556560;PMID:10556560
	HMR_6760		3,4-dihydroxyphenylacetaldehyde[c] + H2O[c] + NAD+[c] => 3,4-dihydroxyphenylacetate[c] + H+[c] + NADH[c]	EC:1.2.1.5	ENSG00000006534;ENSG00000072210;ENSG00000108602;ENSG00000111275;ENSG00000132746;ENSG00000137124;ENSG00000143149;ENSG00000164904;ENSG00000169710;ENSG00000184254				c	Phenylalanine, tyrosine and tryptophan biosynthesis	SBO:0000176			R03300
	HMR_6761		3,4-dihydroxyphenylacetaldehyde[c] + H2O[c] + NADP+[c] => 3,4-dihydroxyphenylacetate[c] + H+[c] + NADPH[c]	EC:1.2.1.5	ENSG00000006534;ENSG00000072210;ENSG00000108602;ENSG00000111275;ENSG00000132746;ENSG00000137124;ENSG00000143149;ENSG00000164904;ENSG00000169710;ENSG00000184254				c	Phenylalanine, tyrosine and tryptophan biosynthesis	SBO:0000176			R03302
	HMR_6762		3,4-dihydroxyphenylacetate[c] + SAM[c] => SAH[c] + homovanillate[c]	EC:2.1.1.6	ENSG00000093010				c	Phenylalanine, tyrosine and tryptophan biosynthesis	SBO:0000176			R03304
	HMR_6763		SAM[c] + dopamine[c] => 3-methoxytyramine[c] + SAH[c]	EC:2.1.1.6	ENSG00000093010				c	Phenylalanine, tyrosine and tryptophan biosynthesis	SBO:0000176			R04301
	HMR_6764		3-methoxytyramine[c] + H2O[c] + O2[c] => 3-methoxy-4-hydroxyphenylacetaldehyde[c] + H2O2[c] + NH3[c]	EC:1.4.3.4	ENSG00000069535;ENSG00000189221				c	Phenylalanine, tyrosine and tryptophan biosynthesis	SBO:0000176			R04890		3MOXTYROX
	HMR_6765		3-methoxytyramine[c] + acetaldehyde[c] <=> H2O[c] + N-methylsalsolinol[c]						c	Phenylalanine, tyrosine and tryptophan biosynthesis	SBO:0000176				RE1925C		PMID:8891913;PMID:10556560;PMID:8891913;PMID:8891913;PMID:10556560;PMID:10556560
	HMR_6766		3-methoxy-4-hydroxyphenylacetaldehyde[c] + H2O[c] + NAD+[c] => H+[c] + NADH[c] + homovanillate[c]	EC:1.2.1.5	ENSG00000006534;ENSG00000072210;ENSG00000108602;ENSG00000111275;ENSG00000132746;ENSG00000137124;ENSG00000143149;ENSG00000164904;ENSG00000169710;ENSG00000184254				c	Phenylalanine, tyrosine and tryptophan biosynthesis	SBO:0000176	r0754		R04888	R04888C		PMID:17379813;PMID:18621017
	HMR_6767		3-methoxy-4-hydroxyphenylacetaldehyde[c] + H2O[c] + NADP+[c] => H+[c] + NADPH[c] + homovanillate[c]	EC:1.2.1.5	ENSG00000006534;ENSG00000072210;ENSG00000072778;ENSG00000108602;ENSG00000111275;ENSG00000132746;ENSG00000137124;ENSG00000143149;ENSG00000151498;ENSG00000164904;ENSG00000177646;ENSG00000184254				c	Phenylalanine, tyrosine and tryptophan biosynthesis	SBO:0000176	r0755		R04889	R04889C		PMID:1898068
	HMR_6768		AKG[c] + tyrosine[c] => 4-hydroxyphenylpyruvate[c] + glutamate[c]	EC:2.6.1.5;EC:2.6.1.57;EC:2.6.1.1	ENSG00000120053;ENSG00000125166;ENSG00000198650				c	Phenylalanine, tyrosine and tryptophan biosynthesis	SBO:0000176	r0183		R00734	R00734C	TYRTA	PMID:15865;PMID:3207426;PMID:4396841;PMID:7719646;PMID:7999802
	HMR_6770		H2O[c] + O2[c] + tyrosine[c] => 4-hydroxyphenylpyruvate[c] + H2O2[c] + NH3[c]	EC:1.4.3.2	ENSG00000104951				c	Phenylalanine, tyrosine and tryptophan biosynthesis	SBO:0000176			R00729			PMID:15865;PMID:3207426;PMID:4396841;PMID:7719646;PMID:7999802
	HMR_6771		4-hydroxyphenylpyruvate[c] => 2-hydroxy-3-(4-hydroxyphenyl)propenoate[c]	EC:5.3.2.1	ENSG00000240972				c	Phenylalanine, tyrosine and tryptophan biosynthesis	SBO:0000176			R03342
	HMR_6772		4-hydroxyphenylpyruvate[c] + O2[c] => CO2[c] + homogentisate[c]	EC:1.13.11.27	ENSG00000158104				c	Phenylalanine, tyrosine and tryptophan biosynthesis	SBO:0000176	r0544		R02521	R02521G	HPPDO1	PMID:2014797;PMID:3037254;PMID:4627454
	HMR_6774		O2[c] + homogentisate[c] => 4-maleylacetoacetate[c]	EC:1.13.11.5	ENSG00000113924;ENSG00000197406				c	Phenylalanine, tyrosine and tryptophan biosynthesis	SBO:0000176	r0543		R02519	R02519C	HGENDO	PMID:7705358;PMID:9244427
	HMR_6776		4-maleylacetoacetate[c] => fumarylacetoacetate[c]	EC:5.2.1.2	ENSG00000100577				c	Phenylalanine, tyrosine and tryptophan biosynthesis	SBO:0000176	r0605		R03181	R03181C	MLACI
	HMR_6778		H2O[c] + fumarylacetoacetate[c] => acetoacetate[c] + fumarate[c]	EC:3.7.1.2	ENSG00000103876				c	Phenylalanine, tyrosine and tryptophan biosynthesis	SBO:0000176	r0324		R01364	R01364C	FUMACA	PMID:8364576
	HMR_6782		4-hydroxyphenylpyruvate[c] + H+[c] + NADH[c] => 4-hydroxyphenyllactate[c] + NAD+[c]	EC:1.1.1.237					c	Phenylalanine, tyrosine and tryptophan biosynthesis	SBO:0000176
	HMR_6783		4-hydroxyphenyllactate[c] + H2O[c] => 4-coumarate[c] + 4 H+[c]						c	Phenylalanine, tyrosine and tryptophan biosynthesis	SBO:0000176
	HMR_6784		4-coumarate[c] + ATP[c] + CoA[c] => 4-coumaroyl-CoA[c] + AMP[c] + PPi[c]	EC:6.2.1.12					c	Phenylalanine, tyrosine and tryptophan biosynthesis	SBO:0000176
	HMR_6785		4-coumaroyl-CoA[c] + CoA[c] + H2O[c] + NAD+[c] => 4-hydroxybenzoyl-CoA[c] + H+[c] + NADH[c] + acetyl-CoA[c]						c	Phenylalanine, tyrosine and tryptophan biosynthesis	SBO:0000176
	HMR_6786		4-hydroxybenzoyl-CoA[c] + H2O[c] => 4-hydroxybenzoate[c] + CoA[c]	EC:3.1.2.23					c	Phenylalanine, tyrosine and tryptophan biosynthesis	SBO:0000176
	HMR_6787		tyrosine[c] => CO2[c] + tyramine[c]	EC:4.1.1.28	ENSG00000132437				c	Phenylalanine, tyrosine and tryptophan biosynthesis	SBO:0000176	R00736
	HMR_6788		SAM[c] + tyramine[c] => N-methyltyramine[c] + SAH[c]	EC:2.1.1.49;EC:2.1.1.6	ENSG00000093010;ENSG00000184154;ENSG00000241644				c	Phenylalanine, tyrosine and tryptophan biosynthesis	SBO:0000176	R02384			RE2124C		PMID:9813302;PMID:10552930
	HMR_6789		H2O[c] + O2[c] + tyramine[c] => 4-hydroxyphenylacetaldehyde[c] + H2O2[c] + NH3[c]	EC:1.4.3.4;EC:1.4.3.21	ENSG00000069535;ENSG00000131471;ENSG00000131480;ENSG00000189221				c	Phenylalanine, tyrosine and tryptophan biosynthesis	SBO:0000176	R02382				TYROXDAc
	HMR_6790		4-hydroxyphenylacetaldehyde[c] + H2O[c] + NAD+[c] => 4-hydroxyphenylacetate[c] + H+[c] + NADH[c]	EC:1.2.1.5	ENSG00000006534;ENSG00000108602;ENSG00000132746;ENSG00000184254				c	Phenylalanine, tyrosine and tryptophan biosynthesis	SBO:0000176	R02695
	HMR_6791		4-hydroxyphenylacetaldehyde[c] + H2O[c] + NADP+[c] => 4-hydroxyphenylacetate[c] + H+[c] + NADPH[c]	EC:1.2.1.5	ENSG00000006534;ENSG00000108602;ENSG00000132746;ENSG00000184254				c	Phenylalanine, tyrosine and tryptophan biosynthesis	SBO:0000176	R02697
	HMR_6792		4-hydroxy-3-nitrophenylacetate[c] + 2 H+[c] <=> 4-hydroxyphenylacetate[c] + nitrite[c]						c	Phenylalanine, tyrosine and tryptophan biosynthesis	SBO:0000176				RE2049C		PMID:9586954
	HMR_6798		3,5,3-triiodo-L-thyronine-beta-D-glucuronoside[c] + UDP[c] <=> UDP-glucuronate[c] + triiodothyronine[c]	EC:2.4.1.17	ENSG00000109181;ENSG00000135220;ENSG00000135226;ENSG00000145626;ENSG00000156096;ENSG00000167165;ENSG00000168671;ENSG00000171234;ENSG00000173610;ENSG00000196620;ENSG00000197888;ENSG00000213759;ENSG00000240224;ENSG00000241119;ENSG00000241635;ENSG00000242366;ENSG00000242515;ENSG00000243135;ENSG00000244122;ENSG00000244474				c	Phenylalanine, tyrosine and tryptophan biosynthesis	SBO:0000176				RE0922C		PMID:7263841;PMID:8405382
	HMR_6799		UDP-glucuronate[r] + triiodothyronine[r] => 3,5,3-triiodo-L-thyronine-beta-D-glucuronoside[r] + UDP[r]	EC:2.4.1.17	ENSG00000109181;ENSG00000135220;ENSG00000135226;ENSG00000145626;ENSG00000156096;ENSG00000167165;ENSG00000168671;ENSG00000171234;ENSG00000173610;ENSG00000196620;ENSG00000197888;ENSG00000213759;ENSG00000240224;ENSG00000241119;ENSG00000241635;ENSG00000242366;ENSG00000242515;ENSG00000243135;ENSG00000244122;ENSG00000244474				r	Phenylalanine, tyrosine and tryptophan biosynthesis	SBO:0000176				RE0922R		PMID:7263841;PMID:8405382
	HMR_6800		3,5,3,5-tetraiodo-L-thyronine-beta-D-glucuronoside[c] + UDP[c] <=> UDP-glucuronate[c] + thyroxine[c]	EC:2.4.1.17	ENSG00000109181;ENSG00000135220;ENSG00000135226;ENSG00000145626;ENSG00000156096;ENSG00000167165;ENSG00000168671;ENSG00000171234;ENSG00000173610;ENSG00000196620;ENSG00000197888;ENSG00000213759;ENSG00000240224;ENSG00000241119;ENSG00000241635;ENSG00000242366;ENSG00000242515;ENSG00000243135;ENSG00000244122;ENSG00000244474				c	Phenylalanine, tyrosine and tryptophan biosynthesis	SBO:0000176				RE0920C		PMID:7263841;PMID:8405382
	HMR_6801		UDP-glucuronate[r] + thyroxine[r] => 3,5,3,5-tetraiodo-L-thyronine-beta-D-glucuronoside[r] + UDP[r]	EC:2.4.1.17	ENSG00000109181;ENSG00000135220;ENSG00000135226;ENSG00000145626;ENSG00000156096;ENSG00000167165;ENSG00000168671;ENSG00000171234;ENSG00000173610;ENSG00000196620;ENSG00000197888;ENSG00000213759;ENSG00000240224;ENSG00000241119;ENSG00000241635;ENSG00000242366;ENSG00000242515;ENSG00000243135;ENSG00000244122;ENSG00000244474				r	Phenylalanine, tyrosine and tryptophan biosynthesis	SBO:0000176				RE0920R		PMID:7263841;PMID:8405382
	HMR_6802		N-methyltyramine[c] + SAM[c] => SAH[c] + hordenine[c]	EC:2.1.1.-					c	Phenylalanine, tyrosine and tryptophan biosynthesis	SBO:0000176			R03943
	HMR_6803		O2[c] + hordenine[c] => H2O[c] + N,N-dimethyldopaminequinone[c]	EC:1.14.18.1	ENSG00000077498				c	Phenylalanine, tyrosine and tryptophan biosynthesis	SBO:0000176				RE3233C		PMID:10620346
	HMR_6806		2 H+[c] + N,N-dimethylindoliumolate[c] <=> N,N-dimethyldopaminequinone[c]						c	Phenylalanine, tyrosine and tryptophan biosynthesis	SBO:0000176				RE3263C		PMID:10620346
	HMR_6807		6,7-dihydroxy-1,2,3,4-tetrahydroisoquinoline[c] + H2O[c] <=> dopamine[c] + formaldehyde[c]						c	Phenylalanine, tyrosine and tryptophan biosynthesis	SBO:0000176				RE2130C		PMID:8891913
	HMR_6808		H2O2[c] + dopamine[c] <=> 2 H2O[c] + dopamine-O-quinone[c]	EC:1.11.1.7	ENSG00000005381;ENSG00000115705;ENSG00000117592;ENSG00000121053;ENSG00000130508;ENSG00000147485;ENSG00000167419				c	Phenylalanine, tyrosine and tryptophan biosynthesis	SBO:0000176				RE3095C		PMID:9164836
	HMR_6811		5-S-glutathionyl-dopamine[c] <=> GSH[c] + dopamine-O-quinone[c]	EC:2.5.1.18	ENSG00000008394;ENSG00000065621;ENSG00000084207;ENSG00000085871;ENSG00000099984;ENSG00000100577;ENSG00000133433;ENSG00000134184;ENSG00000134201;ENSG00000134202;ENSG00000143198;ENSG00000148834;ENSG00000163106;ENSG00000168765;ENSG00000170899;ENSG00000174156;ENSG00000182793;ENSG00000184674;ENSG00000197448;ENSG00000213366;ENSG00000243955;ENSG00000244067				c	Phenylalanine, tyrosine and tryptophan biosynthesis	SBO:0000176				RE2296C		PMID:9164836;PMID:10903891
	HMR_6813		2 H+[c] + H2O[c] + dopaminochrome[c] <=> H2O2[c] + dopamine-O-quinone[c]		ENSG00000005381;ENSG00000115705;ENSG00000117592				c	Phenylalanine, tyrosine and tryptophan biosynthesis	SBO:0000176				RE3096C
	HMR_6814		NADP+[c] + aminochrome-O-semiquinone[c] <=> NADPH[c] + dopaminochrome[c]	EC:1.6.5.5	ENSG00000116791				c	Phenylalanine, tyrosine and tryptophan biosynthesis	SBO:0000176				RE1651C
	HMR_6815		5-S-glutathionyl-aminochrome reduced[c] <=> GSH[c] + dopaminochrome[c]	EC:2.5.1.18	ENSG00000008394;ENSG00000065621;ENSG00000084207;ENSG00000085871;ENSG00000099984;ENSG00000100577;ENSG00000133433;ENSG00000134184;ENSG00000134201;ENSG00000134202;ENSG00000143198;ENSG00000148834;ENSG00000163106;ENSG00000168765;ENSG00000170899;ENSG00000174156;ENSG00000182793;ENSG00000184674;ENSG00000197448;ENSG00000213366;ENSG00000243955;ENSG00000244067				c	Phenylalanine, tyrosine and tryptophan biosynthesis	SBO:0000176				RE2525C		PMID:9503014;PMID:8307579;PMID:9480897;PMID:9480897;PMID:2034681;PMID:2345169;PMID:2345169;PMID:8276420;PMID:8473333;PMID:1885604;PMID:7587384;PMID:8617495;PMID:7789971;PMID:9396740;PMID:9417084;PMID:8703034;PMID:9278457;PMID:10783391;PMID:12618591;PMID:12618591;PMID:12042665;PMID:12720545;PMID:14742434
	HMR_6817		H+[c] + NADPH[c] + dopaminochrome[c] <=> NADP+[c] + leukoaminochrome[c]	EC:1.6.5.5	ENSG00000116791				c	Phenylalanine, tyrosine and tryptophan biosynthesis	SBO:0000176				RE2526C		PMID:9164836
	HMR_6818		adrenaline[c] => 4 H+[c] + adrenochrome[c]						c	Phenylalanine, tyrosine and tryptophan biosynthesis	SBO:0000176				RN0013C
	HMR_6819		NADP+[c] + adrenochrome-O-semiquinone[c] <=> NADPH[c] + adrenochrome[c]	EC:1.6.5.5	ENSG00000116791				c	Phenylalanine, tyrosine and tryptophan biosynthesis	SBO:0000176				RE2520C		PMID:9164836
	HMR_6820		5-S-glutathionyl-adrenochrome hydroquinone[c] <=> GSH[c] + adrenochrome[c]	EC:2.5.1.18	ENSG00000008394;ENSG00000065621;ENSG00000084207;ENSG00000085871;ENSG00000099984;ENSG00000100577;ENSG00000133433;ENSG00000134184;ENSG00000134201;ENSG00000134202;ENSG00000143198;ENSG00000148834;ENSG00000163106;ENSG00000168765;ENSG00000170899;ENSG00000174156;ENSG00000182793;ENSG00000184674;ENSG00000197448;ENSG00000213366;ENSG00000243955;ENSG00000244067				c	Phenylalanine, tyrosine and tryptophan biosynthesis	SBO:0000176				RE2522C		PMID:9164836;PMID:9038184
	HMR_6822		noradrenaline[c] => 4 H+[c] + noradrenochrome[c]						c	Phenylalanine, tyrosine and tryptophan biosynthesis	SBO:0000176				RN0014R
	HMR_6823		NADP+[c] + noradrenochrome-O-semiquinone[c] <=> NADPH[c] + noradrenochrome[c]	EC:1.6.5.5	ENSG00000116791				c	Phenylalanine, tyrosine and tryptophan biosynthesis	SBO:0000176				RE2521C		PMID:9164836
	HMR_6824		5-S-glutathionyl-noradrenochrome hydroquinone[c] <=> GSH[c] + noradrenochrome[c]	EC:2.5.1.18	ENSG00000008394;ENSG00000065621;ENSG00000084207;ENSG00000085871;ENSG00000099984;ENSG00000100577;ENSG00000133433;ENSG00000134184;ENSG00000134201;ENSG00000134202;ENSG00000143198;ENSG00000148834;ENSG00000163106;ENSG00000168765;ENSG00000170899;ENSG00000174156;ENSG00000182793;ENSG00000184674;ENSG00000197448;ENSG00000213366;ENSG00000243955;ENSG00000244067				c	Phenylalanine, tyrosine and tryptophan biosynthesis	SBO:0000176				RE2523C		PMID:9038184;PMID:9164836
	HMR_6826		3,3-diiodo-L-thyronine[c] + NADP+[c] + iodide[c] <=> NADPH[c] + triiodothyronine[c]		ENSG00000197406;ENSG00000211452				c	Phenylalanine, tyrosine and tryptophan biosynthesis	SBO:0000176				RE0907C
	HMR_6827		3,3-diiodo-L-thyronine[r] + NADP+[r] + iodide[r] <=> NADPH[r] + triiodothyronine[r]		ENSG00000197406;ENSG00000211452				r	Phenylalanine, tyrosine and tryptophan biosynthesis	SBO:0000176				RE0907R
	HMR_6828		3,3-diiodo-L-thyronine[c] + UDP-glucuronate[c] => 3,3-diiodo-L-thyronine-beta-D-glucuronoside[c] + UDP[c]	EC:2.4.1.17	ENSG00000109181;ENSG00000135220;ENSG00000135226;ENSG00000145626;ENSG00000156096;ENSG00000167165;ENSG00000168671;ENSG00000171234;ENSG00000173610;ENSG00000196620;ENSG00000197888;ENSG00000213759;ENSG00000240224;ENSG00000241119;ENSG00000241635;ENSG00000242366;ENSG00000242515;ENSG00000243135;ENSG00000244122;ENSG00000244474				c	Phenylalanine, tyrosine and tryptophan biosynthesis	SBO:0000176				RE0923C		PMID:7263841
	HMR_6829		3,3-diiodo-L-thyronine[c] + PAPS[c] => 3,3-diiodo-L-thyronine-4-O-sulfate[c] + PAP[c]	EC:2.8.2.-	ENSG00000070614;ENSG00000105398;ENSG00000109193;ENSG00000111962;ENSG00000115526;ENSG00000124302;ENSG00000130540;ENSG00000135702;ENSG00000136720;ENSG00000138653;ENSG00000140835;ENSG00000147119;ENSG00000153936;ENSG00000154080;ENSG00000154252;ENSG00000164100;ENSG00000166507;ENSG00000171004;ENSG00000173597;ENSG00000175040;ENSG00000175229;ENSG00000183196;ENSG00000185352;ENSG00000196502;ENSG00000197093…				c	Phenylalanine, tyrosine and tryptophan biosynthesis	SBO:0000176				RE0912C		PMID:10199779;PMID:9463486;PMID:8767510;PMID:11397879;PMID:12039030
	HMR_6830		3,3-diiodo-L-thyronine[r] + UDP-glucuronate[r] => 3,3-diiodo-L-thyronine-beta-D-glucuronoside[r] + UDP[r]	EC:2.4.1.17	ENSG00000109181;ENSG00000135220;ENSG00000135226;ENSG00000145626;ENSG00000156096;ENSG00000167165;ENSG00000168671;ENSG00000171234;ENSG00000173610;ENSG00000196620;ENSG00000197888;ENSG00000213759;ENSG00000240224;ENSG00000241119;ENSG00000241635;ENSG00000242366;ENSG00000242515;ENSG00000243135;ENSG00000244122;ENSG00000244474				r	Phenylalanine, tyrosine and tryptophan biosynthesis	SBO:0000176				RE0923R		PMID:7263841
	HMR_6831		3,3-diiodo-L-thyronine-4-O-sulfate[c] + H2O[c] => 3,3-diiodo-L-thyronine[c] + sulfate[c]	EC:3.1.6.2	ENSG00000101846				c	Phenylalanine, tyrosine and tryptophan biosynthesis	SBO:0000176				RE0908C		PMID:8767510;PMID:2765556;PMID:7263841;PMID:11861502;PMID:3988241
	HMR_6834		3,3-diiodo-L-thyronine[c] + NADP+[c] + iodide[c] <=> NADPH[c] + reverse triiodthyronine[c]		ENSG00000211452				c	Phenylalanine, tyrosine and tryptophan biosynthesis	SBO:0000176				RE2620C
	HMR_6835		3,3-diiodo-L-thyronine[r] + NADP+[r] + iodide[r] <=> NADPH[r] + reverse triiodthyronine[r]		ENSG00000211452				r	Phenylalanine, tyrosine and tryptophan biosynthesis	SBO:0000176				RE2620R
	HMR_6836		3,3,5-triiodo-L-thyronine-beta-D-glucuronoside[c] + UDP[c] <=> UDP-glucuronate[c] + reverse triiodthyronine[c]	EC:2.4.1.17	ENSG00000109181;ENSG00000135220;ENSG00000135226;ENSG00000145626;ENSG00000156096;ENSG00000167165;ENSG00000168671;ENSG00000171234;ENSG00000173610;ENSG00000196620;ENSG00000197888;ENSG00000213759;ENSG00000240224;ENSG00000241119;ENSG00000241635;ENSG00000242366;ENSG00000242515;ENSG00000243135;ENSG00000244122;ENSG00000244474				c	Phenylalanine, tyrosine and tryptophan biosynthesis	SBO:0000176				RE0921C		PMID:1339448;PMID:7263841;PMID:8405382
	HMR_6837		UDP-glucuronate[r] + reverse triiodthyronine[r] => 3,3,5-triiodo-L-thyronine-beta-D-glucuronoside[r] + UDP[r]	EC:2.4.1.17	ENSG00000109181;ENSG00000135220;ENSG00000135226;ENSG00000145626;ENSG00000156096;ENSG00000167165;ENSG00000168671;ENSG00000171234;ENSG00000173610;ENSG00000196620;ENSG00000197888;ENSG00000213759;ENSG00000240224;ENSG00000241119;ENSG00000241635;ENSG00000242366;ENSG00000242515;ENSG00000243135;ENSG00000244122;ENSG00000244474				r	Phenylalanine, tyrosine and tryptophan biosynthesis	SBO:0000176				RE0921R		PMID:1339448;PMID:7263841;PMID:8405382
	HMR_6838		PAPS[c] + reverse triiodthyronine[c] => 3,5,3-triiodothyronine-4-sulfate[c] + PAP[c]	EC:2.8.2.-	ENSG00000105398;ENSG00000109193;ENSG00000173597;ENSG00000196502;ENSG00000198203;ENSG00000213599;ENSG00000213648				c	Phenylalanine, tyrosine and tryptophan biosynthesis	SBO:0000176				RE0912C		PMID:10199779;PMID:9463486;PMID:8767510;PMID:11397879;PMID:12039030
	HMR_6839		3,5,3-triiodothyronine-4-sulfate[c] + H2O[c] => reverse triiodthyronine[c] + sulfate[c]	EC:3.1.6.2	ENSG00000101846				c	Phenylalanine, tyrosine and tryptophan biosynthesis	SBO:0000176				RE0916C		PMID:3988241;PMID:8767510;PMID:2765556;PMID:7263841;PMID:11861502
	HMR_6840		3,5-diiodo-L-thyronine[c] + NADP+[c] + iodide[c] <=> NADPH[c] + triiodothyronine[c]		ENSG00000211452				c	Phenylalanine, tyrosine and tryptophan biosynthesis	SBO:0000176				RE2621C
	HMR_6841		3,5-diiodo-L-thyronine[r] + NADP+[r] + iodide[r] <=> NADPH[r] + triiodothyronine[r]		ENSG00000211452				r	Phenylalanine, tyrosine and tryptophan biosynthesis	SBO:0000176				RE2621R
	HMR_6842		3,5-diiodo-L-thyronine-beta-D-glucuronoside[c] + UDP[c] <=> 3,5-diiodo-L-thyronine[c] + UDP-glucuronate[c]	EC:2.4.1.17	ENSG00000109181;ENSG00000135220;ENSG00000135226;ENSG00000145626;ENSG00000156096;ENSG00000167165;ENSG00000168671;ENSG00000171234;ENSG00000173610;ENSG00000196620;ENSG00000197888;ENSG00000213759;ENSG00000240224;ENSG00000241119;ENSG00000241635;ENSG00000242366;ENSG00000242515;ENSG00000243135;ENSG00000244122;ENSG00000244474				c	Phenylalanine, tyrosine and tryptophan biosynthesis	SBO:0000176				RE0919C		PMID:3988241;PMID:7263841;PMID:8333863
	HMR_6843		3,5-diiodo-L-thyronine[r] + UDP-glucuronate[r] => 3,5-diiodo-L-thyronine-beta-D-glucuronoside[r] + UDP[r]	EC:2.4.1.17	ENSG00000109181;ENSG00000135220;ENSG00000135226;ENSG00000145626;ENSG00000156096;ENSG00000167165;ENSG00000168671;ENSG00000171234;ENSG00000173610;ENSG00000196620;ENSG00000197888;ENSG00000213759;ENSG00000240224;ENSG00000241119;ENSG00000241635;ENSG00000242366;ENSG00000242515;ENSG00000243135;ENSG00000244122;ENSG00000244474				r	Phenylalanine, tyrosine and tryptophan biosynthesis	SBO:0000176				RE0919R		PMID:3988241;PMID:7263841;PMID:8333863
	HMR_6844		3,5-diiodo-L-thyronine[c] + PAPS[c] => 3,5-diiodo-L-thyronine-4-O-sulfate[c] + PAP[c]	EC:2.8.2.-	ENSG00000105398;ENSG00000109193;ENSG00000173597;ENSG00000196502;ENSG00000198203;ENSG00000213599;ENSG00000213648				c	Phenylalanine, tyrosine and tryptophan biosynthesis	SBO:0000176				RE0912C		PMID:10199779;PMID:9463486;PMID:8767510;PMID:11397879;PMID:12039030
	HMR_6845		3,5-diiodo-L-thyronine-4-O-sulfate[c] + H2O[c] => 3,5-diiodo-L-thyronine[c] + sulfate[c]	EC:3.1.6.2	ENSG00000101846				c	Phenylalanine, tyrosine and tryptophan biosynthesis	SBO:0000176				RE0916C		PMID:3988241;PMID:8767510;PMID:2765556;PMID:7263841;PMID:11861502
	HMR_6848		3,5-diiodo-L-thyronine[c] + NADPH[c] <=> 3-monoiodo-L-thyronine[c] + NADP+[c] + iodide[c]		ENSG00000211452				c	Phenylalanine, tyrosine and tryptophan biosynthesis	SBO:0000176				RE0917C
	HMR_6849		3,5-diiodo-L-thyronine[r] + NADPH[r] <=> 3-monoiodo-L-thyronine[r] + NADP+[r] + iodide[r]		ENSG00000211452				r	Phenylalanine, tyrosine and tryptophan biosynthesis	SBO:0000176				RE0917R
	HMR_6850		3-monoiodo-L-thyronine[c] + PAPS[c] => 3-monoiodo-L-thyronine-4-O-sulfate[c] + PAP[c]	EC:2.8.2.-	ENSG00000105398;ENSG00000109193;ENSG00000173597;ENSG00000196502;ENSG00000198203;ENSG00000213599;ENSG00000213648				c	Phenylalanine, tyrosine and tryptophan biosynthesis	SBO:0000176				RE0912C		PMID:10199779;PMID:9463486;PMID:8767510;PMID:11397879;PMID:12039030
	HMR_6851		3-monoiodo-L-thyronine-4-O-sulfate[c] + H2O[c] => 3-monoiodo-L-thyronine[c] + sulfate[c]	EC:3.1.6.2	ENSG00000101846				c	Phenylalanine, tyrosine and tryptophan biosynthesis	SBO:0000176				RE0918C		PMID:3988241;PMID:8767510;PMID:2765556;PMID:7263841;PMID:11861502
	HMR_6854		NADP+[c] + iodide[c] + triiodothyronine[c] <=> NADPH[c] + thyroxine[c]	EC:1.97.1.10	ENSG00000211448;ENSG00000211452				c	Phenylalanine, tyrosine and tryptophan biosynthesis	SBO:0000176			R03734
	HMR_6855		NADP+[r] + iodide[r] + triiodothyronine[r] <=> NADPH[r] + thyroxine[r]	EC:1.97.1.10	ENSG00000211448;ENSG00000211452				r	Phenylalanine, tyrosine and tryptophan biosynthesis	SBO:0000176
	HMR_6874		O2[c] + tyrosine[c] => H2O[c] + L-dopaquinone[c]	EC:1.14.18.1	ENSG00000077498				c	Phenylalanine, tyrosine and tryptophan biosynthesis	SBO:0000176			R02078
	HMR_6875		2-carboxy-2,3-dihydro-5,6-dihydroxyindole[c] <=> L-dopaquinone[c]	spontaneous					c	Phenylalanine, tyrosine and tryptophan biosynthesis	SBO:0000176			R02962			PMID:11744399
	HMR_6876		2-carboxy-2,3-dihydro-5,6-dihydroxyindole[c] + L-dopaquinone[c] <=> L-dopa[c] + L-dopachrome[c]	spontaneous					c	Phenylalanine, tyrosine and tryptophan biosynthesis	SBO:0000176			R03672			PMID:11744399
	HMR_6877		5-S-cysteinyldopa[c] <=> L-dopaquinone[c] + cysteine[c]						c	Phenylalanine, tyrosine and tryptophan biosynthesis	SBO:0000176			R08848	RE1915C		PMID:8931873;PMID:8819121;PMID:8819121;PMID:8931873;PMID:8819121;PMID:8931873
	HMR_6878		5-(S-L-cysteinyl)-dopaquinone[c] + L-dopa[c] <=> 5-S-cysteinyldopa[c] + L-dopaquinone[c]						c	Phenylalanine, tyrosine and tryptophan biosynthesis	SBO:0000176				RE1917C		PMID:10903891;PMID:10903891;PMID:10903891
	HMR_6879		1,4-benzothiazine-O-quinonimine[c] + H2O[c] <=> 5-(S-L-cysteinyl)-dopaquinone[c]						c	Phenylalanine, tyrosine and tryptophan biosynthesis	SBO:0000176				RE2026C		PMID:10490271;PMID:10806337
	HMR_6880		1,4-benzothiazine-O-quinonimine[c] + 5-S-cysteinyldopa[c] <=> 3,4-dihydro-1,4-benzothiazine-3-carboxylate[c] + 5-(S-L-cysteinyl)-dopaquinone[c]						c	Phenylalanine, tyrosine and tryptophan biosynthesis	SBO:0000176				RE2027C		PMID:10490271;PMID:10806337
	HMR_6881		3,4-dihydro-1,4-benzothiazine-3-carboxylate[c] <=> CO2[c] + 2 H+[c] + benzothiazine[c]						c	Phenylalanine, tyrosine and tryptophan biosynthesis	SBO:0000176				RE2028C		PMID:10806337;PMID:10490271
	HMR_6882		3,5-dihydroxy-3,4-dihydro-1,4-benzothiazine[c] <=> H2O[c] + benzothiazine[c]						c	Phenylalanine, tyrosine and tryptophan biosynthesis	SBO:0000176				RE2029C		PMID:10806337;PMID:10490271
	HMR_6883		5-S-glutathionyl-L-dopa[c] <=> GSH[c] + L-dopaquinone[c]	EC:2.5.1.18	ENSG00000008394;ENSG00000065621;ENSG00000084207;ENSG00000085871;ENSG00000099984;ENSG00000100577;ENSG00000133433;ENSG00000134184;ENSG00000134201;ENSG00000134202;ENSG00000143198;ENSG00000148834;ENSG00000163106;ENSG00000168765;ENSG00000170899;ENSG00000174156;ENSG00000182793;ENSG00000184674;ENSG00000197448;ENSG00000213366;ENSG00000243955;ENSG00000244067				c	Phenylalanine, tyrosine and tryptophan biosynthesis	SBO:0000176				RE1916C		PMID:10903891;PMID:10903891;PMID:10903891;PMID:10903891
	HMR_6885		L-dopachrome[c] + NADPH[c] <=> NADP+[c] + dopachrome-O-semiquinone[c]	EC:1.6.5.5	ENSG00000116791				c	Phenylalanine, tyrosine and tryptophan biosynthesis	SBO:0000176				RE1653C		PMID:12582999;PMID:10903891;PMID:10903891;PMID:12582999;PMID:10903891;PMID:12582999;PMID:10903891;PMID:12582999
	HMR_6886		5-S-glutathionyl-dopachrome hydroquinone[c] <=> GSH[c] + L-dopachrome[c]	EC:2.5.1.18	ENSG00000008394;ENSG00000065621;ENSG00000084207;ENSG00000085871;ENSG00000099984;ENSG00000100577;ENSG00000133433;ENSG00000134184;ENSG00000134201;ENSG00000134202;ENSG00000143198;ENSG00000148834;ENSG00000163106;ENSG00000168765;ENSG00000170899;ENSG00000174156;ENSG00000182793;ENSG00000184674;ENSG00000197448;ENSG00000213366;ENSG00000243955;ENSG00000244067				c	Phenylalanine, tyrosine and tryptophan biosynthesis	SBO:0000176				RE2524C		PMID:10903891
	HMR_6888		L-dopachrome[c] => 5,6-dihydroxyindole-2-carboxylate[c]	EC:5.3.3.12	ENSG00000080166				c	Phenylalanine, tyrosine and tryptophan biosynthesis	SBO:0000176			R03673
	HMR_6889		5,6-dihydroxyindole-2-carboxylate[c] + O2[c] => 5,6-indolequinone-2-carboxylate[c] + H2O2[c]	EC:1.1.3.-;EC:1.14.18.1	ENSG00000077498;ENSG00000107165				c	Phenylalanine, tyrosine and tryptophan biosynthesis	SBO:0000176				RE3201C		PMID:11171088;PMID:11171088
	HMR_7628		O2[c] + phenylalanine[c] => 2-phenylacetamide[c] + CO2[c] + H2O[c]	EC:1.11.1.7	ENSG00000005381;ENSG00000115705;ENSG00000117592;ENSG00000121053;ENSG00000130508;ENSG00000147485;ENSG00000167419				c	Phenylalanine, tyrosine and tryptophan biosynthesis	SBO:0000176			R00698
	HMR_7756		2-phenylacetamide[c] + H2O[c] => NH3[c] + phenylacetate[c]	EC:3.5.1.4	ENSG00000165591				c	Phenylalanine, tyrosine and tryptophan biosynthesis	SBO:0000176			R02540
	HMR_8539		O2[c] + phenylalanine[c] + tetrahydrobiopterin[c] => 4alpha-hydroxytetrahydrobiopterin[c] + tyrosine[c]		ENSG00000171759				c	Phenylalanine, tyrosine and tryptophan biosynthesis	SBO:0000176					PHETHPTOX2
	HMR_8794		ATP[c] + CoA[c] + phenylacetate[c] => AMP[c] + PPi[c] + phenylacetyl-CoA[c]						c	Phenylalanine, tyrosine and tryptophan biosynthesis	SBO:0000176					PACCOAL
	HMR_8795		glutamine[c] + phenylacetyl-CoA[c] => CoA[c] + phenylacetylglutamine[c]						c	Phenylalanine, tyrosine and tryptophan biosynthesis	SBO:0000176					PHACCOAGLNAC
	HMR_8796		glycine[c] + phenylacetyl-CoA[c] => CoA[c] + phenylacetylglycine[c]	EC:2.3.1.13	ENSG00000149124				c	Phenylalanine, tyrosine and tryptophan biosynthesis	SBO:0000176			R05841
	HMR_3875		ATP[c] + H2O[c] + methionine[c] => PPi[c] + Pi[c] + SAM[c]	EC:2.5.1.6	ENSG00000038274;ENSG00000151224;ENSG00000168906				c	Cysteine and methionine metabolism	SBO:0000176	r0042		R00177	R00177C	METAT	PMID:7213623
	HMR_3877		H2O[c] + SAH[c] <=> adenosine[c] + homocysteine[c]	EC:3.3.1.1	ENSG00000101444;ENSG00000158467;ENSG00000168710				c	Cysteine and methionine metabolism	SBO:0000176	r0053		R00192	R00192C	AHC	PMID:8093102
	HMR_3879		homocysteine[c] + serine[c] => H2O[c] + L-cystathionine[c]	EC:4.2.1.22	ENSG00000160200				c	Cysteine and methionine metabolism	SBO:0000176	r0314		R01290	R01290C	CYSTS	PMID:681363
	HMR_3881		H2O[c] + L-cystathionine[c] => 2-oxobutyrate[c] + NH3[c] + cysteine[c]	EC:4.4.1.1	ENSG00000116761				c	Cysteine and methionine metabolism	SBO:0000176	r0241		R01001	R01001C	CYSTGL	PMID:10212249;PMID:629532
	HMR_3912		AKG[c] + cysteine[c] <=> glutamate[c] + mercaptopyruvate[c]	EC:2.6.1.1;EC:2.6.1.3	ENSG00000120053;ENSG00000125166				c	Cysteine and methionine metabolism	SBO:0000176	r0213		R00895		ASPTA4	PMID:7426616;PMID:7719646
	HMR_3917		5-methyl-THF[c] + homocysteine[c] => THF[c] + methionine[c]	EC:2.1.1.13	ENSG00000116984				c	Cysteine and methionine metabolism	SBO:0000176	r0232		R00946	R00946C	METS	PMID:7961628;PMID:9013615
	HMR_3919		H2O[c] + N-acetylmethionine[c] <=> acetate[c] + methionine[c]	EC:3.5.1.14	ENSG00000114786;ENSG00000243989				c	Cysteine and methionine metabolism	SBO:0000176				RE2640C		PMID:9518469
	HMR_3920		H2O[c] + homocysteine-thiolactone[c] <=> homocysteine[c]	EC:3.1.1.2	ENSG00000005421;ENSG00000105852;ENSG00000105854				c	Cysteine and methionine metabolism	SBO:0000176				RE1933C		PMID:12234471;PMID:11226414
	HMR_3922		CoA[m] + N-acetyl-L-cystathionine[m] <=> L-cystathionine[m] + acetyl-CoA[m]	EC:2.3.1.1	ENSG00000161653				m	Cysteine and methionine metabolism	SBO:0000176				RE2156M		PMID:7126172
	HMR_3928		mercaptopyruvate[c] + sulfite[c] => H2S2O3[c] + pyruvate[c]	EC:2.8.1.2	ENSG00000128309				c	Cysteine and methionine metabolism	SBO:0000176	r0595		R03105	R03105C	MCPST	PMID:1953758;PMID:851908
	HMR_3995		H+[c] + NADPH[c] + cystine[c] <=> NADP+[c] + 2 cysteine[c]	EC:1.8.1.9	ENSG00000007171;ENSG00000089250;ENSG00000164867;ENSG00000181652;ENSG00000184470;ENSG00000197763;ENSG00000198431				c	Cysteine and methionine metabolism	SBO:0000176	r0027		R00116			PMID:18042542
	HMR_3996		H+[c] + NADH[c] + cystine[c] <=> NAD+[c] + 2 cysteine[c]	EC:1.8.1.6					c	Cysteine and methionine metabolism	SBO:0000176					CYSRx
	HMR_4072		DNA[c] + SAM[c] => DNA-5-methylcytosine[c] + H+[c] + SAH[c]	EC:2.1.1.37	ENSG00000088305;ENSG00000107614;ENSG00000119772;ENSG00000130816;ENSG00000142182				c	Cysteine and methionine metabolism	SBO:0000176			R00380
	HMR_4189		H2O[m] + O2[m] + sulfite[m] => H2O2[m] + sulfate[m]	EC:1.8.3.1	ENSG00000138185;ENSG00000139531;ENSG00000168032;ENSG00000188833				m	Cysteine and methionine metabolism	SBO:0000176	r0142		R00533	R00533C		PMID:12763039;PMID:16475804;PMID:17459792
	HMR_4302		H2O[c] + cysteine[c] => H2S[c] + NH3[c] + pyruvate[c]	EC:4.4.1.1;EC:4.4.1.8	ENSG00000116761				c	Cysteine and methionine metabolism	SBO:0000176	r0193		R00782	R00782C		PMID:10212249;PMID:629532
	HMR_4323		H2S[c] + serine[c] => H2O[c] + cysteine[c]	EC:4.2.1.22	ENSG00000160200				c	Cysteine and methionine metabolism	SBO:0000176	r0210		R00891	R00891C		PMID:681363
	HMR_5381		PAPS[c] + thioredoxin[c] => PAP[c] + oxidized thioredoxin[c] + sulfite[c]						c	Cysteine and methionine metabolism	SBO:0000176				RE3009C
	HMR_5385		methylthioribose-1p[c] => S-methyl-5-thio-D-ribulose-1-phosphate[c]	EC:5.3.1.23	ENSG00000037757				c	Cysteine and methionine metabolism	SBO:0000176			R04420
	HMR_5386		S-methyl-5-thio-D-ribulose-1-phosphate[c] => 2,3-diketo-5-methylthiopentyl-1-phosphate[c] + H2O[c]	EC:4.2.1.109	ENSG00000149089				c	Cysteine and methionine metabolism	SBO:0000176			R07392
	HMR_5387		2,3-diketo-5-methylthiopentyl-1-phosphate[c] + H2O[c] => 1,2-dihydroxy-5-(methylthio)pent-1-en-3-one[c] + Pi[c]	EC:3.1.3.77	ENSG00000145293				c	Cysteine and methionine metabolism	SBO:0000176			R07395
	HMR_5388		1,2-dihydroxy-5-(methylthio)pent-1-en-3-one[c] + O2[c] => 3-(methylthio)propionic acid[c] + CO[c] + formate[c]	EC:1.13.11.53	ENSG00000182551				c	Cysteine and methionine metabolism	SBO:0000176			R07363
	HMR_5389		1,2-dihydroxy-5-(methylthio)pent-1-en-3-one[c] + O2[c] => 4-methylthio-2-oxobutanoic acid[c] + formate[c]	EC:1.13.11.54	ENSG00000182551				c	Cysteine and methionine metabolism	SBO:0000176			R07364
	HMR_5390		H2O[c] + O2[c] + methionine[c] => 4-methylthio-2-oxobutanoic acid[c] + H2O2[c] + NH3[c]	EC:1.4.3.2	ENSG00000104951				c	Cysteine and methionine metabolism	SBO:0000176			R00648
	HMR_5391		4-methylthio-2-oxobutanoic acid[c] + glutamate[c] => AKG[c] + methionine[c]	EC:2.6.1.5	ENSG00000198650				c	Cysteine and methionine metabolism	SBO:0000176			R07396
	HMR_5418		CoA[m] + N-acetylmethionine[m] <=> acetyl-CoA[m] + methionine[m]	EC:2.3.1.1	ENSG00000161653				m	Cysteine and methionine metabolism	SBO:0000176				RE2030M		PMID:12594532;PMID:12459178
	HMR_5419		CoA[m] + N-acetyl-L-cysteine[m] <=> acetyl-CoA[m] + cysteine[m]	EC:2.3.1.1	ENSG00000161653				m	Cysteine and methionine metabolism	SBO:0000176				RE2223M		PMID:8898873;PMID:7126172
	HMR_6515		mercaptopyruvate[c] + sulfite[c] => pyruvate[c] + thiosulfate[c]	EC:2.8.1.2	ENSG00000128309;ENSG00000128311				c	Cysteine and methionine metabolism	SBO:0000176			R03105
	HMR_6518		hydrogen-cyanide[c] + mercaptopyruvate[c] => pyruvate[c] + thiocyanate[c]	EC:2.8.1.2	ENSG00000128309;ENSG00000128311				c	Cysteine and methionine metabolism	SBO:0000176			R03106	RE0159C	MCPST
	HMR_6519		3-mercaptolactate[c] + NAD+[c] <=> H+[c] + NADH[c] + mercaptopyruvate[c]	EC:1.1.1.27					c	Cysteine and methionine metabolism	SBO:0000176			R03104
	HMR_6520		hydrogen-cyanide[m] + thiosulfate[m] <=> sulfite[m] + thiocyanate[m]	EC:2.8.1.1	ENSG00000128311				m	Cysteine and methionine metabolism	SBO:0000176			R01931		CYANSTm	PMID:1953758;PMID:9070219
	HMR_6523		H2O2[c] + thiocyanate[c] <=> H2O[c] + hypothiocyanite[c]	EC:1.11.1.7;EC:1.2.4.4;EC:1.8.1.4	ENSG00000005381;ENSG00000083123;ENSG00000091140;ENSG00000115705;ENSG00000117592;ENSG00000121053;ENSG00000130508;ENSG00000147485;ENSG00000167419;ENSG00000248098				c	Cysteine and methionine metabolism	SBO:0000176				RE0702C
	HMR_8062		H+[c] + NADPH[c] + PAPS[c] + dehydroalanine[c] => L-cysteate[c] + NADP+[c] + PAP[c]						c	Cysteine and methionine metabolism	SBO:0000176					2AMACSULT
	HMR_8066		3-sulfopyruvate[c] + glutamate[c] <=> AKG[c] + L-cysteate[c]		ENSG00000120053				c	Cysteine and methionine metabolism	SBO:0000176					LCYSTAT
	HMR_8067		3-sulfopyruvate[m] + glutamate[m] <=> AKG[m] + L-cysteate[m]		ENSG00000125166				m	Cysteine and methionine metabolism	SBO:0000176					LCYSTATm
	HMR_8068		(S)-3-sulfolactate[c] + NAD+[c] <=> 3-sulfopyruvate[c] + H+[c] + NADH[c]		ENSG00000014641;ENSG00000138400				c	Cysteine and methionine metabolism	SBO:0000176					SLDx
	HMR_8069		(S)-3-sulfolactate[m] + NAD+[m] <=> 3-sulfopyruvate[m] + NADH[m]		ENSG00000146701				m	Cysteine and methionine metabolism	SBO:0000176					SLDxm
	HMR_8070		(S)-3-sulfolactate[m] => (S)-3-sulfolactate[c]						m	Cysteine and methionine metabolism	SBO:0000176
	HMR_8071		(S)-3-sulfolactate[c] => (S)-3-sulfolactate[s]						s	Cysteine and methionine metabolism	SBO:0000176					SLDt
	HMR_8641		DNA[n] + SAM[n] => DNA-5-methylcytosine[n] + H+[n] + SAH[n]		ENSG00000088305;ENSG00000107614;ENSG00000119772;ENSG00000130816				n	Cysteine and methionine metabolism	SBO:0000176					DNDPt10m
	HMR_8682		2 GSH[c] + cystine[c] <=> GSSG[c] + 2 cysteine[c]						c	Cysteine and methionine metabolism	SBO:0000176					CYSGLUexR
	HMR_8683		H2O[c] + cystine[c] => NH3[c] + pyruvate[c] + thiocysteine[c]						c	Cysteine and methionine metabolism	SBO:0000176					CYSO
	HMR_8684		AKG[m] + cysteine[m] <=> glutamate[m] + mercaptopyruvate[m]		ENSG00000125166				m	Cysteine and methionine metabolism	SBO:0000176					CYStec
	HMR_8685		3-mercaptolactate[c] + NAD+[c] + cysteine[c] => 3-mercaptolactate-cysteine-disulfide[c] + H+[c] + NADH[c]						c	Cysteine and methionine metabolism	SBO:0000176					MCLACCYSR
	HMR_3868		2 GSH[c] + NAD+[c] <=> GSSG[c] + H+[c] + NADH[c]	EC:1.8.1.7	ENSG00000054179;ENSG00000104687;ENSG00000138185;ENSG00000168032;ENSG00000188833				c	Glutathione metabolism	SBO:0000176	r0021		R00094	R00094C		PMID:10781871;PMID:12821209;PMID:237878;PMID:31912;PMID:4380255;PMID:8981046;PMID:9621574
	HMR_3869		2 GSH[m] + NAD+[m] <=> GSSG[m] + NADH[m]	EC:1.8.1.7	ENSG00000104687				m	Glutathione metabolism	SBO:0000176	r0022		R00094	R00094C		PMID:10781871;PMID:12821209;PMID:237878;PMID:31912;PMID:4380255;PMID:8981046;PMID:9621574
	HMR_3889		5-oxoproline[c] + ATP[c] + 2 H2O[c] => ADP[c] + Pi[c] + glutamate[c]	EC:3.5.2.9	ENSG00000178814				c	Glutathione metabolism	SBO:0000176	r0076		R00251	R00251C	OPAHir	PMID:10078874;PMID:9516961
	HMR_3933		H+[c] + NADH[c] + formylglutathione[c] <=> NAD+[c] + hydroxymethylglutathione[c]	EC:1.1.1.284	ENSG00000172955;ENSG00000197894				c	Glutathione metabolism	SBO:0000176	r1378		R06983	R06983C	HMGDxr	PMID:18288723
	HMR_3937		H2O[c] + formylglutathione[c] => GSH[c] + formate[c]	EC:3.1.2.12	ENSG00000139684				c	Glutathione metabolism	SBO:0000176	r1379		R00527		FGLUTH	PMID:18288723
	HMR_4116		2 GSH[c] + H2O2[c] => GSSG[c] + 2 H2O[c]	EC:1.11.1.9	ENSG00000116157;ENSG00000117450;ENSG00000117592;ENSG00000164294;ENSG00000167468;ENSG00000167815;ENSG00000176153;ENSG00000198704;ENSG00000211445;ENSG00000224586;ENSG00000233276				c	Glutathione metabolism	SBO:0000176	r0087		R00274	R00274C	GTHP	PMID:12427732;PMID:2229017;PMID:25178;PMID:28781;PMID:4209402;PMID:6882790;PMID:7437054
	HMR_4120		2 GSH[s] + H2O2[s] => GSSG[s] + 2 H2O[s]	EC:1.11.1.9	ENSG00000116157;ENSG00000117592;ENSG00000164294;ENSG00000167468;ENSG00000176153;ENSG00000198704;ENSG00000211445;ENSG00000224586;ENSG00000233276				s	Glutathione metabolism	SBO:0000176	r0088		R00274	R00274C	GTHPe	PMID:12427732;PMID:2229017;PMID:25178;PMID:28781;PMID:4209402;PMID:6882790;PMID:7437054
	HMR_4121		2 GSH[m] + H2O2[m] => GSSG[m] + 2 H2O[m]	EC:1.11.1.9	ENSG00000116157;ENSG00000117592;ENSG00000164294;ENSG00000165672;ENSG00000167468;ENSG00000176153;ENSG00000198704;ENSG00000211445;ENSG00000224586;ENSG00000233276				m	Glutathione metabolism	SBO:0000176	r0089		R00274	R00274C	GTHPm	PMID:12427732;PMID:2229017;PMID:25178;PMID:28781;PMID:4209402;PMID:6882790;PMID:7437054
	HMR_4175		GSH[c] + H2O[c] => cys-gly[c] + glutamate[c]	EC:2.3.2.2;EC:3.4.11.4	ENSG00000067225;ENSG00000099998;ENSG00000100031;ENSG00000100121;ENSG00000131067;ENSG00000133475;ENSG00000143627;ENSG00000167741;ENSG00000183038				c	Glutathione metabolism	SBO:0000176	r0129		R00494	R00494C		PMID:1968061;PMID:3511062
	HMR_4176		GSH[s] + H2O[s] => cys-gly[s] + glutamate[s]	EC:2.3.2.2;EC:3.4.11.4	ENSG00000067225;ENSG00000099998;ENSG00000100031;ENSG00000100121;ENSG00000131067;ENSG00000133475;ENSG00000143627;ENSG00000167741;ENSG00000183038				s	Glutathione metabolism	SBO:0000176	r0130		R00494	R00494C		PMID:1968061;PMID:3511062
	HMR_4324		ATP[c] + cysteine[c] + glutamate[c] => ADP[c] + Pi[c] + gamma-glutamyl-cysteine[c]	EC:6.3.2.2	ENSG00000001084;ENSG00000023909				c	Glutathione metabolism	SBO:0000176	r0212		R00894	R00894C	GLUCYS	PMID:10218110;PMID:10978506
	HMR_4326		ATP[c] + gamma-glutamyl-cysteine[c] + glycine[c] => ADP[c] + GSH[c] + Pi[c]	EC:6.3.2.3	ENSG00000100983				c	Glutathione metabolism	SBO:0000176	r0131		R00497	R00497C	GTHS	PMID:10978506;PMID:11080313;PMID:2888673
	HMR_4328		H2O[c] + cys-gly[c] => cysteine[c] + glycine[c]	EC:3.4.11.2	ENSG00000002549;ENSG00000141279;ENSG00000166825				c	Glutathione metabolism	SBO:0000176	r0214		R00899	R00899C	AMPTASECG	PMID:16189153;PMID:9751082
	HMR_4329		H2O[s] + cys-gly[s] => cysteine[s] + glycine[s]	EC:3.4.11.2	ENSG00000002549;ENSG00000141279;ENSG00000166825				s	Glutathione metabolism	SBO:0000176	r0215		R00899	R00899C	AMPTASECGe	PMID:16189153;PMID:9751082
	HMR_4708		gamma-glutamyl-cysteine[c] => 5-oxoproline[c] + cysteine[c]	EC:2.3.2.4	ENSG00000006625;ENSG00000134864;ENSG00000145020				c	Glutathione metabolism	SBO:0000176	r0568		R02743	R02743C		PMID:6137189
	HMR_8769		GSH[c] + alanine[c] => (5-L-glutamyl)-L-amino acid[s] + cys-gly[s]		ENSG00000100031;ENSG00000197421				s	Glutathione metabolism	SBO:0000176					GTMLTe
	HMR_8770		(5-L-glutamyl)-L-amino acid[s] => 5-oxoproline[c] + alanine[c]		ENSG00000006625				s	Glutathione metabolism	SBO:0000176					GGLUCT
	HMR_8771		ATP[c] + GSH[c] + H2O[c] => ADP[c] + GSH[m] + Pi[c]						m	Glutathione metabolism	SBO:0000176					GTHRDt
	HMR_4078		H2O[c] + O2[c] + spermine[c] => 3-amino-propanal[c] + H2O2[c] + spermidine[c]	EC:1.5.3.17					c	beta-Alanine metabolism	SBO:0000176
	HMR_4079		3-amino-propanal[c] + H2O[c] + NADP+[c] => H+[c] + NADPH[c] + beta-alanine[c]	EC:1.2.1.3	ENSG00000072210;ENSG00000111275;ENSG00000137124;ENSG00000143149;ENSG00000164904;ENSG00000165092				c	beta-Alanine metabolism	SBO:0000176
	HMR_4174		CO2[c] + beta-alanine[c] <=> aspartate[c]	EC:4.1.1.11;EC:4.1.1.15	ENSG00000128683;ENSG00000136750				c	beta-Alanine metabolism	SBO:0000176	r0128		R00489	R00489C	ASP1DC	PMID:10411630;PMID:12887686;PMID:1516767;PMID:2878977;PMID:6387051;PMID:6707648
	HMR_4330		3-oxopropanoate[m] + glutamate[m] <=> AKG[m] + beta-alanine[m]	EC:2.6.1.55;EC:2.6.1.19	ENSG00000183044				m	beta-Alanine metabolism	SBO:0000176	r0217		R00908	R00908C	APAT2rm	PMID:10447691;PMID:23842;PMID:3113494;PMID:3132542;PMID:4154214;PMID:4719123;PMID:7851425
	HMR_4347		3-ureidopropionate[c] + H2O[c] => CO2[c] + NH3[c] + beta-alanine[c]	EC:3.5.1.6	ENSG00000100024;ENSG00000152642;ENSG00000167588				c	beta-Alanine metabolism	SBO:0000176	r0216		R00905	R00905C		PMID:10542323;PMID:15638804;PMID:3678231
	HMR_4425		ATP[c] + beta-alanine[c] + histidine[c] => AMP[c] + PPi[c] + carnosine[c]	EC:6.3.2.11	ENSG00000172508				c	beta-Alanine metabolism	SBO:0000176	r0283		R01164			PMID:448355;PMID:487087
	HMR_4427		H2O[c] + carnosine[c] => beta-alanine[c] + histidine[c]	EC:3.4.13.3;EC:3.4.13.20	ENSG00000150656;ENSG00000133313				c	beta-Alanine metabolism	SBO:0000176	r0284		R01166	R01166E	NBAHH_ir	PMID:2334521;PMID:4026801
	HMR_4688		4-aminobutanal[m] + H2O[m] + NAD+[m] <=> 4-aminobutyrate[m] + NADH[m]	EC:1.2.1.3;EC:1.2.1.19	ENSG00000004779;ENSG00000006534;ENSG00000023228;ENSG00000065518;ENSG00000072210;ENSG00000090266;ENSG00000099795;ENSG00000103356;ENSG00000108602;ENSG00000109390;ENSG00000110717;ENSG00000111275;ENSG00000113141;ENSG00000115286;ENSG00000119013;ENSG00000119421;ENSG00000125356;ENSG00000128609;ENSG00000130414;ENSG00000131495;ENSG00000132746;ENSG00000136521;ENSG00000137124;ENSG00000139180;ENSG00000140990…				m	beta-Alanine metabolism	SBO:0000176	r0549		R02549	R02549C		PMID:2925663;PMID:8155713;PMID:8269919;PMID:8786138;PMID:9417993
	HMR_4689		4-aminobutanal[c] + H2O[c] + NAD+[c] <=> 4-aminobutyrate[c] + H+[c] + NADH[c]		ENSG00000143149				c	beta-Alanine metabolism	SBO:0000176					ABUTD
	HMR_4735		H2O[m] + acrylyl-CoA[m] => 3-hydroxypropionyl-CoA[m]	EC:4.2.1.17	ENSG00000084754;ENSG00000113790;ENSG00000127884;ENSG00000138029;ENSG00000148090				m	beta-Alanine metabolism	SBO:0000176	r0592		R03045	R03045M	PRPNCOAHYDm	PMID:10671535
	HMR_7991		H2O[c] + O2[c] + spermidine[c] => 1,3-diaminopropane[c] + 4-aminobutanal[c] + H2O2[c]						c	beta-Alanine metabolism	SBO:0000176					SPMDOX
	HMR_7992		1,3-diaminopropane[c] + H2O[c] + O2[c] => 3-amino-propanal[c] + H2O2[c] + NH3[c]		ENSG00000002726;ENSG00000131471;ENSG00000131480				c	beta-Alanine metabolism	SBO:0000176					13DAMPPOX
	HMR_7993		3-amino-propanal[c] + H2O[c] + NAD+[c] => H+[c] + NADH[c] + beta-alanine[c]		ENSG00000072210;ENSG00000111275;ENSG00000128918;ENSG00000137124;ENSG00000143149;ENSG00000159423;ENSG00000164904;ENSG00000165092				c	beta-Alanine metabolism	SBO:0000176					BAMPPALDOX
	HMR_7128		ATP[c] + selenate[c] => PPi[c] + adenylylselenate[c]	EC:2.7.7.4	ENSG00000138801;ENSG00000198682				c	Other amino acid	SBO:0000176			R04929		SELADT
	HMR_7129		ATP[c] + adenylylselenate[c] => 3-phosphoadenylylselenate[c] + ADP[c]	EC:2.7.1.25	ENSG00000138801;ENSG00000198682				c	Other amino acid	SBO:0000176			R04928		ADSELK
	HMR_7130		3-phosphoadenylylselenate[c] + NADPH[c] => H+[c] + NADP+[c] + PAP[c] + selenite[c]						c	Other amino acid	SBO:0000176			R04940
	HMR_7131		5 H+[c] + 3 NADPH[c] + selenite[c] <=> 3 H2O[c] + 3 NADP+[c] + selenide[c]	EC:1.8.1.9	ENSG00000184470;ENSG00000197763;ENSG00000198431				c	Other amino acid	SBO:0000176			R03596
	HMR_7132		ATP[c] + H2O[c] + selenide[c] => AMP[c] + Pi[c] + selenophosphate[c]	EC:2.7.9.3	ENSG00000086475;ENSG00000179918				c	Other amino acid	SBO:0000176			R03595		SELNPS
	HMR_7133		alanine[c] + pyridoxal-phosphate[c] + selenide[c] <=> pyridoxine-phosphate[c] + selenocysteine[c]	EC:4.4.1.16	ENSG00000132330				c	Other amino acid	SBO:0000176			R03599		SELCYSLY2
	HMR_7134		2-oxobutyrate[c] + NH3[c] + selenocysteine[c] <=> H2O[c] + selenocystathionine[c]	EC:4.4.1.1	ENSG00000116761				c	Other amino acid	SBO:0000176			R04930		SELCYSTGL
	HMR_7135		H2O[c] + selenocystathionine[c] <=> selenohomocysteine[c] + serine[c]	EC:4.2.1.22	ENSG00000160200				c	Other amino acid	SBO:0000176			R04942		SELCYSTS
	HMR_7136		H2O[c] + se-adenosyl-L-selenohomocysteine[c] <=> adenosine[c] + selenohomocysteine[c]	EC:3.3.1.1	ENSG00000101444;ENSG00000158467;ENSG00000168710				c	Other amino acid	SBO:0000176			R04936		SEAHCYSHYD
	HMR_7137		2-oxobutyrate[c] + NH3[c] + methaneselenol[c] <=> H2O[c] + selenomethionine[c]	EC:4.4.1.1	ENSG00000116761				c	Other amino acid	SBO:0000176			R04770
	HMR_7138		H+[c] + NADPH[c] + O2[c] + selenomethionine[c] => H2O[c] + NADP+[c] + selenomethionine-se-oxide[c]	EC:1.14.13.8	ENSG00000007933;ENSG00000010932;ENSG00000076258;ENSG00000094963;ENSG00000117507;ENSG00000131781				c	Other amino acid	SBO:0000176				RN0001C		PMID:17173378*E*Re;PMID:15037206*P
	HMR_7139		ATP[c] + H+[c] + H2O[c] + selenomethionine[c] <=> PPi[c] + Pi[c] + se-adenosylselenomethionine[c]	EC:2.5.1.6	ENSG00000038274;ENSG00000151224;ENSG00000168906				c	Other amino acid	SBO:0000176			R04771		SELMETAT
	HMR_7140		SAH[c] + se-methyl-L-selenocysteine[c] <=> SAM[c] + selenocysteine[c]	EC:2.1.1.9					c	Other amino acid	SBO:0000176			R04931
	HMR_7141		H2O[c] + se-methyl-L-selenocysteine[c] => NH3[c] + methaneselenol[c] + pyruvate[c]	EC:4.4.1.16	ENSG00000132330				c	Other amino acid	SBO:0000176			R09366
	HMR_7620		ATP[c] + selenomethionine[c] + tRNA(met)[c] => AMP[c] + PPi[c] + selenomethionyl-tRNA(met)[c]	EC:6.1.1.10	ENSG00000166986;ENSG00000247626				c	Other amino acid	SBO:0000176			R04773
	HMR_7647		D-alanine[p] + H2O[p] + O2[p] => H2O2[p] + NH3[p] + pyruvate[p]	EC:1.4.3.3	ENSG00000110887				p	Other amino acid	SBO:0000176			R05861		DALAOXx
	HMR_8638		se-adenosylselenomethionine[c] <=> se-adenosylselenomethionine[n]						n	Other amino acid	SBO:0000176					SEASMETtn
	HMR_8640		DNA[n] + se-adenosylselenomethionine[n] => DNA-5-methylcytosine[n] + H+[n] + se-adenosyl-L-selenohomocysteine[n]		ENSG00000088305;ENSG00000107614;ENSG00000119772;ENSG00000130816				n	Other amino acid	SBO:0000176					DNDPt11m
	HMR_8642		se-adenosyl-L-selenohomocysteine[c] <=> se-adenosyl-L-selenohomocysteine[n]						n	Other amino acid	SBO:0000176					SEAHCYStn
	HMR_8689		D-arginine[p] + H2O[p] + O2[p] => 5-guanidino-2-oxopentanoate[p] + H2O2[p] + NH3[p]		ENSG00000110887				p	Other amino acid	SBO:0000176					DASCBH
	HMR_8690		D-ornithine[p] + H2O[p] + O2[p] => 5-amino-2-oxopentanoic acid[p] + H2O2[p] + NH3[p]		ENSG00000110887				p	Other amino acid	SBO:0000176					DPCOAPP
	HMR_3748		3-methyl-2-oxobutyrate[m] + CoA[m] + NAD+[m] => CO2[m] + NADH[m] + isobutyryl-CoA[m]	EC:1.2.1.25	ENSG00000083123;ENSG00000091140;ENSG00000137992;ENSG00000248098				m	Valine, leucine, and isoleucine metabolism	SBO:0000176	r0600		R03171	R03171M	MOBD2m
	HMR_3751		isobutyryl-CoA[m] + ubiquinone[m] => methacrylyl-CoA[m] + ubiquinol[m]	EC:1.3.99.2	ENSG00000122971				m	Valine, leucine, and isoleucine metabolism	SBO:0000176	r0560		R02660	R02660M		PMID:12855692;PMID:6401712;PMID:6874697;PMID:3597357
	HMR_3753		H2O[m] + methacrylyl-CoA[m] => 3-hydroxyisobutyryl-CoA[m]	EC:4.2.1.17	ENSG00000084754;ENSG00000113790;ENSG00000127884;ENSG00000138029				m	Valine, leucine, and isoleucine metabolism	SBO:0000176	r0669		R04224	R04224M	ECOAH2m	PMID:10671535;PMID:12467702
	HMR_3755		3-hydroxyisobutyryl-CoA[m] + H2O[m] => 3-hydroxyisobutyrate[m] + CoA[m]	EC:3.1.2.4	ENSG00000084754;ENSG00000113790;ENSG00000127884;ENSG00000198130				m	Valine, leucine, and isoleucine metabolism	SBO:0000176	r0779		R03352	R03352M	HIBHm	PMID:11580916;PMID:8188708
	HMR_3759		2-methyl-3-oxopropanoate[m] + H2O[m] + NAD+[m] => NADH[m] + methylmalonate[m]	EC:1.2.1.3;EC:1.2.3.1	ENSG00000006534;ENSG00000072210;ENSG00000108602;ENSG00000111275;ENSG00000132746;ENSG00000137124;ENSG00000143149;ENSG00000164904;ENSG00000165092;ENSG00000184254				m	Valine, leucine, and isoleucine metabolism	SBO:0000176	r0643		R03869	R03869C	ALDD4xm	PMID:10947204;PMID:10989432;PMID:1527093;PMID:16683190;PMID:8120000;PMID:8155713;PMID:8634152;PMID:9787093
	HMR_3763		CoA[m] + methylmalonate[m] => (R)-methylmalonyl-CoA[m] + H2O[m]	EC:3.1.2.17;EC:1.2.1.18	ENSG00000008311;ENSG00000119711				m	Valine, leucine, and isoleucine metabolism	SBO:0000176	r0571		R02764		MMCOAHm	PMID:3071714;PMID:6885824
	HMR_3767		4-methyl-2-oxopentanoate[m] + CoA[m] + NAD+[m] => CO2[m] + NADH[m] + isovaleryl-CoA[m]	EC:1.2.1.25	ENSG00000083123;ENSG00000091140;ENSG00000137992;ENSG00000248098				m	Valine, leucine, and isoleucine metabolism	SBO:0000176	r0601		R03171	R03171M	MOBD1m
	HMR_3769		3-methylcrotonyl-CoA[m] + ubiquinol[m] <=> isovaleryl-CoA[m] + ubiquinone[m]	EC:1.3.99.10;EC:1.3.99.3	ENSG00000115361;ENSG00000117054;ENSG00000128928;ENSG00000196177;ENSG00000243709				m	Valine, leucine, and isoleucine metabolism	SBO:0000176	r0655		R04095	R04095M		PMID:3597357;PMID:9214289
	HMR_3773		3-methylcrotonyl-CoA[m] + ATP[m] + HCO3-[m] => 3-methylglutaconyl-CoA[m] + ADP[m] + Pi[m]	EC:6.4.1.4	ENSG00000078070;ENSG00000131844				m	Valine, leucine, and isoleucine metabolism	SBO:0000176	r0658		R04138	R04138M	MCCCm	PMID:11401427
	HMR_3775		3-methylglutaconyl-CoA[m] + H2O[m] <=> HMG-CoA[m]	EC:4.2.1.18	ENSG00000148090				m	Valine, leucine, and isoleucine metabolism	SBO:0000176	r0490		R02085	R02085M	MGCHm	PMID:3071703
	HMR_3780		2-oxo-3-methylvalerate[m] + CoA[m] + NAD+[m] => 2-methylbutyryl-CoA[m] + CO2[m] + NADH[m]	EC:1.2.1.25	ENSG00000083123;ENSG00000091140;ENSG00000137992;ENSG00000248098				m	Valine, leucine, and isoleucine metabolism	SBO:0000176	r0602		R03171	R03171M	MOBD3m
	HMR_3783		2-methylbutyryl-CoA[m] + ubiquinone[m] <=> tiglyl-CoA[m] + ubiquinol[m]	EC:1.3.99.12;EC:1.3.99.3	ENSG00000115361;ENSG00000117054;ENSG00000150768;ENSG00000196177				m	Valine, leucine, and isoleucine metabolism	SBO:0000176	r0603		R03172	R03172M		PMID:6401712
	HMR_3785		(S)-3-hydroxy-2-methylbutyryl-CoA[m] <=> H2O[m] + tiglyl-CoA[m]	EC:4.2.1.17	ENSG00000084754;ENSG00000113790;ENSG00000127884;ENSG00000138029				m	Valine, leucine, and isoleucine metabolism	SBO:0000176	r0665		R04204	R04204M	ECOAH3m	PMID:10671535;PMID:12467702
	HMR_3790		2-methyl-3-oxopropanoate[c] + H2O[c] + O2[c] => H2O2[c] + methylmalonate[c]	EC:1.2.3.1	ENSG00000138356				c	Valine, leucine, and isoleucine metabolism	SBO:0000176	r0644		R03871	R03871C	ALDOX1	PMID:11569919;PMID:16143537
	HMR_3792		2-methyl-3-oxopropanoate[m] + glutamate[m] <=> AKG[m] + D-3-amino-isobutanoate[m]	EC:2.6.1.22;EC:2.6.1.40	ENSG00000113492;ENSG00000183044				m	Valine, leucine, and isoleucine metabolism	SBO:0000176	r0483		R02048	R02048M		PMID:5773299
	HMR_3796		AMP[m] + propanoyl-CoA[m] <=> CoA[m] + propinol adenylate[m]	EC:6.2.1.1;EC:6.2.1.17	ENSG00000111058;ENSG00000131069;ENSG00000154930				m	Valine, leucine, and isoleucine metabolism	SBO:0000176	r0221		R00926	R00926C		PMID:10843999;PMID:1924964;PMID:2009071;PMID:2884217;PMID:7341659
	HMR_3823		(S)-3-hydroxy-2-methylbutyryl-CoA[m] + NAD+[m] <=> 2-methylacetoacetyl-CoA[m] + NADH[m]	EC:1.1.1.178;EC:1.1.1.35	ENSG00000072506;ENSG00000113790;ENSG00000133835;ENSG00000138796				m	Valine, leucine, and isoleucine metabolism	SBO:0000176	r0664		R04203	R04203M	HACD8m	PMID:10329704;PMID:7639524;PMID:8687463
	HMR_6416		3-methyl-2-oxobutyrate[m] + lipoamide[m] => CO2[m] + S-(2-methylpropanoyl)-dihydrolipoamide[m]	EC:1.2.4.4	ENSG00000083123;ENSG00000142046;ENSG00000248098				m	Valine, leucine, and isoleucine metabolism	SBO:0000176	r0385		R01701	R01701C		PMID:11839747;PMID:12387880;PMID:15576032
	HMR_3986		H2O[s] + 2 chitin-component[s] => chitobiose[s]						s	Amino sugar and nucleotide sugar metabolism	SBO:0000176	r1374					PMID:17267599
	HMR_3988		H2O[l] + chitobiose[l] => 2 N-acetylglucosamine[l]	EC:3.2.1.52	ENSG00000049860;ENSG00000169660;ENSG00000198408;ENSG00000213614				l	Amino sugar and nucleotide sugar metabolism	SBO:0000176	r0013		R00022	R00022C		PMID:10481922;PMID:2423070;PMID:6219664;PMID:758959
	HMR_4124		UDP-glucuronate[r] => CO2[r] + UDP-xylose[r]	EC:4.1.1.35	ENSG00000115652				r	Amino sugar and nucleotide sugar metabolism	SBO:0000176	r0326		R01384	R01384C	UDPGLDCg	PMID:11877387
	HMR_4158		N-acetylglucosamine-1-phosphate[c] + UTP[c] => PPi[c] + UDP-N-acetylglucosamine[c]	EC:2.7.7.23	ENSG00000117143;ENSG00000197355				c	Amino sugar and nucleotide sugar metabolism	SBO:0000176	r0115		R00415	R00415C	UAGDP	PMID:6303311
	HMR_4159		UDP-N-acetyl-D-galactosamine[c] <=> UDP-N-acetylglucosamine[c]	EC:5.1.3.7	ENSG00000117308				c	Amino sugar and nucleotide sugar metabolism	SBO:0000176	r0116		R00418		UAG4E	PMID:11841944;PMID:2820646;PMID:656081
	HMR_4299		H2O[c] + glucosamine-6-phosphate[c] => NH3[c] + fructose-6-phosphate[c]	EC:3.5.99.6	ENSG00000113552;ENSG00000163281				c	Amino sugar and nucleotide sugar metabolism	SBO:0000176	r0189		R00765	R00765C	G6PDA	PMID:10481053;PMID:12965206;PMID:14484386;PMID:7577655
	HMR_4300		fructose-6-phosphate[c] + glutamine[c] => glucosamine-6-phosphate[c] + glutamate[c]	EC:2.6.1.16	ENSG00000007933;ENSG00000131459;ENSG00000198380				c	Amino sugar and nucleotide sugar metabolism	SBO:0000176	r0190		R00768	R00768C	GF6PTA	PMID:10806197;PMID:1247594
	HMR_4494		ATP[c] + glucosamine[c] => ADP[c] + glucosamine-6-phosphate[c]	EC:2.7.1.1	ENSG00000106633;ENSG00000156510;ENSG00000156515;ENSG00000159399;ENSG00000160883				c	Amino sugar and nucleotide sugar metabolism	SBO:0000176	r0362				HEX10	PMID:16906315;PMID:7061426;PMID:7150652;PMID:8717435
	HMR_4524		ATP[c] + N-acetylglucosamine[c] => ADP[c] + N-acetylglucosamine-6-phosphate[c]	EC:2.7.1.59	ENSG00000124357				c	Amino sugar and nucleotide sugar metabolism	SBO:0000176	r0290		R01201	R01201C	ACGAMK	PMID:10824116;PMID:9523722
	HMR_4525		H2O[r] + UDP-N-acetylglucosamine[r] => N-acetyl-D-mannosamine[r] + UDP[r]	EC:5.1.3.14	ENSG00000131069;ENSG00000154930;ENSG00000159921				r	Amino sugar and nucleotide sugar metabolism	SBO:0000176	r0113		R00414			PMID:10431835;PMID:15748884;PMID:3740419;PMID:4337336;PMID:5063602;PMID:5417402;PMID:9305887;PMID:9305888
	HMR_4526		H2O[c] + UDP-N-acetylglucosamine[c] => N-acetyl-D-mannosamine[c] + UDP[c]	EC:5.1.3.14	ENSG00000159921				c	Amino sugar and nucleotide sugar metabolism	SBO:0000176	r0114		R00414		UAG2EMAi	PMID:10431835;PMID:15748884;PMID:3740419;PMID:4337336;PMID:5063602;PMID:5417402;PMID:9305887;PMID:9305888
	HMR_4527		N-acetyl-D-mannosamine[c] <=> N-acetylglucosamine[c]	EC:5.1.3.8	ENSG00000102032				c	Amino sugar and nucleotide sugar metabolism	SBO:0000176	r0291		R01207	R01207N	ACGAM2E	PMID:10502668;PMID:11098137;PMID:3977862;PMID:3995085;PMID:6303311;PMID:9990133
	HMR_4528		ATP[c] + N-acetyl-D-mannosamine[c] => ADP[c] + N-acetylmannosamine-6-phosphate[c]	EC:2.7.1.60	ENSG00000111726;ENSG00000124357;ENSG00000159921				c	Amino sugar and nucleotide sugar metabolism	SBO:0000176	r0565		R02705	R02705C	AMANK	PMID:10431835;PMID:6303311
	HMR_4529		H2O[c] + N-acetylmannosamine-6-phosphate[c] + PEP[c] => N-acetylneuraminate-9-phosphate[c] + Pi[c]	EC:2.5.1.56;EC:2.5.1.57	ENSG00000095380				c	Amino sugar and nucleotide sugar metabolism	SBO:0000176	r0684		R04435	R04435C	ACNAM9PL	PMID:10749855;PMID:11886839;PMID:3977862;PMID:6093772
	HMR_4530		H2O[c] + N-acetylneuraminate-9-phosphate[c] => N-acetylneuraminate[c] + Pi[c]	EC:3.1.3.29	ENSG00000170191				c	Amino sugar and nucleotide sugar metabolism	SBO:0000176	r0401		R01805		ACNAMPH	PMID:16237198;PMID:6093772;PMID:6651781
	HMR_4531		H+[c] + N-acetylneuraminate[c] + NADH[c] + O2[c] <=> H2O[c] + NAD+[c] + neungc[c]	EC:1.14.18.2	ENSG00000083123;ENSG00000142046				c	Amino sugar and nucleotide sugar metabolism	SBO:0000176	r0400		R01803	R01803N		PMID:11522391;PMID:12192086
	HMR_4532		CMP-neuNGc[c] + PPi[c] <=> CTP[c] + neungc[c]	EC:2.7.7.43	ENSG00000103485;ENSG00000111726				c	Amino sugar and nucleotide sugar metabolism	SBO:0000176	r0668		R04215	R04215N		PMID:1577759;PMID:422125;PMID:4288894;PMID:4803836;PMID:9689047
	HMR_4533		CMP-neuNGc[c] + H2O[c] + NAD+[c] => CMP-N-acetylneuraminate[c] + H+[c] + NADH[c] + O2[c]	EC:1.14.18.2	ENSG00000183077				c	Amino sugar and nucleotide sugar metabolism	SBO:0000176	r0267		R01115	R01115N		PMID:11211935;PMID:2249689;PMID:8112313
	HMR_4534		CMP-neuNGc[c] + H2O[c] + NADP+[c] => CMP-N-acetylneuraminate[c] + H+[c] + NADPH[c] + O2[c]	EC:1.14.18.2	ENSG00000014257;ENSG00000102575;ENSG00000134575;ENSG00000143727;ENSG00000162551;ENSG00000162836;ENSG00000163283;ENSG00000163286;ENSG00000163295				c	Amino sugar and nucleotide sugar metabolism	SBO:0000176	r0268		R01116			PMID:10052592;PMID:1964451;PMID:2249689
	HMR_4536		CMP-N-acetylneuraminate[n] + PPi[n] <=> CTP[n] + N-acetylneuraminate[n]	EC:2.7.7.43	ENSG00000111726				n	Amino sugar and nucleotide sugar metabolism	SBO:0000176	r0269		R01117	R01117N	CMPSASn	PMID:6084482;PMID:9689047
	HMR_4628		acetyl-CoA[c] + glucosamine-6-phosphate[c] => CoA[c] + N-acetylglucosamine-6-phosphate[c]	EC:2.3.1.4	ENSG00000100522				c	Amino sugar and nucleotide sugar metabolism	SBO:0000176	r0485		R02058	R02058C	ACGAM6PSi	PMID:10777580;PMID:13428743;PMID:2390284
	HMR_4629		H2O[c] + N-acetylglucosamine-6-phosphate[c] => acetate[c] + glucosamine-6-phosphate[c]	EC:3.5.1.25	ENSG00000162066				c	Amino sugar and nucleotide sugar metabolism	SBO:0000176	r0486		R02059	R02059C	AGDC
	HMR_4631		N-acetylglucosamine-6-phosphate[c] => N-acetylglucosamine-1-phosphate[c]	EC:5.4.2.3	ENSG00000013375				c	Amino sugar and nucleotide sugar metabolism	SBO:0000176	r0491		R02086	R02086G	ACGAMPM	PMID:11004509;PMID:1149741
	HMR_7696		dTTP[c] + glucose-1-phosphate[c] => PPi[c] + dTDP-glucose[c]						c	Amino sugar and nucleotide sugar metabolism	SBO:0000176					G1PTT
	HMR_7697		dTDP-glucose[c] => 4,6-dideoxy-4-oxo-dTDP-D-glucose[c] + H2O[c]	EC:4.2.1.46	ENSG00000088451				c	Amino sugar and nucleotide sugar metabolism	SBO:0000176			R06513		TDPGDH
	HMR_7698		dTDP-galactose[c] <=> dTDP-glucose[c]	EC:5.1.3.2	ENSG00000117308				c	Amino sugar and nucleotide sugar metabolism	SBO:0000176			R02984
	HMR_8366		ATP[c] + N-acetylgalactosamine[c] => ADP[c] + N-acetylgalactosamine-1-phosphate[c]						c	Amino sugar and nucleotide sugar metabolism	SBO:0000176					ACGALK
	HMR_8367		ITP[c] + N-acetylgalactosamine[c] => IDP[c] + N-acetylgalactosamine-1-phosphate[c]						c	Amino sugar and nucleotide sugar metabolism	SBO:0000176					ACGALK2
	HMR_8368		N-acetylgalactosamine-1-phosphate[c] + UTP[c] => PPi[c] + UDP-N-acetyl-D-galactosamine[c]						c	Amino sugar and nucleotide sugar metabolism	SBO:0000176					UAGALDP
	HMR_8371		H2O[c] + PEP[c] + mannose-6-phosphate[c] => 3-deoxy-D-glycero-D-galacto-2-nonulosonic acid-9-phosphate[c] + Pi[c]		ENSG00000095380				c	Amino sugar and nucleotide sugar metabolism	SBO:0000176					ACNAM9PL2
	HMR_8372		3-deoxy-D-glycero-D-galacto-2-nonulosonic acid-9-phosphate[c] + H2O[c] => 3-deoxy-D-glycero-D-galacto-2-nonulosonic acid[c] + Pi[c]						c	Amino sugar and nucleotide sugar metabolism	SBO:0000176					KDNH
	HMR_8373		N-acetyl-D-mannosamine[c] + pyruvate[c] <=> N-acetylneuraminate[c]						c	Amino sugar and nucleotide sugar metabolism	SBO:0000176					ACNMLr
	HMR_8375		H2O[c] + chitin-component[c] => N-acetylglucosamine[c]	EC:3.2.1.14	ENSG00000111261;ENSG00000133063;ENSG00000134216				c	Amino sugar and nucleotide sugar metabolism	SBO:0000176					CHTNASEe
	HMR_8376		H2O[s] + chitin-component[s] => N-acetylglucosamine[s]	EC:3.2.1.14	ENSG00000134216				s	Amino sugar and nucleotide sugar metabolism	SBO:0000176					CITL
	HMR_8377		CTP[c] + N-acetylneuraminate[c] => CMP-N-acetylneuraminate[c] + PPi[c]		ENSG00000111726				c	Amino sugar and nucleotide sugar metabolism	SBO:0000176					CMPSASn
	HMR_8672		UDP-glucuronate[g] => CO2[g] + UDP-xylose[g]		ENSG00000115652				g	Amino sugar and nucleotide sugar metabolism	SBO:0000176					UDPGLDCg
	HMR_8674		4,6-dideoxy-4-oxo-dTDP-D-glucose[c] => dTDP-4-dehydro-6-deoxy-L-mannose[c]						c	Amino sugar and nucleotide sugar metabolism	SBO:0000176					TDPDRE
	HMR_8675		H+[c] + NADPH[c] + dTDP-4-dehydro-6-deoxy-L-mannose[c] => NADP+[c] + dTDP-6-deoxy-L-mannose[c]						c	Amino sugar and nucleotide sugar metabolism	SBO:0000176					TDPDRR
	HMR_5130		ATP[c] + tRNA(tyr)[c] + tyrosine[c] => AMP[c] + L-tyrosyl-tRNA(tyr)[c] + PPi[c]	EC:6.1.1.1	ENSG00000134684;ENSG00000139131				c	Aminoacyl-tRNA biosynthesis	SBO:0000176			R02918
	HMR_5131		ATP[c] + alanine[c] + tRNA(ala)[c] => AMP[c] + L-alanyl-tRNA(ala)[c] + PPi[c]	EC:6.1.1.7	ENSG00000090861;ENSG00000124608				c	Aminoacyl-tRNA biosynthesis	SBO:0000176			R03038
	HMR_5132		ATP[c] + arginine[c] + tRNA(arg)[c] => AMP[c] + L-arginyl-tRNA(arg)[c] + PPi[c]	EC:6.1.1.19	ENSG00000113643;ENSG00000146282				c	Aminoacyl-tRNA biosynthesis	SBO:0000176			R03646
	HMR_5133		ATP[c] + asparagine[c] + tRNA(asn)[c] => AMP[c] + L-asparaginyl-tRNA(asn)[c] + PPi[c]	EC:6.1.1.22	ENSG00000134440;ENSG00000137513				c	Aminoacyl-tRNA biosynthesis	SBO:0000176			R03648
	HMR_5134		ATP[c] + aspartate[c] + tRNA(asp)[c] => AMP[c] + L-aspartyl-tRNA(asp)[c] + PPi[c]	EC:6.1.1.12	ENSG00000115866;ENSG00000117593				c	Aminoacyl-tRNA biosynthesis	SBO:0000176			R05577
	HMR_5135		ATP[c] + cysteine[c] + tRNA(cys)[c] => AMP[c] + L-cysteinyl-tRNA(cys)[c] + PPi[c]	EC:6.1.1.16	ENSG00000110619;ENSG00000134905				c	Aminoacyl-tRNA biosynthesis	SBO:0000176			R03650
	HMR_5136		ATP[c] + glutamine[c] + tRNA(gln)[c] => AMP[c] + L-glutaminyl-tRNA(gln)[c] + PPi[c]	EC:6.1.1.18	ENSG00000172053				c	Aminoacyl-tRNA biosynthesis	SBO:0000176			R03652
	HMR_5137		ATP[c] + glutamate[c] + tRNA(glu)[c] => AMP[c] + L-glutamyl-tRNA(glu)[c] + PPi[c]	EC:6.1.1.17	ENSG00000103356;ENSG00000136628				c	Aminoacyl-tRNA biosynthesis	SBO:0000176			R05578
	HMR_5138		ATP[c] + glycine[c] + tRNA(gly)[c] => AMP[c] + PPi[c] + glycyl-tRNA(gly)[c]	EC:6.1.1.14	ENSG00000106105				c	Aminoacyl-tRNA biosynthesis	SBO:0000176			R03654
	HMR_5139		ATP[c] + histidine[c] + tRNA(his)[c] => AMP[c] + L-histidyl-tRNA(his)[c] + PPi[c]	EC:6.1.1.21	ENSG00000112855;ENSG00000170445				c	Aminoacyl-tRNA biosynthesis	SBO:0000176			R03655
	HMR_5140		ATP[c] + isoleucine[c] + tRNA(ile)[c] => AMP[c] + L-isoleucyl-tRNA(ile)[c] + PPi[c]	EC:6.1.1.5	ENSG00000067704;ENSG00000196305				c	Aminoacyl-tRNA biosynthesis	SBO:0000176			R03656
	HMR_5141		ATP[c] + leucine[c] + tRNA(leu)[c] => AMP[c] + L-leucyl-tRNA(leu)[c] + PPi[c]	EC:6.1.1.4	ENSG00000011376;ENSG00000133706				c	Aminoacyl-tRNA biosynthesis	SBO:0000176			R03657
	HMR_5142		ATP[c] + lysine[c] + tRNA(lys)[c] => AMP[c] + L-lysyl-tRNA(lys)[c] + PPi[c]	EC:6.1.1.6	ENSG00000065427				c	Aminoacyl-tRNA biosynthesis	SBO:0000176			R03658
	HMR_5143		ATP[c] + methionine[c] + tRNA(met)[c] => AMP[c] + L-methionyl-tRNA(met)[c] + PPi[c]	EC:6.1.1.10	ENSG00000166986;ENSG00000247626				c	Aminoacyl-tRNA biosynthesis	SBO:0000176			R03659
	HMR_5144		10-formyl-THF[c] + L-methionyl-tRNA(met)[c] => N-formylmethionyl-tRNA[c] + THF[c]	EC:2.1.2.9	ENSG00000103707				c	Aminoacyl-tRNA biosynthesis	SBO:0000176			R03940
	HMR_5145		ATP[c] + phenylalanine[c] + tRNA(phe)[c] => AMP[c] + L-phenylalanyl-tRNA(phe)[c] + PPi[c]	EC:6.1.1.20	ENSG00000116120;ENSG00000145982;ENSG00000179115				c	Aminoacyl-tRNA biosynthesis	SBO:0000176			R03660
	HMR_5146		ATP[c] + proline[c] + tRNA(pro)[c] => AMP[c] + L-prolyl-tRNA(pro)[c] + PPi[c]	EC:6.1.1.15	ENSG00000136628;ENSG00000162396				c	Aminoacyl-tRNA biosynthesis	SBO:0000176			R03661
	HMR_5147		ATP[c] + serine[c] + tRNA(ser)[c] => AMP[c] + L-seryl-tRNA(ser)[c] + PPi[c]	EC:6.1.1.11	ENSG00000031698;ENSG00000104835				c	Aminoacyl-tRNA biosynthesis	SBO:0000176			R03662
	HMR_5148		ATP[c] + tRNA(thr)[c] + threonine[c] => AMP[c] + L-threonyl-tRNA(thr)[c] + PPi[c]	EC:6.1.1.3	ENSG00000113407;ENSG00000143374;ENSG00000185418				c	Aminoacyl-tRNA biosynthesis	SBO:0000176			R03663
	HMR_5149		ATP[c] + tRNA(trp)[c] + tryptophan[c] => AMP[c] + L-tryptophanyl-tRNA(trp)[c] + PPi[c]	EC:6.1.1.2	ENSG00000116874;ENSG00000140105				c	Aminoacyl-tRNA biosynthesis	SBO:0000176			R03664
	HMR_5150		ATP[c] + tRNA(val)[c] + valine[c] => AMP[c] + L-valyl-tRNA(val)[c] + PPi[c]	EC:6.1.1.9	ENSG00000137411;ENSG00000204394				c	Aminoacyl-tRNA biosynthesis	SBO:0000176			R03665
	HMR_7171		CMP-N-acetylneuraminate[g] + T-antigen[g] => CMP[g] + sialyl-T antigen[g]	EC:2.4.99.4	ENSG00000008513;ENSG00000110080;ENSG00000157350				g	O-glycan metabolism	SBO:0000176			R05913		S23Tg
	HMR_7172		CMP-N-acetylneuraminate[g] + sialyl-T antigen[g] => CMP[g] + disialyl-T antigen[g]	EC:2.4.99.3	ENSG00000070526				g	O-glycan metabolism	SBO:0000176			R05914		NS26T2g
	HMR_7174		Tn-antigen[g] + UDP-N-acetylglucosamine[g] => UDP[g] + core 3[g]	EC:2.4.1.147	ENSG00000198488				g	O-glycan metabolism	SBO:0000176			R05909		CORE3GTg
	HMR_7175		UDP-N-acetylglucosamine[g] + core 3[g] => UDP[g] + core 4[g]	EC:2.4.1.148	ENSG00000140297				g	O-glycan metabolism	SBO:0000176			R05915		CORE4GTg
	HMR_7180		Tn-antigen[g] + UDP-N-acetylglucosamine[g] => G00031[g] + UDP[g]	EC:2.4.1.102	ENSG00000187210				g	O-glycan metabolism	SBO:0000176			R05910
	HMR_7181		G00031[g] + UDP-galactose[g] => G00032[g] + UDP[g]	EC:2.4.1.-	ENSG00000158470				g	O-glycan metabolism	SBO:0000176			R07628
	HMR_7183		CMP-N-acetylneuraminate[g] + Tn-antigen[g] => CMP[g] + sialyl-Tn antigen[g]	EC:2.4.99.3	ENSG00000070526				g	O-glycan metabolism	SBO:0000176			R05911
	HMR_7197		serine[c] => H2O[c] + [protein]-L-serine[c]						c	O-glycan metabolism	SBO:0000176
	HMR_7436		UDP-N-acetyl-D-galactosamine[g] + [protein]-L-serine[g] => Tn-antigen[g] + UDP[g]	EC:2.4.1.41	ENSG00000100626;ENSG00000106648;ENSG00000109586;ENSG00000110328;ENSG00000115339;ENSG00000119514;ENSG00000130035;ENSG00000131386;ENSG00000136542;ENSG00000139629;ENSG00000141429;ENSG00000143641;ENSG00000144278;ENSG00000158089;ENSG00000164574;ENSG00000174473;ENSG00000178234;ENSG00000182870;ENSG00000185274;ENSG00000257594;ENSG00000259075				g	O-glycan metabolism	SBO:0000176			R05907		GALNTg
	HMR_7438		Tn-antigen[g] + UDP-galactose[g] => T-antigen[g] + UDP[g]	EC:2.4.1.122	ENSG00000106392;ENSG00000171155				g	O-glycan metabolism	SBO:0000176			R05908		N3Tg
	HMR_7440		T-antigen[g] + UDP-N-acetylglucosamine[g] => UDP[g] + core 2[g]	EC:2.4.1.102	ENSG00000140297;ENSG00000176928;ENSG00000187210				g	O-glycan metabolism	SBO:0000176					CORE2GTg
	HMR_8254		T-antigen[g] + UDP-N-acetylglucosamine[g] => UDP[g] + glcnac-alpha-1,4-core 1[g]		ENSG00000118017				g	O-glycan metabolism	SBO:0000176					A4GNT1g
	HMR_8255		UDP-N-acetylglucosamine[g] + core 2[g] => UDP[g] + glcnac-alpha-1,4-core 2[g]		ENSG00000118017				g	O-glycan metabolism	SBO:0000176					A4GNT2g
	HMR_8256		Tn-antigen[g] + UDP-N-acetyl-D-galactosamine[g] => UDP[g] + core 5[g]						g	O-glycan metabolism	SBO:0000176					CORE6GTg
	HMR_8257		Tn-antigen[g] + UDP-N-acetylglucosamine[g] => UDP[g] + core 6[g]		ENSG00000187210				g	O-glycan metabolism	SBO:0000176					CORE7GTg
	HMR_8258		UDP-galactose[g] + core 6[g] => F1alpha[g] + UDP[g]						g	O-glycan metabolism	SBO:0000176					N4Tg
	HMR_8260		Tn-antigen[g] + UDP-N-acetyl-D-galactosamine[g] => UDP[g] + core 7[g]						g	O-glycan metabolism	SBO:0000176					CORE8GTg
	HMR_8261		Tn-antigen[g] + UDP-galactose[g] => UDP[g] + core 8[g]						g	O-glycan metabolism	SBO:0000176					COt
	HMR_1532		PPi[c] + trans,trans,cis-geranyl-geranyl-pp[c] <=> dimethylallyl-PP[c] + farnesyl-PP[c]	EC:2.5.1.10	ENSG00000152904;ENSG00000160752				c	N-glycan metabolism	SBO:0000176				RE3372C	FTHFCL	PMID:9741684;PMID:9054372
	HMR_7254		isopentenyl-pPP[c] + 17.6 trans,trans,cis-geranyl-geranyl-pp[c] => 17.6 PPi[c] + 0.1 dehydrodolichol-diphosphate[c]	EC:2.5.1.87	ENSG00000117682				c	N-glycan metabolism	SBO:0000176			R05556		GGT_L
	HMR_7255		dehydrodolichol-diphosphate[c] => dolichyl-diphosphate[c]						c	N-glycan metabolism	SBO:0000176			R08375
	HMR_7256		H2O[c] + dolichyl-diphosphate[c] => Pi[c] + dolichyl-phosphate[c]	EC:3.6.1.43	ENSG00000167130				c	N-glycan metabolism	SBO:0000176			R01004
	HMR_7258		H2O[c] + dehydrodolichol-diphosphate[c] => Pi[c] + dehydrodolichol-phosphate[c]						c	N-glycan metabolism	SBO:0000176					DEDOLP1_L
	HMR_7259		H2O[c] + dehydrodolichol-phosphate[c] => Pi[c] + dehydrodolichol[c]						c	N-glycan metabolism	SBO:0000176					DEDOLP2_L
	HMR_7260		H+[c] + NADPH[c] + dehydrodolichol[c] => NADP+[c] + dolichol[c]						c	N-glycan metabolism	SBO:0000176					DEDOLR_L
	HMR_7261		H2O[r] + dolichyl-phosphate[r] => Pi[r] + dolichol[r]	EC:2.4.1.256	ENSG00000139133				r	N-glycan metabolism	SBO:0000176			R04861		DOLPH_Ler
	HMR_7263		CTP[c] + dolichol[c] => CDP[c] + dolichyl-phosphate[c]	EC:2.7.1.108	ENSG00000175283				c	N-glycan metabolism	SBO:0000176			R01018
	HMR_7264		UDP-N-acetylglucosamine[c] + dolichyl-phosphate[c] => N-acetyl-D-glucosaminyldiphosphodolichol[c] + UMP[c]	EC:2.7.8.15	ENSG00000172269				c	N-glycan metabolism	SBO:0000176			R05969
	HMR_7265		N-acetyl-D-glucosaminyldiphosphodolichol[c] + UDP-N-acetylglucosamine[c] => N,N-chitobiosyldiphosphodolichol[c] + UDP[c]	EC:2.4.1.141	ENSG00000101901;ENSG00000172339				c	N-glycan metabolism	SBO:0000176			R05970
	HMR_7266		GDP-mannose[c] + N,N-chitobiosyldiphosphodolichol[c] => GDP[c] + beta-D-mannosyldiacetylchitobiosyldiphosphodolichol[c]	EC:2.4.1.142	ENSG00000033011				c	N-glycan metabolism	SBO:0000176			R05972
	HMR_7267		GDP-mannose[c] + beta-D-mannosyldiacetylchitobiosyldiphosphodolichol[c] => GDP[c] + alpha-D-mannosyl-beta-D-mannosyl-diacetylchitobiosyldiphosphodolichol[c]	EC:2.4.1.132	ENSG00000119523				c	N-glycan metabolism	SBO:0000176			R05002
	HMR_7268		GDP-mannose[c] + alpha-D-mannosyl-beta-D-mannosyl-diacetylchitobiosyldiphosphodolichol[c] => G00005[c] + GDP[c]	EC:2.4.1.257	ENSG00000119523				c	N-glycan metabolism	SBO:0000176			R06238
	HMR_7269		G00005[c] + GDP-mannose[c] => G10526[c] + GDP[c]	EC:2.4.1.131	ENSG00000253710				c	N-glycan metabolism	SBO:0000176			R06127
	HMR_7270		G10526[c] + GDP-mannose[c] => G00006[c] + GDP[c]	EC:2.4.1.131	ENSG00000253710				c	N-glycan metabolism	SBO:0000176			R06128
	HMR_7271		GDP-mannose[c] + dolichyl-phosphate[c] => GDP[c] + dolichyl-phosphate-D-mannose[c]	EC:2.4.1.83	ENSG00000000419;ENSG00000136908;ENSG00000179085				c	N-glycan metabolism	SBO:0000176			R01009
	HMR_7274		G00006[r] + dolichyl-phosphate-D-mannose[r] => G10595[r] + dolichyl-phosphate[r]	EC:2.4.1.258	ENSG00000214160				r	N-glycan metabolism	SBO:0000176			R06258
	HMR_7275		G10595[r] + dolichyl-phosphate-D-mannose[r] => G10596[r] + dolichyl-phosphate[r]	EC:2.4.1.259	ENSG00000086848				r	N-glycan metabolism	SBO:0000176			R06259
	HMR_7276		G10596[r] + dolichyl-phosphate-D-mannose[r] => G10597[r] + dolichyl-phosphate[r]	EC:2.4.1.260	ENSG00000182858				r	N-glycan metabolism	SBO:0000176			R06260
	HMR_7277		G10597[r] + dolichyl-phosphate-D-mannose[r] => G00007[r] + dolichyl-phosphate[r]	EC:2.4.1.261	ENSG00000086848				r	N-glycan metabolism	SBO:0000176			R06261
	HMR_7278		UDP-glucose[r] + dolichyl-phosphate[r] => UDP[r] + dolichyl-D-glucosyl-phosphate[r]	EC:2.4.1.117	ENSG00000120697				r	N-glycan metabolism	SBO:0000176			R01005
	HMR_7279		G00007[r] + dolichyl-D-glucosyl-phosphate[r] => G10598[r] + dolichyl-phosphate[r]	EC:2.4.1.267	ENSG00000088035				r	N-glycan metabolism	SBO:0000176			R06262
	HMR_7280		G10598[r] + dolichyl-D-glucosyl-phosphate[r] => G10599[r] + dolichyl-phosphate[r]	EC:2.4.1.265	ENSG00000159063				r	N-glycan metabolism	SBO:0000176			R06263
	HMR_7281		G10599[r] + dolichyl-D-glucosyl-phosphate[r] => (Glc)3 (GlcNAc)2 (Man)9 (PP-Dol)1[r] + dolichyl-phosphate[r]	EC:2.4.1.256	ENSG00000139133;ENSG00000175548				r	N-glycan metabolism	SBO:0000176			R06264
	HMR_7285		(Glc)3 (GlcNAc)2 (Man)9 (PP-Dol)1[r] + [protein]-L-asparagine[r] => (alpha-D-Glucosyl)3-(alpha-D-mannosyl)8-beta-D-mannosyl-diacetylchitobiosyl-L-asparagine (protein)[r] + dolichyl-diphosphate[r]	EC:2.4.1.119	ENSG00000104723;ENSG00000118705;ENSG00000129562;ENSG00000134910;ENSG00000163527;ENSG00000163902;ENSG00000244038				r	N-glycan metabolism	SBO:0000176					DOLASNT_Ler
	HMR_7286		(alpha-D-Glucosyl)3-(alpha-D-mannosyl)8-beta-D-mannosyl-diacetylchitobiosyl-L-asparagine (protein)[r] + H2O[r] => (alpha-D-Glucosyl)2-(alpha-D-mannosyl)8-beta-D-mannosyl-diacetylchitobiosyl-L-asparagine (protein)[r] + glucose[r]	EC:3.2.1.106	ENSG00000115275				r	N-glycan metabolism	SBO:0000176					MG1er
	HMR_7287		(alpha-D-Glucosyl)2-(alpha-D-mannosyl)8-beta-D-mannosyl-diacetylchitobiosyl-L-asparagine (protein)[r] + H2O[r] => (alpha-D-Glucosyl)-(alpha-D-mannosyl)8-beta-D-mannosyl-diacetylchitobiosyl-L-asparagine (protein)[r] + glucose[r]						r	N-glycan metabolism	SBO:0000176					MG2er
	HMR_7288		(alpha-D-Glucosyl)-(alpha-D-mannosyl)8-beta-D-mannosyl-diacetylchitobiosyl-L-asparagine (protein)[r] + H2O[r] => glucosyl-(alpha-D-mannosyl)7-beta-D-mannosyl-diacetylchitobiosyl-L-asparagine, isoform C (protein)[r] + mannose[r]						r	N-glycan metabolism	SBO:0000176					MAN2_7Cer
	HMR_7289		(alpha-D-Glucosyl)-(alpha-D-mannosyl)8-beta-D-mannosyl-diacetylchitobiosyl-L-asparagine (protein)[r] + H2O[r] => glucosyl-(alpha-D-mannosyl)7-beta-D-mannosyl-diacetylchitobiosyl-L-asparagine, isoform B (protein)[r] + mannose[r]		ENSG00000177239				r	N-glycan metabolism	SBO:0000176					MAN1_7Ber
	HMR_7290		(alpha-D-Glucosyl)-(alpha-D-mannosyl)8-beta-D-mannosyl-diacetylchitobiosyl-L-asparagine (protein)[r] + H2O[r] => (alpha-D-mannosyl)8-beta-D-mannosyl-diacetylchitobiosyl-L-asparagine (protein)[r] + glucose[r]						r	N-glycan metabolism	SBO:0000176					MG3er
	HMR_7291		H2O[r] + glucosyl-(alpha-D-mannosyl)7-beta-D-mannosyl-diacetylchitobiosyl-L-asparagine, isoform C (protein)[r] => glucosyl-(alpha-D-mannosyl)6-beta-D-mannosyl-diacetylchitobiosyl-L-asparagine (protein)[r] + mannose[r]		ENSG00000177239				r	N-glycan metabolism	SBO:0000176					MAN1_6B1er
	HMR_7292		H2O[r] + glucosyl-(alpha-D-mannosyl)7-beta-D-mannosyl-diacetylchitobiosyl-L-asparagine, isoform B (protein)[r] => glucosyl-(alpha-D-mannosyl)6-beta-D-mannosyl-diacetylchitobiosyl-L-asparagine (protein)[r] + mannose[r]						r	N-glycan metabolism	SBO:0000176					MAN2_6B1er
	HMR_7293		(alpha-D-mannosyl)8-beta-D-mannosyl-diacetylchitobiosyl-L-asparagine (protein)[r] + H2O[r] => (alpha-D-mannosyl)7-beta-D-mannosyl-diacetylchitobiosyl-L-asparagine, isoform B (protein)[r] + mannose[r]		ENSG00000177239				r	N-glycan metabolism	SBO:0000176					MM8Ber
	HMR_7294		glucosyl-(alpha-D-mannosyl)6-beta-D-mannosyl-diacetylchitobiosyl-L-asparagine (protein)[r] => glucosyl-(alpha-D-mannosyl)6-beta-D-mannosyl-diacetylchitobiosyl-L-asparagine (protein)[g]						r	N-glycan metabolism	SBO:0000176					G1M6MASNB1terg
	HMR_7295		(alpha-D-Glucosyl)3-(alpha-D-mannosyl)8-beta-D-mannosyl-diacetylchitobiosyl-L-asparagine (protein)[r] => (alpha-D-Glucosyl)3-(alpha-D-mannosyl)8-beta-D-mannosyl-diacetylchitobiosyl-L-asparagine (protein)[g]						r	N-glycan metabolism	SBO:0000176					G3M8MASNterg
	HMR_7296		(alpha-D-Glucosyl)2-(alpha-D-mannosyl)8-beta-D-mannosyl-diacetylchitobiosyl-L-asparagine (protein)[r] => (alpha-D-Glucosyl)2-(alpha-D-mannosyl)8-beta-D-mannosyl-diacetylchitobiosyl-L-asparagine (protein)[g]						r	N-glycan metabolism	SBO:0000176					G2M8MASNterg
	HMR_7297		(alpha-D-Glucosyl)-(alpha-D-mannosyl)8-beta-D-mannosyl-diacetylchitobiosyl-L-asparagine (protein)[r] => (alpha-D-Glucosyl)-(alpha-D-mannosyl)8-beta-D-mannosyl-diacetylchitobiosyl-L-asparagine (protein)[g]						r	N-glycan metabolism	SBO:0000176					G1M8MASNterg
	HMR_7298		glucosyl-(alpha-D-mannosyl)7-beta-D-mannosyl-diacetylchitobiosyl-L-asparagine, isoform B (protein)[r] => glucosyl-(alpha-D-mannosyl)7-beta-D-mannosyl-diacetylchitobiosyl-L-asparagine, isoform B (protein)[g]						r	N-glycan metabolism	SBO:0000176					G1M7MASNBterg
	HMR_7299		glucosyl-(alpha-D-mannosyl)7-beta-D-mannosyl-diacetylchitobiosyl-L-asparagine, isoform C (protein)[r] => glucosyl-(alpha-D-mannosyl)7-beta-D-mannosyl-diacetylchitobiosyl-L-asparagine, isoform C (protein)[g]						r	N-glycan metabolism	SBO:0000176					G1M7MASNCterg
	HMR_7300		(alpha-D-mannosyl)7-beta-D-mannosyl-diacetylchitobiosyl-L-asparagine, isoform B (protein)[r] => (alpha-D-mannosyl)7-beta-D-mannosyl-diacetylchitobiosyl-L-asparagine, isoform B (protein)[g]						r	N-glycan metabolism	SBO:0000176					M7MASNBterg
	HMR_7301		(alpha-D-Glucosyl)3-(alpha-D-mannosyl)8-beta-D-mannosyl-diacetylchitobiosyl-L-asparagine (protein)[g] + 4 H2O[g] => (alpha-D-mannosyl)7-beta-D-mannosyl-diacetylchitobiosyl-L-asparagine, isoform A (protein)[g] + 3 glucose[g] + mannose[g]						g	N-glycan metabolism	SBO:0000176					ENMAN3g
	HMR_7302		(alpha-D-Glucosyl)2-(alpha-D-mannosyl)8-beta-D-mannosyl-diacetylchitobiosyl-L-asparagine (protein)[g] + 3 H2O[g] => (alpha-D-mannosyl)7-beta-D-mannosyl-diacetylchitobiosyl-L-asparagine, isoform A (protein)[g] + 2 glucose[g] + mannose[g]						g	N-glycan metabolism	SBO:0000176					ENMAN2g
	HMR_7303		(alpha-D-Glucosyl)-(alpha-D-mannosyl)8-beta-D-mannosyl-diacetylchitobiosyl-L-asparagine (protein)[g] + 2 H2O[g] => (alpha-D-mannosyl)7-beta-D-mannosyl-diacetylchitobiosyl-L-asparagine, isoform A (protein)[g] + glucose[g] + mannose[g]						g	N-glycan metabolism	SBO:0000176					ENMAN1g
	HMR_7304		2 H2O[g] + glucosyl-(alpha-D-mannosyl)7-beta-D-mannosyl-diacetylchitobiosyl-L-asparagine, isoform C (protein)[g] => (alpha-D-mannosyl)6-beta-D-mannosyl-diacetylchitobiosyl-L-asparagine (protein) (C)[g] + glucose[g] + mannose[g]						g	N-glycan metabolism	SBO:0000176					ENMAN4g
	HMR_7305		2 H2O[g] + glucosyl-(alpha-D-mannosyl)7-beta-D-mannosyl-diacetylchitobiosyl-L-asparagine, isoform B (protein)[g] => (alpha-D-mannosyl)6-beta-D-mannosyl-diacetylchitobiosyl-L-asparagine (protein) (B2)[g] + glucose[g] + mannose[g]						g	N-glycan metabolism	SBO:0000176					ENMAN5g
	HMR_7306		2 H2O[g] + glucosyl-(alpha-D-mannosyl)6-beta-D-mannosyl-diacetylchitobiosyl-L-asparagine (protein)[g] => (alpha-D-mannosyl)5-beta-D-mannosyl-diacetylchitobiosyl-L-asparagine (protein) (B1)[g] + glucose[g] + mannose[g]						g	N-glycan metabolism	SBO:0000176					ENMAN6g
	HMR_7307		(alpha-D-mannosyl)8-beta-D-mannosyl-diacetylchitobiosyl-L-asparagine (protein)[r] => (alpha-D-mannosyl)8-beta-D-mannosyl-diacetylchitobiosyl-L-asparagine (protein)[g]						r	N-glycan metabolism	SBO:0000176					M8MASNterg
	HMR_7308		(alpha-D-mannosyl)8-beta-D-mannosyl-diacetylchitobiosyl-L-asparagine (protein)[g] + H2O[g] => (alpha-D-mannosyl)7-beta-D-mannosyl-diacetylchitobiosyl-L-asparagine, isoform A (protein)[g] + mannose[g]		ENSG00000111885;ENSG00000117643;ENSG00000177239;ENSG00000198162				g	N-glycan metabolism	SBO:0000176					MM8Ag
	HMR_7309		(alpha-D-mannosyl)8-beta-D-mannosyl-diacetylchitobiosyl-L-asparagine (protein)[g] + H2O[g] => (alpha-D-mannosyl)7-beta-D-mannosyl-diacetylchitobiosyl-L-asparagine, isoform C (protein)[g] + mannose[g]		ENSG00000111885;ENSG00000117643;ENSG00000177239;ENSG00000198162				g	N-glycan metabolism	SBO:0000176					MM8Cg
	HMR_7310		(alpha-D-mannosyl)7-beta-D-mannosyl-diacetylchitobiosyl-L-asparagine, isoform A (protein)[g] + H2O[g] => (alpha-D-mannosyl)6-beta-D-mannosyl-diacetylchitobiosyl-L-asparagine (protein) (A)[g] + mannose[g]		ENSG00000117643				g	N-glycan metabolism	SBO:0000176					MM7Ag
	HMR_7311		(alpha-D-mannosyl)7-beta-D-mannosyl-diacetylchitobiosyl-L-asparagine, isoform B (protein)[g] + H2O[g] => (alpha-D-mannosyl)6-beta-D-mannosyl-diacetylchitobiosyl-L-asparagine (protein) (B1)[g] + mannose[g]		ENSG00000111885;ENSG00000117643;ENSG00000177239;ENSG00000198162				g	N-glycan metabolism	SBO:0000176					MM7B1g
	HMR_7312		(alpha-D-mannosyl)7-beta-D-mannosyl-diacetylchitobiosyl-L-asparagine, isoform B (protein)[g] + H2O[g] => (alpha-D-mannosyl)6-beta-D-mannosyl-diacetylchitobiosyl-L-asparagine (protein) (B2)[g] + mannose[g]		ENSG00000111885;ENSG00000117643;ENSG00000177239;ENSG00000198162				g	N-glycan metabolism	SBO:0000176					MM7B2g
	HMR_7313		(alpha-D-mannosyl)7-beta-D-mannosyl-diacetylchitobiosyl-L-asparagine, isoform A (protein)[g] + H2O[g] => (alpha-D-mannosyl)6-beta-D-mannosyl-diacetylchitobiosyl-L-asparagine (protein) (C)[g] + mannose[g]		ENSG00000111885;ENSG00000117643;ENSG00000177239;ENSG00000198162				g	N-glycan metabolism	SBO:0000176					MM7Cag
	HMR_7314		(alpha-D-mannosyl)7-beta-D-mannosyl-diacetylchitobiosyl-L-asparagine, isoform C (protein)[g] + H2O[g] => (alpha-D-mannosyl)6-beta-D-mannosyl-diacetylchitobiosyl-L-asparagine (protein) (C)[g] + mannose[g]		ENSG00000111885;ENSG00000117643;ENSG00000177239;ENSG00000198162				g	N-glycan metabolism	SBO:0000176					MM7Cbg
	HMR_7315		(alpha-D-mannosyl)6-beta-D-mannosyl-diacetylchitobiosyl-L-asparagine (protein) (A)[g] + H2O[g] => (alpha-D-mannosyl)5-beta-D-mannosyl-diacetylchitobiosyl-L-asparagine (protein) (C)[g] + mannose[g]		ENSG00000117643				g	N-glycan metabolism	SBO:0000176					MM6ag
	HMR_7316		(alpha-D-mannosyl)6-beta-D-mannosyl-diacetylchitobiosyl-L-asparagine (protein) (B1)[g] + H2O[g] => (alpha-D-mannosyl)5-beta-D-mannosyl-diacetylchitobiosyl-L-asparagine (protein) (B1)[g] + mannose[g]		ENSG00000111885;ENSG00000117643;ENSG00000177239;ENSG00000198162				g	N-glycan metabolism	SBO:0000176					MM6B1ag
	HMR_7317		(alpha-D-mannosyl)6-beta-D-mannosyl-diacetylchitobiosyl-L-asparagine (protein) (B2)[g] + H2O[g] => (alpha-D-mannosyl)5-beta-D-mannosyl-diacetylchitobiosyl-L-asparagine (protein) (B1)[g] + mannose[g]		ENSG00000111885;ENSG00000117643;ENSG00000177239;ENSG00000198162				g	N-glycan metabolism	SBO:0000176					MM6B1bg
	HMR_7318		(alpha-D-mannosyl)6-beta-D-mannosyl-diacetylchitobiosyl-L-asparagine (protein) (B2)[g] + H2O[g] => (alpha-D-mannosyl)5-beta-D-mannosyl-diacetylchitobiosyl-L-asparagine (protein) (B2)[g] + mannose[g]		ENSG00000111885;ENSG00000117643;ENSG00000177239;ENSG00000198162				g	N-glycan metabolism	SBO:0000176					MM6B2g
	HMR_7319		(alpha-D-mannosyl)6-beta-D-mannosyl-diacetylchitobiosyl-L-asparagine (protein) (C)[g] + H2O[g] => (alpha-D-mannosyl)5-beta-D-mannosyl-diacetylchitobiosyl-L-asparagine (protein) (C)[g] + mannose[g]		ENSG00000111885;ENSG00000117643;ENSG00000177239;ENSG00000198162				g	N-glycan metabolism	SBO:0000176					MM6bg
	HMR_7320		(alpha-D-mannosyl)5-beta-D-mannosyl-diacetylchitobiosyl-L-asparagine (protein) (C)[g] + H2O[g] => (alpha-D-mannosyl)4-beta-D-mannosyl-diacetylchitobiosyl-L-asparagine (protein)[g] + mannose[g]		ENSG00000111885;ENSG00000117643;ENSG00000177239;ENSG00000198162				g	N-glycan metabolism	SBO:0000176					MM5ag
	HMR_7321		(alpha-D-mannosyl)5-beta-D-mannosyl-diacetylchitobiosyl-L-asparagine (protein) (B1)[g] + H2O[g] => (alpha-D-mannosyl)4-beta-D-mannosyl-diacetylchitobiosyl-L-asparagine (protein)[g] + mannose[g]		ENSG00000111885;ENSG00000117643;ENSG00000177239;ENSG00000198162				g	N-glycan metabolism	SBO:0000176					MM5bg
	HMR_7322		(alpha-D-mannosyl)5-beta-D-mannosyl-diacetylchitobiosyl-L-asparagine (protein) (B2)[g] + H2O[g] => (alpha-D-mannosyl)4-beta-D-mannosyl-diacetylchitobiosyl-L-asparagine (protein)[g] + mannose[g]		ENSG00000111885;ENSG00000117643;ENSG00000177239;ENSG00000198162				g	N-glycan metabolism	SBO:0000176					MM5cg
	HMR_7323		(alpha-D-mannosyl)4-beta-D-mannosyl-diacetylchitobiosyl-L-asparagine (protein)[g] + UDP-N-acetylglucosamine[g] => UDP[g] + nm4masn[g]	EC:2.4.1.101	ENSG00000131446				g	N-glycan metabolism	SBO:0000176					M13N2Tg
	HMR_7324		2 H2O[g] + nm4masn[g] => 2 mannose[g] + nm2masn[g]	EC:3.2.1.114	ENSG00000112893;ENSG00000196547				g	N-glycan metabolism	SBO:0000176					M1316Mg
	HMR_7325		UDP-N-acetylglucosamine[g] + nm2masn[g] => UDP[g] + n2m2masn[g]	EC:2.4.1.143	ENSG00000168282				g	N-glycan metabolism	SBO:0000176					M16NTg
	HMR_7326		UDP-N-acetylglucosamine[g] + n2m2masn[g] => UDP[g] + n2m2nmasn[g]	EC:2.4.1.144	ENSG00000128268				g	N-glycan metabolism	SBO:0000176			R05986		M14NTg
	HMR_7327		UDP-N-acetylglucosamine[g] + n2m2masn[g] => G00020[g] + UDP[g]	EC:2.4.1.145	ENSG00000071073;ENSG00000161013;ENSG00000182050				g	N-glycan metabolism	SBO:0000176			R05987
	HMR_7328		G00020[g] + UDP-N-acetylglucosamine[g] => G00021[g] + UDP[g]	EC:2.4.1.155	ENSG00000152127				g	N-glycan metabolism	SBO:0000176			R05991
	HMR_7329		G00021[g] + UDP-N-acetylglucosamine[g] => G00022[g] + UDP[g]	EC:2.4.1.201	ENSG00000182050				g	N-glycan metabolism	SBO:0000176			R05992			PMID:10570912
	HMR_7332		GDP-L-fucose[g] + n2m2masn[g] => GDP[g] + fn2m2masn[g]	EC:2.4.1.68	ENSG00000033170				g	N-glycan metabolism	SBO:0000176					F6Tg
	HMR_7333		2 UDP-galactose[g] + fn2m2masn[g] => 2 UDP[g] + l2fn2m2masn[g]	EC:2.4.1.38	ENSG00000086062;ENSG00000117411;ENSG00000158470;ENSG00000158850				g	N-glycan metabolism	SBO:0000176					G14Tg
	HMR_7334		2 CMP-N-acetylneuraminate[g] + l2fn2m2masn[g] => 2 CMP[g] + PA6[g]	EC:2.4.99.1	ENSG00000073849;ENSG00000144057				g	N-glycan metabolism	SBO:0000176					S26Tg
	HMR_7428		(alpha-D-mannosyl)2-beta-D-mannosyl-N-acetylglucosamine[l] + 2 H2O[l] => beta-1,4-mannose-N-acetylglucosamine[l] + 2 mannose[l]		ENSG00000104774;ENSG00000140400				l	N-glycan metabolism	SBO:0000176					A_MANASEly
	HMR_7429		H2O[l] + beta-1,4-mannose-N-acetylglucosamine[l] => N-acetylglucosamine[l] + mannose[l]		ENSG00000109323				l	N-glycan metabolism	SBO:0000176					B_MANNASEly
	HMR_7574		H2O[l] + de-Fuc form of PA6[l] => [protein]-L-asparagine[l] + de-Fuc form of PA6 (wo peptide linkage)[l]		ENSG00000038002				l	N-glycan metabolism	SBO:0000176					GASNASEly
	HMR_7575		H2O[l] + de-Fuc form of PA6 (wo peptide linkage)[l] => N-acetylglucosamine[l] + de-Fuc, GlcNAc removed PA6 (wo peptide linkage)[l]		ENSG00000167280				l	N-glycan metabolism	SBO:0000176					ENGASEly
	HMR_7576		2 H2O[l] + de-Fuc, GlcNAc removed PA6 (wo peptide linkage)[l] => 2 N-acetylneuraminate[l] + l2n2m2mn[l]		ENSG00000064601;ENSG00000115488;ENSG00000141012;ENSG00000170266;ENSG00000204099;ENSG00000204386				l	N-glycan metabolism	SBO:0000176					SIAASEly
	HMR_7577		2 H2O[l] + l2n2m2mn[l] => 2 galactose[l] + n2m2mn[l]		ENSG00000064601;ENSG00000141012;ENSG00000170266;ENSG00000204386				l	N-glycan metabolism	SBO:0000176					GALASE1ly
	HMR_7578		2 H2O[l] + n2m2mn[l] => (alpha-D-mannosyl)2-beta-D-mannosyl-N-acetylglucosamine[l] + 2 N-acetylglucosamine[l]		ENSG00000049860;ENSG00000213614				l	N-glycan metabolism	SBO:0000176					AHEXASEly
	HMR_7580		H2O[s] + PA6[s] => 6-deoxy-L-galactose[s] + de-Fuc form of PA6[s]		ENSG00000001036				s	N-glycan metabolism	SBO:0000176					FUCASEe
	HMR_7582		H2O[l] + PA6[l] => 6-deoxy-L-galactose[l] + de-Fuc form of PA6[l]		ENSG00000179163				l	N-glycan metabolism	SBO:0000176					FUCASEly
	HMR_7585		H2O[l] + n2m2nmasn[l] => [protein]-L-asparagine[l] + n2m2nm[l]		ENSG00000038002				l	N-glycan metabolism	SBO:0000176					GASNASE2ly
	HMR_7586		H2O[l] + n2m2nm[l] => N-acetylglucosamine[l] + n2m2nmn[l]		ENSG00000167280				l	N-glycan metabolism	SBO:0000176					ENGASE2ly
	HMR_7587		3 H2O[l] + n2m2nmn[l] => (alpha-D-mannosyl)2-beta-D-mannosyl-N-acetylglucosamine[l] + 3 N-acetylglucosamine[l]		ENSG00000049860;ENSG00000213614				l	N-glycan metabolism	SBO:0000176					AHEXASE2ly
	HMR_8691		H2O[r] + dolichyl-diphosphate[r] => Pi[r] + dolichyl-phosphate[r]		ENSG00000167130				r	N-glycan metabolism	SBO:0000176					DOLGLCP_Lter
	HMR_8692		H2O[r] + dolichyl-D-glucosyl-phosphate[r] => dolichyl-phosphate[r] + glucose[r]						r	N-glycan metabolism	SBO:0000176					DOLICHOL_Lter
	HMR_8693		UDP-N-acetylglucosamine[g] + n2m2masn[g] => UDP[g] + n3m2masn[g]		ENSG00000071073;ENSG00000161013				g	N-glycan metabolism	SBO:0000176					M13N4Tg
	HMR_8694		UDP-N-acetylglucosamine[g] + n3m2masn[g] => UDP[g] + n4m2masn[g]		ENSG00000152127				g	N-glycan metabolism	SBO:0000176					M16N6Tg
	HMR_8695		UDP-N-acetylglucosamine[g] + n4m2masn[g] => UDP[g] + n5m2masn[g]						g	N-glycan metabolism	SBO:0000176					M16N4Tg
	HMR_5151		1827 ATP[c] + 2436 H2O[c] + 63 L-alanyl-tRNA(ala)[c] + 27 L-arginyl-tRNA(arg)[c] + 17 L-asparaginyl-tRNA(asn)[c] + 36 L-aspartyl-tRNA(asp)[c] + 35 L-cysteinyl-tRNA(cys)[c] + 20 L-glutaminyl-tRNA(gln)[c] + 62 L-glutamyl-tRNA(glu)[c] + 16 L-histidyl-tRNA(his)[c] + 9 L-isoleucyl-tRNA(ile)[c] + 64 L-leucyl-tRNA(leu)[c] + 60 L-lysyl-tRNA(lys)[c] + 7 L-methionyl-tRNA(met)[c] + 35 L-phenylalanyl-tRNA(ph…						c	Protein assembly	SBO:0000176	r1092
	HMR_5152		1269 ATP[c] + 1692 H2O[c] + 34 L-alanyl-tRNA(ala)[c] + 16 L-arginyl-tRNA(arg)[c] + 19 L-asparaginyl-tRNA(asn)[c] + 25 L-aspartyl-tRNA(asp)[c] + 3 L-cysteinyl-tRNA(cys)[c] + 17 L-glutaminyl-tRNA(gln)[c] + 29 L-glutamyl-tRNA(glu)[c] + 9 L-histidyl-tRNA(his)[c] + 20 L-isoleucyl-tRNA(ile)[c] + 59 L-leucyl-tRNA(leu)[c] + 26 L-lysyl-tRNA(lys)[c] + 14 L-methionyl-tRNA(met)[c] + 25 L-phenylalanyl-tRNA(ph…						c	Protein assembly	SBO:0000176	r1093
	HMR_5153		1254 ATP[c] + 1672 H2O[c] + 26 L-alanyl-tRNA(ala)[c] + 7 L-arginyl-tRNA(arg)[c] + 19 L-asparaginyl-tRNA(asn)[c] + 24 L-aspartyl-tRNA(asp)[c] + 3 L-cysteinyl-tRNA(cys)[c] + 18 L-glutaminyl-tRNA(gln)[c] + 32 L-glutamyl-tRNA(glu)[c] + 13 L-histidyl-tRNA(his)[c] + 20 L-isoleucyl-tRNA(ile)[c] + 51 L-leucyl-tRNA(leu)[c] + 34 L-lysyl-tRNA(lys)[c] + 10 L-methionyl-tRNA(met)[c] + 27 L-phenylalanyl-tRNA(ph…						c	Protein assembly	SBO:0000176	r1094
	HMR_5154		13683 ATP[c] + 18244 H2O[c] + 275 L-alanyl-tRNA(ala)[c] + 150 L-arginyl-tRNA(arg)[c] + 247 L-asparaginyl-tRNA(asn)[c] + 233 L-aspartyl-tRNA(asp)[c] + 25 L-cysteinyl-tRNA(cys)[c] + 230 L-glutaminyl-tRNA(gln)[c] + 298 L-glutamyl-tRNA(glu)[c] + 115 L-histidyl-tRNA(his)[c] + 285 L-isoleucyl-tRNA(ile)[c] + 533 L-leucyl-tRNA(leu)[c] + 357 L-lysyl-tRNA(lys)[c] + 79 L-methionyl-tRNA(met)[c] + 224 L-pheny…						c	Protein assembly	SBO:0000176	r1095
	HMR_5155		372 ATP[c] + 496 H2O[c] + 11 L-alanyl-tRNA(ala)[c] + 9 L-arginyl-tRNA(arg)[c] + L-asparaginyl-tRNA(asn)[c] + 8 L-aspartyl-tRNA(asp)[c] + 2 L-cysteinyl-tRNA(cys)[c] + 7 L-glutaminyl-tRNA(gln)[c] + 5 L-glutamyl-tRNA(glu)[c] + L-histidyl-tRNA(his)[c] + 4 L-isoleucyl-tRNA(ile)[c] + 20 L-leucyl-tRNA(leu)[c] + 4 L-lysyl-tRNA(lys)[c] + 5 L-methionyl-tRNA(met)[c] + 3 L-phenylalanyl-tRNA(phe)[c] + 9 L-pro…						c	Protein assembly	SBO:0000176	r1096
	HMR_5156		261 ATP[c] + 348 H2O[c] + 3 L-alanyl-tRNA(ala)[c] + L-arginyl-tRNA(arg)[c] + L-asparaginyl-tRNA(asn)[c] + 13 L-aspartyl-tRNA(asp)[c] + L-cysteinyl-tRNA(cys)[c] + 3 L-glutaminyl-tRNA(gln)[c] + 9 L-glutamyl-tRNA(glu)[c] + L-histidyl-tRNA(his)[c] + 8 L-isoleucyl-tRNA(ile)[c] + 10 L-leucyl-tRNA(leu)[c] + 7 L-lysyl-tRNA(lys)[c] + 5 L-methionyl-tRNA(met)[c] + 3 L-phenylalanyl-tRNA(phe)[c] + 5 L-prolyl-…						c	Protein assembly	SBO:0000176	r1097
	HMR_5157		249 ATP[c] + 332 H2O[c] + 5 L-alanyl-tRNA(ala)[c] + 4 L-arginyl-tRNA(arg)[c] + L-asparaginyl-tRNA(asn)[c] + 4 L-aspartyl-tRNA(asp)[c] + 3 L-glutaminyl-tRNA(gln)[c] + 8 L-glutamyl-tRNA(glu)[c] + 4 L-isoleucyl-tRNA(ile)[c] + 12 L-leucyl-tRNA(leu)[c] + 9 L-lysyl-tRNA(lys)[c] + 2 L-methionyl-tRNA(met)[c] + 4 L-phenylalanyl-tRNA(phe)[c] + 4 L-prolyl-tRNA(pro)[c] + 9 L-seryl-tRNA(ser)[c] + 3 L-threonyl…						c	Protein assembly	SBO:0000176	r1098
	HMR_5158		303 ATP[c] + 404 H2O[c] + 7 L-alanyl-tRNA(ala)[c] + 2 L-arginyl-tRNA(arg)[c] + L-asparaginyl-tRNA(asn)[c] + 4 L-aspartyl-tRNA(asp)[c] + 8 L-glutaminyl-tRNA(gln)[c] + 8 L-glutamyl-tRNA(glu)[c] + L-isoleucyl-tRNA(ile)[c] + 15 L-leucyl-tRNA(leu)[c] + 6 L-lysyl-tRNA(lys)[c] + 3 L-methionyl-tRNA(met)[c] + 4 L-phenylalanyl-tRNA(phe)[c] + 5 L-prolyl-tRNA(pro)[c] + 9 L-seryl-tRNA(ser)[c] + 10 L-threonyl-…						c	Protein assembly	SBO:0000176	r1099
	HMR_5159		297 ATP[c] + 396 H2O[c] + 15 L-alanyl-tRNA(ala)[c] + 4 L-arginyl-tRNA(arg)[c] + 7 L-aspartyl-tRNA(asp)[c] + 6 L-glutaminyl-tRNA(gln)[c] + 5 L-glutamyl-tRNA(glu)[c] + L-histidyl-tRNA(his)[c] + 11 L-leucyl-tRNA(leu)[c] + 6 L-lysyl-tRNA(lys)[c] + 3 L-methionyl-tRNA(met)[c] + 4 L-phenylalanyl-tRNA(phe)[c] + 3 L-prolyl-tRNA(pro)[c] + 12 L-seryl-tRNA(ser)[c] + 5 L-threonyl-tRNA(thr)[c] + 3 L-tryptophan…						c	Protein assembly	SBO:0000176	r1100
	HMR_5160		8022 ATP[c] + 10696 H2O[c] + 134 L-alanyl-tRNA(ala)[c] + 134 L-arginyl-tRNA(arg)[c] + 138 L-asparaginyl-tRNA(asn)[c] + 176 L-aspartyl-tRNA(asp)[c] + 48 L-cysteinyl-tRNA(cys)[c] + 110 L-glutaminyl-tRNA(gln)[c] + 186 L-glutamyl-tRNA(glu)[c] + 62 L-histidyl-tRNA(his)[c] + 104 L-isoleucyl-tRNA(ile)[c] + 166 L-leucyl-tRNA(leu)[c] + 154 L-lysyl-tRNA(lys)[c] + 48 L-methionyl-tRNA(met)[c] + 98 L-phenylal…						c	Protein assembly	SBO:0000176	r1101
	HMR_5161		1218 ATP[c] + 1624 H2O[c] + 30 L-alanyl-tRNA(ala)[c] + 9 L-arginyl-tRNA(arg)[c] + 21 L-asparaginyl-tRNA(asn)[c] + 25 L-aspartyl-tRNA(asp)[c] + 12 L-cysteinyl-tRNA(cys)[c] + 17 L-glutaminyl-tRNA(gln)[c] + 25 L-glutamyl-tRNA(glu)[c] + 13 L-histidyl-tRNA(his)[c] + 18 L-isoleucyl-tRNA(ile)[c] + 31 L-leucyl-tRNA(leu)[c] + 35 L-lysyl-tRNA(lys)[c] + 5 L-methionyl-tRNA(met)[c] + 8 L-phenylalanyl-tRNA(phe…						c	Protein assembly	SBO:0000176	r1102
	HMR_5162		2430 ATP[c] + 3240 H2O[c] + 37 L-alanyl-tRNA(ala)[c] + 42 L-arginyl-tRNA(arg)[c] + 40 L-asparaginyl-tRNA(asn)[c] + 36 L-aspartyl-tRNA(asp)[c] + 48 L-cysteinyl-tRNA(cys)[c] + 31 L-glutaminyl-tRNA(gln)[c] + 56 L-glutamyl-tRNA(glu)[c] + 24 L-histidyl-tRNA(his)[c] + 22 L-isoleucyl-tRNA(ile)[c] + 48 L-leucyl-tRNA(leu)[c] + 49 L-lysyl-tRNA(lys)[c] + 11 L-methionyl-tRNA(met)[c] + 21 L-phenylalanyl-tRNA(…						c	Protein assembly	SBO:0000176	r1103
	HMR_5163		1866 ATP[c] + 2488 H2O[c] + 42 L-alanyl-tRNA(ala)[c] + 44 L-arginyl-tRNA(arg)[c] + 25 L-asparaginyl-tRNA(asn)[c] + 35 L-aspartyl-tRNA(asp)[c] + 26 L-cysteinyl-tRNA(cys)[c] + 26 L-glutaminyl-tRNA(gln)[c] + 51 L-glutamyl-tRNA(glu)[c] + 13 L-histidyl-tRNA(his)[c] + 22 L-isoleucyl-tRNA(ile)[c] + 51 L-leucyl-tRNA(leu)[c] + 29 L-lysyl-tRNA(lys)[c] + 9 L-methionyl-tRNA(met)[c] + 21 L-phenylalanyl-tRNA(p…						c	Protein assembly	SBO:0000176	r1104
	HMR_5164		2094 ATP[c] + 2792 H2O[c] + 61 L-alanyl-tRNA(ala)[c] + 27 L-arginyl-tRNA(arg)[c] + 34 L-asparaginyl-tRNA(asn)[c] + 45 L-aspartyl-tRNA(asp)[c] + 40 L-cysteinyl-tRNA(cys)[c] + 17 L-glutaminyl-tRNA(gln)[c] + 42 L-glutamyl-tRNA(glu)[c] + 19 L-histidyl-tRNA(his)[c] + 15 L-isoleucyl-tRNA(ile)[c] + 65 L-leucyl-tRNA(leu)[c] + 58 L-lysyl-tRNA(lys)[c] + 10 L-methionyl-tRNA(met)[c] + 28 L-phenylalanyl-tRNA(…						c	Protein assembly	SBO:0000176	r1105
	HMR_5165		951 ATP[c] + 1268 H2O[c] + 39 L-alanyl-tRNA(ala)[c] + 34 L-arginyl-tRNA(arg)[c] + L-asparaginyl-tRNA(asn)[c] + 11 L-aspartyl-tRNA(asp)[c] + 2 L-cysteinyl-tRNA(cys)[c] + 32 L-glutaminyl-tRNA(gln)[c] + 40 L-glutamyl-tRNA(glu)[c] + 2 L-histidyl-tRNA(his)[c] + 2 L-isoleucyl-tRNA(ile)[c] + 41 L-leucyl-tRNA(leu)[c] + 13 L-lysyl-tRNA(lys)[c] + 8 L-methionyl-tRNA(met)[c] + 4 L-phenylalanyl-tRNA(phe)[c] +…						c	Protein assembly	SBO:0000176	r1112
	HMR_5166		801 ATP[c] + 1068 H2O[c] + 23 L-alanyl-tRNA(ala)[c] + 17 L-arginyl-tRNA(arg)[c] + 5 L-asparaginyl-tRNA(asn)[c] + 16 L-aspartyl-tRNA(asp)[c] + 19 L-glutaminyl-tRNA(gln)[c] + 30 L-glutamyl-tRNA(glu)[c] + 6 L-histidyl-tRNA(his)[c] + 41 L-leucyl-tRNA(leu)[c] + 22 L-lysyl-tRNA(lys)[c] + 4 L-methionyl-tRNA(met)[c] + 8 L-phenylalanyl-tRNA(phe)[c] + 10 L-prolyl-tRNA(pro)[c] + 16 L-seryl-tRNA(ser)[c] + 12…		ENSG00000168487				c	Protein assembly	SBO:0000176	r1113
	HMR_5167		315 ATP[c] + 420 H2O[c] + 8 L-alanyl-tRNA(ala)[c] + 3 L-asparaginyl-tRNA(asn)[c] + 7 L-aspartyl-tRNA(asp)[c] + 5 L-cysteinyl-tRNA(cys)[c] + 5 L-glutaminyl-tRNA(gln)[c] + 10 L-glutamyl-tRNA(glu)[c] + L-histidyl-tRNA(his)[c] + 4 L-isoleucyl-tRNA(ile)[c] + 6 L-leucyl-tRNA(leu)[c] + 12 L-lysyl-tRNA(lys)[c] + 3 L-methionyl-tRNA(met)[c] + 9 L-phenylalanyl-tRNA(phe)[c] + 3 L-prolyl-tRNA(pro)[c] + 7 L-se…						c	Protein assembly	SBO:0000176	r1293					PMID:14702039;PMID:15164053;PMID:16097034;PMID:1874447;PMID:1998498;PMID:2176490;PMID:2785919;PMID:3170595
	HMR_5168		498 ATP[c] + 664 H2O[c] + 11 L-alanyl-tRNA(ala)[c] + 9 L-arginyl-tRNA(arg)[c] + 4 L-asparaginyl-tRNA(asn)[c] + 12 L-aspartyl-tRNA(asp)[c] + 3 L-cysteinyl-tRNA(cys)[c] + 10 L-glutaminyl-tRNA(gln)[c] + 6 L-glutamyl-tRNA(glu)[c] + 3 L-histidyl-tRNA(his)[c] + 9 L-isoleucyl-tRNA(ile)[c] + 15 L-leucyl-tRNA(leu)[c] + 11 L-lysyl-tRNA(lys)[c] + 4 L-methionyl-tRNA(met)[c] + 6 L-phenylalanyl-tRNA(phe)[c] + …						c	Protein assembly	SBO:0000176	r1294					PMID:10591208;PMID:12032145;PMID:12080052;PMID:15461802;PMID:15489334;PMID:16195549
	HMR_5169		855 ATP[c] + 1140 H2O[c] + 21 L-alanyl-tRNA(ala)[c] + 20 L-arginyl-tRNA(arg)[c] + 11 L-asparaginyl-tRNA(asn)[c] + 10 L-aspartyl-tRNA(asp)[c] + 5 L-cysteinyl-tRNA(cys)[c] + 17 L-glutaminyl-tRNA(gln)[c] + 22 L-glutamyl-tRNA(glu)[c] + 6 L-histidyl-tRNA(his)[c] + 10 L-isoleucyl-tRNA(ile)[c] + 31 L-leucyl-tRNA(leu)[c] + 19 L-lysyl-tRNA(lys)[c] + 12 L-methionyl-tRNA(met)[c] + 6 L-phenylalanyl-tRNA(phe)…						c	Protein assembly	SBO:0000176
	HMR_5170		579 ATP[c] + 772 H2O[c] + 10 L-alanyl-tRNA(ala)[c] + 4 L-arginyl-tRNA(arg)[c] + 3 L-asparaginyl-tRNA(asn)[c] + 9 L-aspartyl-tRNA(asp)[c] + 8 L-cysteinyl-tRNA(cys)[c] + 4 L-glutaminyl-tRNA(gln)[c] + 11 L-glutamyl-tRNA(glu)[c] + 3 L-histidyl-tRNA(his)[c] + 12 L-isoleucyl-tRNA(ile)[c] + 28 L-leucyl-tRNA(leu)[c] + 11 L-lysyl-tRNA(lys)[c] + 4 L-methionyl-tRNA(met)[c] + 5 L-phenylalanyl-tRNA(phe)[c] + …						c	Protein assembly	SBO:0000176
	HMR_5171		975 ATP[c] + 1300 H2O[c] + 38 L-alanyl-tRNA(ala)[c] + 23 L-arginyl-tRNA(arg)[c] + 5 L-asparaginyl-tRNA(asn)[c] + 14 L-aspartyl-tRNA(asp)[c] + 6 L-cysteinyl-tRNA(cys)[c] + 7 L-glutaminyl-tRNA(gln)[c] + 15 L-glutamyl-tRNA(glu)[c] + 10 L-histidyl-tRNA(his)[c] + 6 L-isoleucyl-tRNA(ile)[c] + 37 L-leucyl-tRNA(leu)[c] + 14 L-lysyl-tRNA(lys)[c] + 14 L-methionyl-tRNA(met)[c] + 10 L-phenylalanyl-tRNA(phe)[…						c	Protein assembly	SBO:0000176
	HMR_5172		1050 ATP[c] + 1400 H2O[c] + 22 L-alanyl-tRNA(ala)[c] + 12 L-arginyl-tRNA(arg)[c] + 12 L-asparaginyl-tRNA(asn)[c] + 26 L-aspartyl-tRNA(asp)[c] + 6 L-cysteinyl-tRNA(cys)[c] + 14 L-glutaminyl-tRNA(gln)[c] + 15 L-glutamyl-tRNA(glu)[c] + 9 L-histidyl-tRNA(his)[c] + 12 L-isoleucyl-tRNA(ile)[c] + 39 L-leucyl-tRNA(leu)[c] + 18 L-lysyl-tRNA(lys)[c] + 8 L-methionyl-tRNA(met)[c] + 20 L-phenylalanyl-tRNA(phe…						c	Protein assembly	SBO:0000176	r1402					PMID:10395894;PMID:10721716;PMID:15489334;PMID:8602861;PMID:8661012
	HMR_5173		1404 ATP[c] + 1872 H2O[c] + 31 L-alanyl-tRNA(ala)[c] + 19 L-arginyl-tRNA(arg)[c] + 19 L-asparaginyl-tRNA(asn)[c] + 27 L-aspartyl-tRNA(asp)[c] + 19 L-cysteinyl-tRNA(cys)[c] + 16 L-glutaminyl-tRNA(gln)[c] + 34 L-glutamyl-tRNA(glu)[c] + 13 L-histidyl-tRNA(his)[c] + 29 L-isoleucyl-tRNA(ile)[c] + 47 L-leucyl-tRNA(leu)[c] + 33 L-lysyl-tRNA(lys)[c] + 15 L-methionyl-tRNA(met)[c] + 22 L-phenylalanyl-tRNA(…						c	Protein assembly	SBO:0000176
	HMR_5174		1425 ATP[c] + 1900 H2O[c] + 34 L-alanyl-tRNA(ala)[c] + 22 L-arginyl-tRNA(arg)[c] + 20 L-asparaginyl-tRNA(asn)[c] + 22 L-aspartyl-tRNA(asp)[c] + 10 L-cysteinyl-tRNA(cys)[c] + 13 L-glutaminyl-tRNA(gln)[c] + 31 L-glutamyl-tRNA(glu)[c] + 16 L-histidyl-tRNA(his)[c] + 25 L-isoleucyl-tRNA(ile)[c] + 38 L-leucyl-tRNA(leu)[c] + 35 L-lysyl-tRNA(lys)[c] + 7 L-methionyl-tRNA(met)[c] + 21 L-phenylalanyl-tRNA(p…						c	Protein assembly	SBO:0000176
	HMR_7282		asparagine[c] => [protein]-L-asparagine[c] + H2O[c]						c	Protein modification	SBO:0000176
	HMR_7616		tyrosine[c] => H2O[c] + [protein]-L-tyrosine[c]						c	Protein modification	SBO:0000176
	HMR_7617		ATP[c] + [protein]-L-tyrosine[c] => ADP[c] + [protein]-tyrosine-phosphate[c]	EC:2.7.10.1;EC:2.7.10.2;EC:2.7.12.1;EC:2.7.12.2	ENSG00000000938;ENSG00000007264;ENSG00000010219;ENSG00000010671;ENSG00000010810;ENSG00000013441;ENSG00000027644;ENSG00000030304;ENSG00000034152;ENSG00000037280;ENSG00000044524;ENSG00000047936;ENSG00000060140;ENSG00000061938;ENSG00000062524;ENSG00000065361;ENSG00000065559;ENSG00000066056;ENSG00000066468;ENSG00000068078;ENSG00000070759;ENSG00000070886;ENSG00000074966;ENSG00000076984;ENSG00000077782…				c	Protein modification	SBO:0000176			R02584
	HMR_7618		H2O[c] + [protein]-tyrosine-phosphate[c] => Pi[c] + [protein]-L-tyrosine[c]	EC:3.1.3.48	CDC14C;ENSG00000054356;ENSG00000060656;ENSG00000064655;ENSG00000070159;ENSG00000070778;ENSG00000072135;ENSG00000076201;ENSG00000079335;ENSG00000079393;ENSG00000080031;ENSG00000081237;ENSG00000081377;ENSG00000081721;ENSG00000084112;ENSG00000088179;ENSG00000100330;ENSG00000100526;ENSG00000101224;ENSG00000104313;ENSG00000105426;ENSG00000106278;ENSG00000108861;ENSG00000110536;ENSG00000110786;ENSG0000…				c	Protein modification	SBO:0000176			R02585
	HMR_7619		PAPS[c] + [protein]-L-tyrosine[c] <=> PAP[c] + [protein]-tyrosine-O-sulfate[c]	EC:2.8.2.20	ENSG00000128294;ENSG00000169902				c	Protein modification	SBO:0000176			R02586
	HMR_9735		H2O[c] + [protein]-L-citrulline[c] => citrulline[c]						c	Protein modification	SBO:0000176
	HMR_7621		arginine[c] => H2O[c] + [protein]-L-arginine[c]						c	Protein modification	SBO:0000176
	HMR_7622		H2O[c] + [protein]-L-arginine[c] => NH3[c] + [protein]-L-citrulline[c]	EC:3.5.3.15	ENSG00000117115;ENSG00000142619;ENSG00000142623;ENSG00000159339;ENSG00000256049				c	Protein modification	SBO:0000176			R02621
	HMR_7624		H2O[c] + [protein]-omega-N-(ADP-D-ribosyl)-L-arginine[c] => ADP-ribose[c] + [protein]-L-arginine[c]	EC:3.2.2.19	ENSG00000144843				c	Protein modification	SBO:0000176			R07626
	HMR_7626		H2O[c] + N(omega)-(ADP-D-ribosyl)-L-arginine[c] => ADP-ribose[c] + arginine[c]	EC:3.2.2.19	ENSG00000144843				c	Protein modification	SBO:0000176			R01886
	HMR_5258		304 ATP[c] + 304 H2O[c] + albumin[c] => 304 ADP[c] + 304 Pi[c] + 63 alanine[c] + 27 arginine[c] + 17 asparagine[c] + 36 aspartate[c] + 35 cysteine[c] + 62 glutamate[c] + 20 glutamine[c] + 13 glycine[c] + 16 histidine[c] + 9 isoleucine[c] + 64 leucine[c] + 60 lysine[c] + 7 methionine[c] + 35 phenylalanine[c] + 24 proline[c] + 28 serine[c] + 29 threonine[c] + 2 tryptophan[c] + 19 tyrosine[c] + 43 v…						c	Protein degradation	SBO:0000176	r1333
	HMR_5259		304 ATP[l] + 304 H2O[l] + albumin[l] => 304 ADP[l] + 304 Pi[l] + 63 alanine[l] + 27 arginine[l] + 17 asparagine[l] + 36 aspartate[l] + 35 cysteine[l] + 62 glutamate[l] + 20 glutamine[l] + 13 glycine[l] + 16 histidine[l] + 9 isoleucine[l] + 64 leucine[l] + 60 lysine[l] + 7 methionine[l] + 35 phenylalanine[l] + 24 proline[l] + 28 serine[l] + 29 threonine[l] + 2 tryptophan[l] + 19 tyrosine[l] + 43 v…		ENSG00000064601;ENSG00000100448;ENSG00000100600;ENSG00000101160;ENSG00000103811;ENSG00000109861;ENSG00000117984;ENSG00000131400;ENSG00000135047;ENSG00000136943;ENSG00000143387;ENSG00000163131;ENSG00000164733;ENSG00000166340;ENSG00000172543;ENSG00000174080;ENSG00000196188;ENSG00000256043				l	Protein degradation	SBO:0000176	r1334
	HMR_5260		211 ATP[c] + 211 H2O[c] + antichymotrypsin[c] => 211 ADP[c] + 211 Pi[c] + 34 alanine[c] + 16 arginine[c] + 19 asparagine[c] + 25 aspartate[c] + 3 cysteine[c] + 29 glutamate[c] + 17 glutamine[c] + 16 glycine[c] + 9 histidine[c] + 20 isoleucine[c] + 59 leucine[c] + 26 lysine[c] + 14 methionine[c] + 25 phenylalanine[c] + 16 proline[c] + 30 serine[c] + 29 threonine[c] + 3 tryptophan[c] + 9 tyrosine[c…						c	Protein degradation	SBO:0000176	r1335
	HMR_5261		211 ATP[l] + 211 H2O[l] + antichymotrypsin[l] => 211 ADP[l] + 211 Pi[l] + 34 alanine[l] + 16 arginine[l] + 19 asparagine[l] + 25 aspartate[l] + 3 cysteine[l] + 29 glutamate[l] + 17 glutamine[l] + 16 glycine[l] + 9 histidine[l] + 20 isoleucine[l] + 59 leucine[l] + 26 lysine[l] + 14 methionine[l] + 25 phenylalanine[l] + 16 proline[l] + 30 serine[l] + 29 threonine[l] + 3 tryptophan[l] + 9 tyrosine[l…		ENSG00000064601;ENSG00000100448;ENSG00000100600;ENSG00000101160;ENSG00000103811;ENSG00000109861;ENSG00000117984;ENSG00000131400;ENSG00000135047;ENSG00000136943;ENSG00000143387;ENSG00000163131;ENSG00000164733;ENSG00000166340;ENSG00000172543;ENSG00000174080;ENSG00000196188;ENSG00000256043				l	Protein degradation	SBO:0000176	r1336
	HMR_5262		209 ATP[c] + 209 H2O[c] + antitrypsin[c] => 209 ADP[c] + 209 Pi[c] + 26 alanine[c] + 7 arginine[c] + 19 asparagine[c] + 24 aspartate[c] + 3 cysteine[c] + 32 glutamate[c] + 18 glutamine[c] + 24 glycine[c] + 13 histidine[c] + 20 isoleucine[c] + 51 leucine[c] + 34 lysine[c] + 10 methionine[c] + 27 phenylalanine[c] + 19 proline[c] + 25 serine[c] + 30 threonine[c] + 3 tryptophan[c] + 6 tyrosine[c] + 2…						c	Protein degradation	SBO:0000176	r1337
	HMR_5263		209 ATP[l] + 209 H2O[l] + antitrypsin[l] => 209 ADP[l] + 209 Pi[l] + 26 alanine[l] + 7 arginine[l] + 19 asparagine[l] + 24 aspartate[l] + 3 cysteine[l] + 32 glutamate[l] + 18 glutamine[l] + 24 glycine[l] + 13 histidine[l] + 20 isoleucine[l] + 51 leucine[l] + 34 lysine[l] + 10 methionine[l] + 27 phenylalanine[l] + 19 proline[l] + 25 serine[l] + 30 threonine[l] + 3 tryptophan[l] + 6 tyrosine[l] + 2…		ENSG00000064601;ENSG00000100448;ENSG00000100600;ENSG00000101160;ENSG00000103811;ENSG00000109861;ENSG00000117984;ENSG00000131400;ENSG00000135047;ENSG00000136943;ENSG00000143387;ENSG00000163131;ENSG00000164733;ENSG00000166340;ENSG00000172543;ENSG00000174080;ENSG00000196188;ENSG00000256043				l	Protein degradation	SBO:0000176	r1338
	HMR_5264		2280 ATP[c] + 2280 H2O[c] + apoB100[c] => 2280 ADP[c] + 2280 Pi[c] + 275 alanine[c] + 150 arginine[c] + 247 asparagine[c] + 233 aspartate[c] + 25 cysteine[c] + 298 glutamate[c] + 230 glutamine[c] + 207 glycine[c] + 115 histidine[c] + 285 isoleucine[c] + 533 leucine[c] + 357 lysine[c] + 79 methionine[c] + 224 phenylalanine[c] + 171 proline[c] + 392 serine[c] + 300 threonine[c] + 37 tryptophan[c] +…						c	Protein degradation	SBO:0000176	r1341
	HMR_5265		2280 ATP[l] + 2280 H2O[l] + apoB100[l] => 2280 ADP[l] + 2280 Pi[l] + 275 alanine[l] + 150 arginine[l] + 247 asparagine[l] + 233 aspartate[l] + 25 cysteine[l] + 298 glutamate[l] + 230 glutamine[l] + 207 glycine[l] + 115 histidine[l] + 285 isoleucine[l] + 533 leucine[l] + 357 lysine[l] + 79 methionine[l] + 224 phenylalanine[l] + 171 proline[l] + 392 serine[l] + 300 threonine[l] + 37 tryptophan[l] +…		ENSG00000064601;ENSG00000100448;ENSG00000100600;ENSG00000101160;ENSG00000103811;ENSG00000109861;ENSG00000117984;ENSG00000131400;ENSG00000135047;ENSG00000136943;ENSG00000143387;ENSG00000163131;ENSG00000164733;ENSG00000166340;ENSG00000172543;ENSG00000174080;ENSG00000196188;ENSG00000256043				l	Protein degradation	SBO:0000176	r1342
	HMR_5266		62 ATP[c] + 62 H2O[c] + apo-[ACP][c] => 62 ADP[c] + 62 Pi[c] + 11 alanine[c] + 9 arginine[c] + asparagine[c] + 8 aspartate[c] + 2 cysteine[c] + 5 glutamate[c] + 7 glutamine[c] + 6 glycine[c] + histidine[c] + 4 isoleucine[c] + 20 leucine[c] + 4 lysine[c] + 5 methionine[c] + 3 phenylalanine[c] + 9 proline[c] + 8 serine[c] + 6 threonine[c] + 4 tyrosine[c] + 11 valine[c]						c	Protein degradation	SBO:0000176	r1358
	HMR_5267		43 ATP[m] + 43 H2O[m] + mitoApo-[ACP][m] => 43 ADP[m] + 43 Pi[m] + 3 alanine[m] + arginine[m] + asparagine[m] + 13 aspartate[m] + cysteine[m] + 9 glutamate[m] + 3 glutamine[m] + 3 glycine[m] + histidine[m] + 8 isoleucine[m] + 10 leucine[m] + 7 lysine[m] + 5 methionine[m] + 3 phenylalanine[m] + 5 proline[m] + 3 serine[m] + threonine[m] + 4 tyrosine[m] + 6 valine[m]						m	Protein degradation	SBO:0000176	r1359
	HMR_5268		41 ATP[c] + 41 H2O[c] + apoC1[c] => 41 ADP[c] + 41 Pi[c] + 5 alanine[c] + 4 arginine[c] + asparagine[c] + 4 aspartate[c] + 8 glutamate[c] + 3 glutamine[c] + 3 glycine[c] + 4 isoleucine[c] + 12 leucine[c] + 9 lysine[c] + 2 methionine[c] + 4 phenylalanine[c] + 4 proline[c] + 9 serine[c] + 3 threonine[c] + tryptophan[c] + 7 valine[c]						c	Protein degradation	SBO:0000176	r1343
	HMR_5269		50 ATP[c] + 50 H2O[c] + apoC2[c] => 50 ADP[c] + 50 Pi[c] + 7 alanine[c] + 2 arginine[c] + asparagine[c] + 4 aspartate[c] + 8 glutamate[c] + 8 glutamine[c] + 5 glycine[c] + isoleucine[c] + 15 leucine[c] + 6 lysine[c] + 3 methionine[c] + 4 phenylalanine[c] + 5 proline[c] + 9 serine[c] + 10 threonine[c] + tryptophan[c] + 5 tyrosine[c] + 7 valine[c]						c	Protein degradation	SBO:0000176	r1344
	HMR_5270		49 ATP[c] + 49 H2O[c] + apoC3[c] => 49 ADP[c] + 49 Pi[c] + 15 alanine[c] + 4 arginine[c] + 7 aspartate[c] + 5 glutamate[c] + 6 glutamine[c] + 3 glycine[c] + histidine[c] + 11 leucine[c] + 6 lysine[c] + 3 methionine[c] + 4 phenylalanine[c] + 3 proline[c] + 12 serine[c] + 5 threonine[c] + 3 tryptophan[c] + 2 tyrosine[c] + 9 valine[c]						c	Protein degradation	SBO:0000176	r1345
	HMR_5271		1337 ATP[c] + 1337 H2O[c] + fibrinogen[c] => 1337 ADP[c] + 1337 Pi[c] + 134 alanine[c] + 134 arginine[c] + 138 asparagine[c] + 176 aspartate[c] + 48 cysteine[c] + 186 glutamate[c] + 110 glutamine[c] + 262 glycine[c] + 62 histidine[c] + 104 isoleucine[c] + 166 leucine[c] + 154 lysine[c] + 48 methionine[c] + 98 phenylalanine[c] + 114 proline[c] + 278 serine[c] + 182 threonine[c] + 60 tryptophan[c] …						c	Protein degradation	SBO:0000176	r1348
	HMR_5272		1337 ATP[l] + 1337 H2O[l] + fibrinogen[l] => 1337 ADP[l] + 1337 Pi[l] + 134 alanine[l] + 134 arginine[l] + 138 asparagine[l] + 176 aspartate[l] + 48 cysteine[l] + 186 glutamate[l] + 110 glutamine[l] + 262 glycine[l] + 62 histidine[l] + 104 isoleucine[l] + 166 leucine[l] + 154 lysine[l] + 48 methionine[l] + 98 phenylalanine[l] + 114 proline[l] + 278 serine[l] + 182 threonine[l] + 60 tryptophan[l] …		ENSG00000064601;ENSG00000100448;ENSG00000100600;ENSG00000101160;ENSG00000103811;ENSG00000109861;ENSG00000117984;ENSG00000131400;ENSG00000135047;ENSG00000136943;ENSG00000143387;ENSG00000163131;ENSG00000164733;ENSG00000166340;ENSG00000172543;ENSG00000174080;ENSG00000196188;ENSG00000256043				l	Protein degradation	SBO:0000176	r1349
	HMR_5273		203 ATP[c] + 203 H2O[c] + haptoglobin[c] => 203 ADP[c] + 203 Pi[c] + 30 alanine[c] + 9 arginine[c] + 21 asparagine[c] + 25 aspartate[c] + 12 cysteine[c] + 25 glutamate[c] + 17 glutamine[c] + 31 glycine[c] + 13 histidine[c] + 18 isoleucine[c] + 31 leucine[c] + 35 lysine[c] + 5 methionine[c] + 8 phenylalanine[c] + 21 proline[c] + 18 serine[c] + 22 threonine[c] + 8 tryptophan[c] + 21 tyrosine[c] + 3…						c	Protein degradation	SBO:0000176	r1350
	HMR_5274		203 ATP[l] + 203 H2O[l] + haptoglobin[l] => 203 ADP[l] + 203 Pi[l] + 30 alanine[l] + 9 arginine[l] + 21 asparagine[l] + 25 aspartate[l] + 12 cysteine[l] + 25 glutamate[l] + 17 glutamine[l] + 31 glycine[l] + 13 histidine[l] + 18 isoleucine[l] + 31 leucine[l] + 35 lysine[l] + 5 methionine[l] + 8 phenylalanine[l] + 21 proline[l] + 18 serine[l] + 22 threonine[l] + 8 tryptophan[l] + 21 tyrosine[l] + 3…		ENSG00000064601;ENSG00000100448;ENSG00000100600;ENSG00000101160;ENSG00000103811;ENSG00000109861;ENSG00000117984;ENSG00000131400;ENSG00000135047;ENSG00000136943;ENSG00000143387;ENSG00000163131;ENSG00000164733;ENSG00000166340;ENSG00000172543;ENSG00000174080;ENSG00000196188;ENSG00000256043				l	Protein degradation	SBO:0000176	r1351
	HMR_5275		405 ATP[c] + 405 H2O[c] + plasminogen[c] => 405 ADP[c] + 405 Pi[c] + 37 alanine[c] + 42 arginine[c] + 40 asparagine[c] + 36 aspartate[c] + 48 cysteine[c] + 56 glutamate[c] + 31 glutamine[c] + 62 glycine[c] + 24 histidine[c] + 22 isoleucine[c] + 48 leucine[c] + 49 lysine[c] + 11 methionine[c] + 21 phenylalanine[c] + 69 proline[c] + 56 serine[c] + 61 threonine[c] + 19 tryptophan[c] + 30 tyrosine[c]…						c	Protein degradation	SBO:0000176	r1352
	HMR_5276		405 ATP[l] + 405 H2O[l] + plasminogen[l] => 405 ADP[l] + 405 Pi[l] + 37 alanine[l] + 42 arginine[l] + 40 asparagine[l] + 36 aspartate[l] + 48 cysteine[l] + 56 glutamate[l] + 31 glutamine[l] + 62 glycine[l] + 24 histidine[l] + 22 isoleucine[l] + 48 leucine[l] + 49 lysine[l] + 11 methionine[l] + 21 phenylalanine[l] + 69 proline[l] + 56 serine[l] + 61 threonine[l] + 19 tryptophan[l] + 30 tyrosine[l]…		ENSG00000064601;ENSG00000100448;ENSG00000100600;ENSG00000101160;ENSG00000103811;ENSG00000109861;ENSG00000117984;ENSG00000131400;ENSG00000135047;ENSG00000136943;ENSG00000143387;ENSG00000163131;ENSG00000164733;ENSG00000166340;ENSG00000172543;ENSG00000174080;ENSG00000196188;ENSG00000256043				l	Protein degradation	SBO:0000176	r1353
	HMR_5277		311 ATP[c] + 311 H2O[c] + prothrombin[c] => 311 ADP[c] + 311 Pi[c] + 42 alanine[c] + 44 arginine[c] + 25 asparagine[c] + 35 aspartate[c] + 26 cysteine[c] + 51 glutamate[c] + 26 glutamine[c] + 49 glycine[c] + 13 histidine[c] + 22 isoleucine[c] + 51 leucine[c] + 29 lysine[c] + 9 methionine[c] + 21 phenylalanine[c] + 33 proline[c] + 38 serine[c] + 36 threonine[c] + 14 tryptophan[c] + 21 tyrosine[c] …						c	Protein degradation	SBO:0000176	r1354
	HMR_5278		311 ATP[l] + 311 H2O[l] + prothrombin[l] => 311 ADP[l] + 311 Pi[l] + 42 alanine[l] + 44 arginine[l] + 25 asparagine[l] + 35 aspartate[l] + 26 cysteine[l] + 51 glutamate[l] + 26 glutamine[l] + 49 glycine[l] + 13 histidine[l] + 22 isoleucine[l] + 51 leucine[l] + 29 lysine[l] + 9 methionine[l] + 21 phenylalanine[l] + 33 proline[l] + 38 serine[l] + 36 threonine[l] + 14 tryptophan[l] + 21 tyrosine[l] …		ENSG00000064601;ENSG00000100448;ENSG00000100600;ENSG00000101160;ENSG00000103811;ENSG00000109861;ENSG00000117984;ENSG00000131400;ENSG00000135047;ENSG00000136943;ENSG00000143387;ENSG00000163131;ENSG00000164733;ENSG00000166340;ENSG00000172543;ENSG00000174080;ENSG00000196188;ENSG00000256043				l	Protein degradation	SBO:0000176	r1355
	HMR_5279		349 ATP[c] + 349 H2O[c] + [apotransferin][c] => 349 ADP[c] + 349 Pi[c] + 61 alanine[c] + 27 arginine[c] + 34 asparagine[c] + 45 aspartate[c] + 40 cysteine[c] + 42 glutamate[c] + 17 glutamine[c] + 52 glycine[c] + 19 histidine[c] + 15 isoleucine[c] + 65 leucine[c] + 58 lysine[c] + 10 methionine[c] + 28 phenylalanine[c] + 32 proline[c] + 41 serine[c] + 30 threonine[c] + 8 tryptophan[c] + 26 tyrosine…						c	Protein degradation	SBO:0000176	r1356
	HMR_5280		349 ATP[l] + 349 H2O[l] + [apotransferin][l] => 349 ADP[l] + 349 Pi[l] + 61 alanine[l] + 27 arginine[l] + 34 asparagine[l] + 45 aspartate[l] + 40 cysteine[l] + 42 glutamate[l] + 17 glutamine[l] + 52 glycine[l] + 19 histidine[l] + 15 isoleucine[l] + 65 leucine[l] + 58 lysine[l] + 10 methionine[l] + 28 phenylalanine[l] + 32 proline[l] + 41 serine[l] + 30 threonine[l] + 8 tryptophan[l] + 26 tyrosine…		ENSG00000064601;ENSG00000100448;ENSG00000100600;ENSG00000101160;ENSG00000103811;ENSG00000109861;ENSG00000117984;ENSG00000131400;ENSG00000135047;ENSG00000136943;ENSG00000143387;ENSG00000163131;ENSG00000164733;ENSG00000166340;ENSG00000172543;ENSG00000174080;ENSG00000196188;ENSG00000256043				l	Protein degradation	SBO:0000176	r1357
	HMR_5281		158 ATP[c] + 158 H2O[c] + apoE[c] => 158 ADP[c] + 158 Pi[c] + 39 alanine[c] + 34 arginine[c] + asparagine[c] + 11 aspartate[c] + 2 cysteine[c] + 40 glutamate[c] + 32 glutamine[c] + 18 glycine[c] + 2 histidine[c] + 2 isoleucine[c] + 41 leucine[c] + 13 lysine[c] + 8 methionine[c] + 4 phenylalanine[c] + 8 proline[c] + 14 serine[c] + 12 threonine[c] + 8 tryptophan[c] + 4 tyrosine[c] + 24 valine[c]						c	Protein degradation	SBO:0000176	r1346
	HMR_5282		158 ATP[l] + 158 H2O[l] + apoE[l] => 158 ADP[l] + 158 Pi[l] + 39 alanine[l] + 34 arginine[l] + asparagine[l] + 11 aspartate[l] + 2 cysteine[l] + 40 glutamate[l] + 32 glutamine[l] + 18 glycine[l] + 2 histidine[l] + 2 isoleucine[l] + 41 leucine[l] + 13 lysine[l] + 8 methionine[l] + 4 phenylalanine[l] + 8 proline[l] + 14 serine[l] + 12 threonine[l] + 8 tryptophan[l] + 4 tyrosine[l] + 24 valine[l]		ENSG00000064601;ENSG00000100448;ENSG00000100600;ENSG00000101160;ENSG00000103811;ENSG00000109861;ENSG00000117984;ENSG00000131400;ENSG00000135047;ENSG00000136943;ENSG00000143387;ENSG00000163131;ENSG00000164733;ENSG00000166340;ENSG00000172543;ENSG00000174080;ENSG00000196188;ENSG00000256043				l	Protein degradation	SBO:0000176	r1347
	HMR_5283		133 ATP[c] + 133 H2O[c] + apoA1[c] => 133 ADP[c] + 133 Pi[c] + 23 alanine[c] + 17 arginine[c] + 5 asparagine[c] + 16 aspartate[c] + 30 glutamate[c] + 19 glutamine[c] + 11 glycine[c] + 6 histidine[c] + 41 leucine[c] + 22 lysine[c] + 4 methionine[c] + 8 phenylalanine[c] + 10 proline[c] + 16 serine[c] + 12 threonine[c] + 5 tryptophan[c] + 7 tyrosine[c] + 15 valine[c]						c	Protein degradation	SBO:0000176	r1339
	HMR_5284		133 ATP[l] + 133 H2O[l] + apoA1[l] => 133 ADP[l] + 133 Pi[l] + 23 alanine[l] + 17 arginine[l] + 5 asparagine[l] + 16 aspartate[l] + 30 glutamate[l] + 19 glutamine[l] + 11 glycine[l] + 6 histidine[l] + 41 leucine[l] + 22 lysine[l] + 4 methionine[l] + 8 phenylalanine[l] + 10 proline[l] + 16 serine[l] + 12 threonine[l] + 5 tryptophan[l] + 7 tyrosine[l] + 15 valine[l]		ENSG00000064601;ENSG00000100448;ENSG00000100600;ENSG00000101160;ENSG00000103811;ENSG00000109861;ENSG00000117984;ENSG00000131400;ENSG00000135047;ENSG00000136943;ENSG00000143387;ENSG00000163131;ENSG00000164733;ENSG00000166340;ENSG00000172543;ENSG00000174080;ENSG00000196188;ENSG00000256043				l	Protein degradation	SBO:0000176	r1340
	HMR_5285		142 ATP[l] + 142 H2O[l] + STAR[l] => 142 ADP[l] + 142 Pi[l] + 21 alanine[l] + 20 arginine[l] + 11 asparagine[l] + 10 aspartate[l] + 5 cysteine[l] + 22 glutamate[l] + 17 glutamine[l] + 21 glycine[l] + 6 histidine[l] + 10 isoleucine[l] + 31 leucine[l] + 19 lysine[l] + 12 methionine[l] + 6 phenylalanine[l] + 12 proline[l] + 20 serine[l] + 12 threonine[l] + 5 tryptophan[l] + 4 tyrosine[l] + 21 valine…		ENSG00000064601;ENSG00000100448;ENSG00000100600;ENSG00000101160;ENSG00000103811;ENSG00000109861;ENSG00000117984;ENSG00000131400;ENSG00000135047;ENSG00000136943;ENSG00000143387;ENSG00000163131;ENSG00000164733;ENSG00000166340;ENSG00000172543;ENSG00000174080;ENSG00000196188;ENSG00000256043				l	Protein degradation	SBO:0000176
	HMR_5286		96 ATP[l] + GM2A[l] + 96 H2O[l] => 96 ADP[l] + 96 Pi[l] + 10 alanine[l] + 4 arginine[l] + 3 asparagine[l] + 9 aspartate[l] + 8 cysteine[l] + 11 glutamate[l] + 4 glutamine[l] + 13 glycine[l] + 3 histidine[l] + 12 isoleucine[l] + 28 leucine[l] + 11 lysine[l] + 4 methionine[l] + 5 phenylalanine[l] + 19 proline[l] + 20 serine[l] + 10 threonine[l] + 3 tryptophan[l] + 4 tyrosine[l] + 12 valine[l]		ENSG00000064601;ENSG00000100448;ENSG00000100600;ENSG00000101160;ENSG00000103811;ENSG00000109861;ENSG00000117984;ENSG00000131400;ENSG00000135047;ENSG00000136943;ENSG00000143387;ENSG00000163131;ENSG00000164733;ENSG00000166340;ENSG00000172543;ENSG00000174080;ENSG00000196188;ENSG00000256043				l	Protein degradation	SBO:0000176
	HMR_5287		162 ATP[l] + 162 H2O[l] + apocytochrome-C[l] => 162 ADP[l] + 162 Pi[l] + 38 alanine[l] + 23 arginine[l] + 5 asparagine[l] + 14 aspartate[l] + 6 cysteine[l] + 15 glutamate[l] + 7 glutamine[l] + 28 glycine[l] + 10 histidine[l] + 6 isoleucine[l] + 37 leucine[l] + 14 lysine[l] + 14 methionine[l] + 10 phenylalanine[l] + 26 proline[l] + 25 serine[l] + 10 threonine[l] + 3 tryptophan[l] + 14 tyrosine[l] …		ENSG00000064601;ENSG00000100448;ENSG00000100600;ENSG00000101160;ENSG00000103811;ENSG00000109861;ENSG00000117984;ENSG00000131400;ENSG00000135047;ENSG00000136943;ENSG00000143387;ENSG00000163131;ENSG00000164733;ENSG00000166340;ENSG00000172543;ENSG00000174080;ENSG00000196188;ENSG00000256043				l	Protein degradation	SBO:0000176
	HMR_5288		175 ATP[c] + 175 H2O[c] + glycogenin[c] => 175 ADP[c] + 175 Pi[c] + 22 alanine[c] + 12 arginine[c] + 12 asparagine[c] + 26 aspartate[c] + 6 cysteine[c] + 15 glutamate[c] + 14 glutamine[c] + 18 glycine[c] + 9 histidine[c] + 12 isoleucine[c] + 39 leucine[c] + 18 lysine[c] + 8 methionine[c] + 20 phenylalanine[c] + 15 proline[c] + 31 serine[c] + 25 threonine[c] + 7 tryptophan[c] + 13 tyrosine[c] + 28…		ENSG00000165996;ENSG00000206527				c	Protein degradation	SBO:0000176	r1403					PMID:10395894;PMID:10721716;PMID:15489334;PMID:8602861;PMID:8661012
	HMR_5289		234 ATP[l] + 234 H2O[l] + PPARA[l] => 234 ADP[l] + 234 Pi[l] + 31 alanine[l] + 19 arginine[l] + 19 asparagine[l] + 27 aspartate[l] + 19 cysteine[l] + 34 glutamate[l] + 16 glutamine[l] + 28 glycine[l] + 13 histidine[l] + 29 isoleucine[l] + 47 leucine[l] + 33 lysine[l] + 15 methionine[l] + 22 phenylalanine[l] + 20 proline[l] + 37 serine[l] + 18 threonine[l] + 14 tyrosine[l] + 27 valine[l]		ENSG00000064601;ENSG00000100448;ENSG00000100600;ENSG00000101160;ENSG00000103811;ENSG00000109861;ENSG00000117984;ENSG00000131400;ENSG00000135047;ENSG00000136943;ENSG00000143387;ENSG00000163131;ENSG00000164733;ENSG00000166340;ENSG00000172543;ENSG00000174080;ENSG00000196188;ENSG00000256043				l	Protein degradation	SBO:0000176
	HMR_5290		2281 ATP[l] + 2281 H2O[l] + apoB48[l] => 2281 ADP[l] + 2281 Pi[l] + 276 alanine[l] + 150 arginine[l] + 245 asparagine[l] + 234 aspartate[l] + 24 cysteine[l] + 297 glutamate[l] + 231 glutamine[l] + 207 glycine[l] + 114 histidine[l] + 287 isoleucine[l] + 536 leucine[l] + 356 lysine[l] + 79 methionine[l] + 224 phenylalanine[l] + 171 proline[l] + 393 serine[l] + 299 threonine[l] + 37 tryptophan[l] + …		ENSG00000064601;ENSG00000100448;ENSG00000100600;ENSG00000101160;ENSG00000103811;ENSG00000109861;ENSG00000117984;ENSG00000131400;ENSG00000135047;ENSG00000136943;ENSG00000143387;ENSG00000163131;ENSG00000164733;ENSG00000166340;ENSG00000172543;ENSG00000174080;ENSG00000196188;ENSG00000256043				l	Protein degradation	SBO:0000176
	HMR_5291		237 ATP[l] + 237 H2O[l] + LPL[l] => 237 ADP[l] + 237 Pi[l] + 34 alanine[l] + 22 arginine[l] + 20 asparagine[l] + 22 aspartate[l] + 10 cysteine[l] + 31 glutamate[l] + 13 glutamine[l] + 32 glycine[l] + 16 histidine[l] + 25 isoleucine[l] + 38 leucine[l] + 35 lysine[l] + 7 methionine[l] + 21 phenylalanine[l] + 20 proline[l] + 43 serine[l] + 25 threonine[l] + 9 tryptophan[l] + 17 tyrosine[l] + 35 vali…						l	Protein degradation	SBO:0000176
	HMR_5407		CO2[s] + H2O[s] <=> carbonate[s]	EC:4.2.1.1	ENSG00000074410;ENSG00000104267;ENSG00000107159;ENSG00000118298;ENSG00000131686;ENSG00000133742;ENSG00000159593;ENSG00000164879;ENSG00000167434;ENSG00000168748;ENSG00000169239;ENSG00000174990;ENSG00000178538;ENSG00000185015				s	Nitrogen metabolism	SBO:0000176	r1418		R00132			PMID:10938543;PMID:11493685;PMID:12713833;PMID:12747791;PMID:14640555;PMID:17259996;PMID:17504134;PMID:17826101;PMID:7011879;PMID:7672338
	HMR_3851		3-sulfinylpyruvic acid[c] + H2O[c] => pyruvate[c] + sulfite[c]						c	Sulfur metabolism	SBO:0000176			R04861		SPYR
	HMR_3861		3-sulfinoalanine[c] + AKG[c] => 3-sulfinylpyruvic acid[c] + glutamate[c]		ENSG00000120053				c	Sulfur metabolism	SBO:0000176					ASPTA3
#	HMR_3866		3-sulfinylpyruvic acid[m] + H2O[m] => pyruvate[m] + sulfite[m]						m	Sulfur metabolism	SBO:0000176					SPYRm
	HMR_3915		SAM[c] + THF[c] => 5-methyl-THF[c] + SAH[c]		ENSG00000150540				c	Sulfur metabolism	SBO:0000176					SAMMT_hypothetical
	HMR_4084		H2O[c] + PAP[c] => AMP[c] + Pi[c]	EC:3.1.3.7	ENSG00000104331;ENSG00000162813				c	Sulfur metabolism	SBO:0000176	r0049		R00188		BPNT	PMID:10224133
	HMR_4187		H2O[c] + PAPS[c] => Pi[c] + adenylyl sulfate[c]	EC:3.1.3.7	ENSG00000104331;ENSG00000162813				c	Sulfur metabolism	SBO:0000176	r0132		R00508	R00508C	BPNT2	PMID:10224133
	HMR_4188		PAPS[c] <=> PAP[c] + activated sulphur[c]						c	Sulfur metabolism	SBO:0000176	r1332
	HMR_4701		SAH[c] + dimethylglycine[c] => SAM[c] + sarcosine[c]	EC:1.5.99.2	ENSG00000123453;ENSG00000132837				c	Sulfur metabolism	SBO:0000176			R07243
	HMR_4840		H2O[c] + H2S2O3[c] => H2S[c] + sulfate[c]		ENSG00000198610				c	Sulfur metabolism	SBO:0000176	r0795
	HMR_4842		H+[c] + SAM[c] => SAH[c] + activated methyl group[c]		ENSG00000006534;ENSG00000108602;ENSG00000132746;ENSG00000184254				c	Sulfur metabolism	SBO:0000176	r0800
	HMR_8662		CoA[m] + GTP[m] + itaconate[m] <=> GDP[m] + Pi[m] + itaconyl-CoA[m]		ENSG00000163541;ENSG00000172340				m	C5-branched dibasic acid metabolism	SBO:0000176					ITCOAL1m
	HMR_8663		ADP[m] + Pi[m] + itaconyl-CoA[m] <=> ATP[m] + CoA[m] + itaconate[m]		ENSG00000136143;ENSG00000163541				m	C5-branched dibasic acid metabolism	SBO:0000176					ITCOALm
	HMR_8664		(3S)-citramalyl-CoA[m] <=> H2O[m] + itaconyl-CoA[m]						m	C5-branched dibasic acid metabolism	SBO:0000176					CITMCOALm
	HMR_8665		(3S)-citramalyl-CoA[m] <=> H2O[m] + mesaconyl-CoA[m]						m	C5-branched dibasic acid metabolism	SBO:0000176					MGACONm
	HMR_8666		(3S)-citramalyl-CoA[m] => acetyl-CoA[m] + pyruvate[m]						m	C5-branched dibasic acid metabolism	SBO:0000176					CITRtm
	HMR_8667		ADP[m] + Pi[m] + mesaconyl-CoA[m] <=> ATP[m] + CoA[m] + mesaconate[m]		ENSG00000136143;ENSG00000163541				m	C5-branched dibasic acid metabolism	SBO:0000176					MECOALm
	HMR_8668		CoA[m] + GTP[m] + mesaconate[m] <=> GDP[m] + Pi[m] + mesaconyl-CoA[m]		ENSG00000163541;ENSG00000172340				m	C5-branched dibasic acid metabolism	SBO:0000176					MECOAS1m
	HMR_8669		H2O[m] + mesaconyl-CoA[m] => acetyl-CoA[m] + pyruvate[m]						m	C5-branched dibasic acid metabolism	SBO:0000176					MESCOALm
	HMR_0710		NADP+[c] + isocitrate[c] => AKG[c] + CO2[c] + H+[c] + NADPH[c]		ENSG00000138413				c	Tricarboxylic acid cycle and glyoxylate/dicarboxylate metabolism	SBO:0000176					ICDHy	PMID:10521434;PMID:15173171
	HMR_3787		acetoacetate[m] + succinyl-CoA[m] => acetoacetyl-CoA[m] + succinate[m]		ENSG00000083720;ENSG00000198754				m	Tricarboxylic acid cycle and glyoxylate/dicarboxylate metabolism	SBO:0000176		REACT_1796			OCOAT1rm	PMID:8751852
	HMR_3957		NAD+[m] + isocitrate[m] => AKG[m] + CO2[m] + NADH[m]		ENSG00000067829;ENSG00000101365;ENSG00000166411				m	Tricarboxylic acid cycle and glyoxylate/dicarboxylate metabolism	SBO:0000176					ICDHxm
	HMR_3958		NADP+[m] + isocitrate[m] => AKG[m] + CO2[m] + NADPH[m]		ENSG00000182054				m	Tricarboxylic acid cycle and glyoxylate/dicarboxylate metabolism	SBO:0000176					ICDHym
	HMR_4111		oxalosuccinate[c] => AKG[c] + CO2[c]	EC:1.1.1.42	ENSG00000138413;ENSG00000167701;ENSG00000182054				c	Tricarboxylic acid cycle and glyoxylate/dicarboxylate metabolism	SBO:0000176	r0082		R00268	R00268C		PMID:16489927;PMID:9866202
	HMR_4112		oxalosuccinate[m] => AKG[m] + CO2[m]	EC:1.1.1.42	ENSG00000138413;ENSG00000182054				m	Tricarboxylic acid cycle and glyoxylate/dicarboxylate metabolism	SBO:0000176	r0083		R00268	R00268C		PMID:16489927;PMID:9866202
	HMR_4113		oxalosuccinate[p] => AKG[p] + CO2[p]	EC:1.1.1.42	ENSG00000138413;ENSG00000182054				p	Tricarboxylic acid cycle and glyoxylate/dicarboxylate metabolism	SBO:0000176	r0084		R00268	R00268C		PMID:16489927;PMID:9866202
	HMR_4139		H+[c] + NADH[c] + OAA[c] <=> NAD+[c] + malate[c]	EC:1.1.1.37	ENSG00000014641;ENSG00000138400				c	Tricarboxylic acid cycle and glyoxylate/dicarboxylate metabolism	SBO:0000176	r0104		R00342	R00342C	MDH	PMID:6625603;PMID:7305925
	HMR_4141		NADH[m] + OAA[m] <=> NAD+[m] + malate[m]	EC:1.1.1.37	ENSG00000146701				m	Tricarboxylic acid cycle and glyoxylate/dicarboxylate metabolism	SBO:0000176	r0105		R00342	R00342C	MDHm	PMID:6625603;PMID:7305925
	HMR_4145		CoA[m] + citrate[m] <=> H2O[m] + OAA[m] + acetyl-CoA[m]	EC:2.3.3.1;EC:2.3.3.3	ENSG00000062485				m	Tricarboxylic acid cycle and glyoxylate/dicarboxylate metabolism	SBO:0000176	r0107		R00351	R00351M	CSm	PMID:12549038
	HMR_4147		CoA[m] + GTP[m] + succinate[m] <=> GDP[m] + Pi[m] + succinyl-CoA[m]	EC:6.2.1.4	ENSG00000107104;ENSG00000136143;ENSG00000163541;ENSG00000172340				m	Tricarboxylic acid cycle and glyoxylate/dicarboxylate metabolism	SBO:0000176	r0125		R00432	R00432M	SUCOASGm	PMID:2943604;PMID:3422742;PMID:3956747;PMID:9765291
	HMR_4149		ATP[c] + CoA[c] + citrate[c] => ADP[c] + OAA[c] + Pi[c] + acetyl-CoA[c]	EC:2.3.3.8	ENSG00000131473				c	Tricarboxylic acid cycle and glyoxylate/dicarboxylate metabolism	SBO:0000176	r0108		R00352	R00352C	CITL2	PMID:1371749;PMID:7417478
	HMR_4152		ADP[m] + Pi[m] + succinyl-CoA[m] <=> ATP[m] + CoA[m] + succinate[m]	EC:6.2.1.5	ENSG00000107104;ENSG00000136143;ENSG00000163541;ENSG00000172340				m	Tricarboxylic acid cycle and glyoxylate/dicarboxylate metabolism	SBO:0000176	r0112		R00405	R00405M	SUCOASAm	PMID:2943604;PMID:3956747;PMID:9765291
	HMR_4209		AKG[m] + thiamin-PP[m] => 3-carboxy-1-hydroxypropyl-ThPP[m] + CO2[m]	EC:1.2.4.2	ENSG00000105953;ENSG00000181192;ENSG00000197444				m	Tricarboxylic acid cycle and glyoxylate/dicarboxylate metabolism	SBO:0000176	r0163		R00621	R00621M		PMID:10676873;PMID:3207422
	HMR_4408		H2O[c] + fumarate[c] <=> malate[c]	EC:4.2.1.2	ENSG00000091483				c	Tricarboxylic acid cycle and glyoxylate/dicarboxylate metabolism	SBO:0000176	r0258		R01082	R01082C	FUM	PMID:7287666
	HMR_4410		H2O[m] + fumarate[m] <=> malate[m]	EC:4.2.1.2	ENSG00000091483				m	Tricarboxylic acid cycle and glyoxylate/dicarboxylate metabolism	SBO:0000176	r0259		R01082	R01082C	FUMm	PMID:7287666
	HMR_4454		citrate[c] <=> isocitrate[c]	EC:4.2.1.3	ENSG00000122729;ENSG00000136381				c	Tricarboxylic acid cycle and glyoxylate/dicarboxylate metabolism	SBO:0000176	r0315		R01324	R01324C	ACONT	PMID:15263083;PMID:16511074
	HMR_4456		citrate[m] <=> isocitrate[m]	EC:4.2.1.3	ENSG00000100412				m	Tricarboxylic acid cycle and glyoxylate/dicarboxylate metabolism	SBO:0000176	r0316		R01324	R01324C	ACONTm	PMID:15263083;PMID:16511074
	HMR_4458		H2O[m] + cis-aconitate[m] <=> citrate[m]	EC:4.2.1.4;EC:4.2.1.3	ENSG00000091140;ENSG00000100412;ENSG00000122729;ENSG00000145020;ENSG00000178445				m	Tricarboxylic acid cycle and glyoxylate/dicarboxylate metabolism	SBO:0000176	r0317		R01325	R01325C		PMID:15263083;PMID:16511074
	HMR_4465		H+[c] + NADPH[c] + hydroxypyruvate[c] => NADP+[c] + glycerate[c]	EC:1.1.1.79;EC:1.1.1.81	ENSG00000137106				c	Tricarboxylic acid cycle and glyoxylate/dicarboxylate metabolism	SBO:0000176	r0327		R01392	R01392C	HPYRRy	PMID:2689175;PMID:4835376;PMID:8120891;PMID:9463747
	HMR_4585		H+[c] + NADPH[c] + oxalosuccinate[c] <=> NADP+[c] + isocitrate[c]	EC:1.1.1.42	ENSG00000072210;ENSG00000111275;ENSG00000137124;ENSG00000138413;ENSG00000143149;ENSG00000164904;ENSG00000182054				c	Tricarboxylic acid cycle and glyoxylate/dicarboxylate metabolism	SBO:0000176	r0422		R01899	R01899C		PMID:10521434;PMID:16489927;PMID:9866202
	HMR_4586		NADPH[m] + oxalosuccinate[m] <=> NADP+[m] + isocitrate[m]	EC:1.1.1.42	ENSG00000072210;ENSG00000111275;ENSG00000137124;ENSG00000138413;ENSG00000143149;ENSG00000164904;ENSG00000182054				m	Tricarboxylic acid cycle and glyoxylate/dicarboxylate metabolism	SBO:0000176	r0423		R01899	R01899C		PMID:10521434;PMID:16489927;PMID:9866202
	HMR_4587		H+[p] + NADPH[p] + oxalosuccinate[p] <=> NADP+[p] + isocitrate[p]	EC:1.1.1.42	ENSG00000138413;ENSG00000158125;ENSG00000182054				p	Tricarboxylic acid cycle and glyoxylate/dicarboxylate metabolism	SBO:0000176	r0424		R01899	R01899C		PMID:10521434;PMID:16489927;PMID:9866202
	HMR_4588		NADH[m] + oxalosuccinate[m] <=> NAD+[m] + isocitrate[m]	EC:1.1.1.42	ENSG00000138413;ENSG00000158125;ENSG00000182054				m	Tricarboxylic acid cycle and glyoxylate/dicarboxylate metabolism	SBO:0000176	r0425					PMID:10521434;PMID:16489927;PMID:18484410;PMID:9866202
	HMR_4589		H2O[m] + cis-aconitate[m] <=> isocitrate[m]	EC:4.2.1.3	ENSG00000100412;ENSG00000122729;ENSG00000151552				m	Tricarboxylic acid cycle and glyoxylate/dicarboxylate metabolism	SBO:0000176	r0426		R01900	R01900C		PMID:15263083;PMID:16511074
	HMR_4652		fumarate[m] + ubiquinol[m] <=> succinate[m] + ubiquinone[m]	EC:1.3.5.1	ENSG00000073578;ENSG00000117118;ENSG00000143252;ENSG00000204370;LOC642502				m	Tricarboxylic acid cycle and glyoxylate/dicarboxylate metabolism	SBO:0000176	r0509		R02164	R02164C	SUCD1m-ubq10	PMID:2843227
	HMR_5294		citrate[m] => OAA[m] + acetate[m]	EC:4.1.3.6	ENSG00000125246				m	Tricarboxylic acid cycle and glyoxylate/dicarboxylate metabolism	SBO:0000176	r1109		R00362	R00362C		PMID:11741334
	HMR_5297		AKG[m] + CoA[m] + NAD+[m] => CO2[m] + NADH[m] + succinyl-CoA[m]	EC:1.2.4.2	DLSTP1;ENSG00000091140;ENSG00000105953;ENSG00000110435;ENSG00000119689;ENSG00000181192;ENSG00000197444				m	Tricarboxylic acid cycle and glyoxylate/dicarboxylate metabolism	SBO:0000176	r1114		R08549		AKGDm	PMID:18004749;PMID:18206986;PMID:3207422;UNIPROT:Q02218
	HMR_6411		AKG[m] + lipoamide[m] => CO2[m] + S-succinyldihydrolipoamide[m]	EC:1.2.4.2	ENSG00000105953;ENSG00000181192;ENSG00000197444				m	Tricarboxylic acid cycle and glyoxylate/dicarboxylate metabolism	SBO:0000176	r0384		R01700			PMID:10676873
	HMR_6413		3-carboxy-1-hydroxypropyl-ThPP[m] + lipoamide[m] => S-succinyldihydrolipoamide[m] + thiamin-PP[m]	EC:1.2.4.2	ENSG00000083807;ENSG00000105953;ENSG00000181192;ENSG00000197444				m	Tricarboxylic acid cycle and glyoxylate/dicarboxylate metabolism	SBO:0000176	r0620		R03316	R03316M		PMID:10676873
	HMR_6414		CoA[m] + S-succinyldihydrolipoamide[m] <=> dihydrolipoamide[m] + succinyl-CoA[m]	EC:2.3.1.61	DLSTP1;ENSG00000099194;ENSG00000119689;ENSG00000145284				m	Tricarboxylic acid cycle and glyoxylate/dicarboxylate metabolism	SBO:0000176	r0556		R02570	R02570C		PMID:8076640;PMID:9620315
	HMR_7704		H2O[p] + O2[p] + glyoxalate[p] => H2O2[p] + oxalate[p]	EC:1.1.3.15	ENSG00000101323;ENSG00000116882				p	Tricarboxylic acid cycle and glyoxylate/dicarboxylate metabolism	SBO:0000176					GLXO2p
	HMR_7706		O2[p] + glycolate[p] => H2O2[p] + glyoxalate[p]	EC:1.1.3.15	ENSG00000101323;ENSG00000116882				p	Tricarboxylic acid cycle and glyoxylate/dicarboxylate metabolism	SBO:0000176					GLYCTO1p
	HMR_8743		FADH2[m] + fumarate[m] <=> FAD[m] + succinate[m]		ENSG00000073578;ENSG00000117118;ENSG00000143252;ENSG00000204370				m	Tricarboxylic acid cycle and glyoxylate/dicarboxylate metabolism	SBO:0000176					SUCD1m
	HMR_8772		ATP[c] + D-xylulose[c] => ADP[c] + D-xylulose-1-phosphate[c]		ENSG00000138030				c	Tricarboxylic acid cycle and glyoxylate/dicarboxylate metabolism	SBO:0000176					KHK2
	HMR_8773		D-xylulose-1-phosphate[c] <=> DHAP[c] + glycolaldehyde[c]		ENSG00000109107;ENSG00000136872;ENSG00000149925				c	Tricarboxylic acid cycle and glyoxylate/dicarboxylate metabolism	SBO:0000176					FBP
	HMR_8774		hydroxypyruvate[c] => CO2[c] + glycolaldehyde[c]						c	Tricarboxylic acid cycle and glyoxylate/dicarboxylate metabolism	SBO:0000176					HPYRDC
	HMR_8775		H2O[c] + NAD+[c] + glycolaldehyde[c] => H+[c] + NADH[c] + glycolate[c]		ENSG00000006534;ENSG00000072210;ENSG00000108602;ENSG00000128918;ENSG00000132746;ENSG00000143149;ENSG00000164904;ENSG00000165092;ENSG00000184254				c	Tricarboxylic acid cycle and glyoxylate/dicarboxylate metabolism	SBO:0000176					GCC2am
	HMR_8777		hydroxypyruvate[m] => CO2[m] + glycolaldehyde[m]						m	Tricarboxylic acid cycle and glyoxylate/dicarboxylate metabolism	SBO:0000176					HPYRDCm
	HMR_8778		H2O[m] + NAD+[m] + glycolaldehyde[m] => NADH[m] + glycolate[m]		ENSG00000059573;ENSG00000111275;ENSG00000112294;ENSG00000119711;ENSG00000137124;ENSG00000159423				m	Tricarboxylic acid cycle and glyoxylate/dicarboxylate metabolism	SBO:0000176					GCC2bim
	HMR_8779		NADPH[m] + glyoxalate[m] => NADP+[m] + glycolate[m]						m	Tricarboxylic acid cycle and glyoxylate/dicarboxylate metabolism	SBO:0000176					GLYCLTDym
	HMR_8780		H2O[c] + NAD+[c] + glyoxalate[c] => H+[c] + NADH[c] + oxalate[c]		ENSG00000111716;ENSG00000151116;ENSG00000166796;ENSG00000166800;ENSG00000166816;ENSG00000171989				c	Tricarboxylic acid cycle and glyoxylate/dicarboxylate metabolism	SBO:0000176					GLXO1
	HMR_8781		ATP[c] + glycerate[c] => 2-phospho-D-glycerate[c] + ADP[c]						c	Tricarboxylic acid cycle and glyoxylate/dicarboxylate metabolism	SBO:0000176					GLYCK2
	HMR_8782		H+[c] + NADH[c] + hydroxypyruvate[c] => NAD+[c] + glycerate[c]		ENSG00000111716;ENSG00000166796;ENSG00000166800;ENSG00000166816;ENSG00000171989				c	Tricarboxylic acid cycle and glyoxylate/dicarboxylate metabolism	SBO:0000176					HPYRR2x
	HMR_3975		H2O[r] + PPi[r] => 2 Pi[r]	EC:3.6.1.1	ENSG00000107902;ENSG00000131482;ENSG00000138777;ENSG00000141349;ENSG00000143363;ENSG00000152254;ENSG00000156976;ENSG00000166833;ENSG00000180817				r	Oxidative phosphorylation	SBO:0000176	r0006		R00004		PPAer	PMID:10542310;PMID:16300924
	HMR_3977		H2O[c] + PPi[c] => 2 Pi[c]	EC:3.6.1.1	ENSG00000107902;ENSG00000138777;ENSG00000143363;ENSG00000156976;ENSG00000166833;ENSG00000180817				c	Oxidative phosphorylation	SBO:0000176	r0007		R00004		PPA	PMID:10542310;PMID:16300924
	HMR_3979		H2O[p] + PPi[p] => 2 Pi[p]	EC:3.6.1.1	ENSG00000107902;ENSG00000138777;ENSG00000143363;ENSG00000156976;ENSG00000166833;ENSG00000180817				p	Oxidative phosphorylation	SBO:0000176	r0009		R00004			PMID:10542310;PMID:16300924
	HMR_6911		FADH2[m] + ubiquinone[m] <=> FAD[m] + ubiquinol[m]		ENSG00000105379;ENSG00000140374;ENSG00000143252;ENSG00000171503				m	Oxidative phosphorylation	SBO:0000176					SUCD3m-ubq10
	HMR_6912		H2O[m] + PPi[m] => 2 Pi[m]	EC:3.6.1.1	ENSG00000107902;ENSG00000138777;ENSG00000143363;ENSG00000156976;ENSG00000166833;ENSG00000180817				m	Oxidative phosphorylation	SBO:0000176	r0008		R00004		PPAm	PMID:10542310;PMID:16300924
	HMR_6914		4 H+[m] + O2[m] + 4 ferrocytochrome C[m] => 2 H2O[m] + 4 ferricytochrome C[m]	EC:1.9.3.1	ENSG00000006695;ENSG00000014919;ENSG00000111775;ENSG00000112695;ENSG00000115944;ENSG00000126267;ENSG00000127184;ENSG00000131055;ENSG00000131143;ENSG00000131174;ENSG00000135940;ENSG00000138495;ENSG00000156885;ENSG00000160471;ENSG00000161281;ENSG00000164919;ENSG00000170516;ENSG00000176340;ENSG00000178741;ENSG00000187581;ENSG00000198712;ENSG00000198804;ENSG00000198938;ENSG00000235957;ENSG00000242836…				m	Oxidative phosphorylation	SBO:0000176	r0017		R00081		CYOO4m	PMID:3030416
	HMR_6916		ADP[m] + Pi[m] => ATP[m] + 4 H+[m] + H2O[m]	EC:3.6.1.3;EC:3.6.1.5;EC:3.6.3.1;EC:3.6.3.10;EC:3.6.3.14;EC:3.6.3.8;EC:3.6.3.9;EC:3.6.4.3;EC:3.6.4.4;EC:3.6.4.6	ENSG00000001626;ENSG00000004700;ENSG00000017260;ENSG00000018625;ENSG00000021574;ENSG00000033627;ENSG00000047249;ENSG00000054179;ENSG00000054793;ENSG00000058063;ENSG00000058668;ENSG00000064270;ENSG00000067842;ENSG00000068650;ENSG00000069849;ENSG00000070961;ENSG00000071553;ENSG00000073969;ENSG00000074370;ENSG00000075673;ENSG00000081923;ENSG00000099624;ENSG00000100554;ENSG00000101350;ENSG00000101892…				m	Oxidative phosphorylation	SBO:0000176	r0019		R00086	R00086C	ATPS4m	PMID:2687158;UNIPROT:P06576;UNIPROT:P38606
	HMR_6918		2 H+[m] + 2 ferricytochrome C[m] + ubiquinol[m] => 2 ferrocytochrome C[m] + ubiquinone[m]	EC:1.10.2.2	ENSG00000010256;ENSG00000072210;ENSG00000111275;ENSG00000127540;ENSG00000137124;ENSG00000140740;ENSG00000143149;ENSG00000156467;ENSG00000164405;ENSG00000164904;ENSG00000169021;ENSG00000173660;ENSG00000179091;ENSG00000184076;ENSG00000198727				m	Oxidative phosphorylation	SBO:0000176	r0507		R02161		CYOR4m-ubq10	PMID:459885
	HMR_6921		4 H+[m] + NADH[m] + ubiquinone[m] => NAD+[m] + ubiquinol[m]	EC:1.6.5.3	ENSG00000004779;ENSG00000023228;ENSG00000065518;ENSG00000090266;ENSG00000099795;ENSG00000100075;ENSG00000103356;ENSG00000109390;ENSG00000110717;ENSG00000113141;ENSG00000115286;ENSG00000119013;ENSG00000119421;ENSG00000125356;ENSG00000128609;ENSG00000130414;ENSG00000131495;ENSG00000136521;ENSG00000139180;ENSG00000140990;ENSG00000145494;ENSG00000147123;ENSG00000147684;ENSG00000151366;ENSG00000158864…				m	Oxidative phosphorylation	SBO:0000176	r0508		R02163		NADH4-u10m	PMID:8443209
	HMR_3960		2 H+[c] + 2 O2-[c] => H2O2[c] + O2[c]	EC:1.15.1.1	ENSG00000109610;ENSG00000112096;ENSG00000142168				c	ROS detoxification	SBO:0000176	r1452		R00275	R00275C	SOD	PMID:17603022;PMID:6240978;PMID:7876265
	HMR_3980		2 H2O2[c] => 2 H2O[c] + O2[c]	EC:1.11.1.6	ENSG00000121691;ENSG00000166016				c	ROS detoxification	SBO:0000176	r0010		R00009		CAT	PMID:12054464;PMID:1657986
	HMR_3982		2 H2O2[m] => 2 H2O[m] + O2[m]	EC:1.11.1.6	ENSG00000121691;ENSG00000166016				m	ROS detoxification	SBO:0000176	r0011		R00009		CATm	PMID:12054464;PMID:1657986
	HMR_4767		bilirubin-bisglucuronoside[r] + bilirubin[r] => 2 bilirubin-monoglucuronoside[r]	EC:2.4.1.95					r	ROS detoxification	SBO:0000176			R00062
	HMR_6608		hydroxide[c] <=> hydroxyl radical[c]						c	ROS detoxification	SBO:0000176				RE2696C
	HMR_8409		2 H+[s] + 2 O2-[s] => H2O2[s] + O2[s]		ENSG00000109610				s	ROS detoxification	SBO:0000176					SPODMe
	HMR_8410		2 O2-[m] => H2O2[m] + O2[m]		ENSG00000112096				m	ROS detoxification	SBO:0000176					SPODMm
	HMR_8413		2 H+[n] + 2 O2-[n] => H2O2[n] + O2[n]		ENSG00000142168				n	ROS detoxification	SBO:0000176					SPODMn
	HMR_8415		2 H+[p] + 2 O2-[p] => H2O2[p] + O2[p]		ENSG00000142168				p	ROS detoxification	SBO:0000176					SPODMx
	HMR_0156		AMP[c] + PPi[c] + butyryl-CoA[c] <=> ATP[c] + CoA[c] + butyrate[c]	EC:6.2.1.2	ENSG00000005187;ENSG00000066813;ENSG00000166743;ENSG00000183549;ENSG00000183747;ENSG00000215009				c	Fatty acid activation (cytosolic)	SBO:0000176			R00389
	HMR_0165		AMP[c] + PPi[c] + pentanoyl-CoA[c] <=> ATP[c] + CoA[c] + valeric acid[c]	EC:6.2.1.2	ENSG00000005187;ENSG00000066813;ENSG00000166743;ENSG00000183549;ENSG00000183747;ENSG00000215009				c	Fatty acid activation (cytosolic)	SBO:0000176
	HMR_0168		AMP[c] + PPi[c] + hexanoyl-CoA[c] <=> ATP[c] + CoA[c] + hexanoic acid[c]	EC:6.2.1.2	ENSG00000005187;ENSG00000066813;ENSG00000166743;ENSG00000183549;ENSG00000183747;ENSG00000215009				c	Fatty acid activation (cytosolic)	SBO:0000176
	HMR_0171		AMP[c] + PPi[c] + heptanoyl-CoA[c] <=> ATP[c] + CoA[c] + heptylic acid[c]	EC:6.2.1.2	ENSG00000005187;ENSG00000066813;ENSG00000166743;ENSG00000183549;ENSG00000183747;ENSG00000215009				c	Fatty acid activation (cytosolic)	SBO:0000176
	HMR_0174		AMP[c] + PPi[c] + octanoyl-CoA[c] <=> ATP[c] + CoA[c] + octanoic acid[c]	EC:6.2.1.2	ENSG00000005187;ENSG00000066813;ENSG00000166743;ENSG00000183549;ENSG00000183747;ENSG00000215009				c	Fatty acid activation (cytosolic)	SBO:0000176
	HMR_0177		AMP[c] + PPi[c] + nonanoyl-CoA[c] <=> ATP[c] + CoA[c] + nonanoic acid[c]	EC:6.2.1.2	ENSG00000005187;ENSG00000066813;ENSG00000166743;ENSG00000183549;ENSG00000183747;ENSG00000215009				c	Fatty acid activation (cytosolic)	SBO:0000176
	HMR_0180		AMP[c] + PPi[c] + decanoyl-CoA[c] <=> ATP[c] + CoA[c] + decanoic acid[c]	EC:6.2.1.2	ENSG00000005187;ENSG00000066813;ENSG00000166743;ENSG00000183549;ENSG00000183747;ENSG00000215009				c	Fatty acid activation (cytosolic)	SBO:0000176
	HMR_0184		AMP[c] + PPi[c] + undecanoyl-CoA[c] <=> ATP[c] + CoA[c] + undecylic acid[c]	EC:6.2.1.2	ENSG00000005187;ENSG00000066813;ENSG00000166743;ENSG00000183549;ENSG00000183747;ENSG00000215009				c	Fatty acid activation (cytosolic)	SBO:0000176
	HMR_0188		AMP[c] + PPi[c] + lauroyl-CoA[c] <=> ATP[c] + CoA[c] + lauric acid[c]	EC:6.2.1.3	ENSG00000068366;ENSG00000103740;ENSG00000123983;ENSG00000130377;ENSG00000140284;ENSG00000151726;ENSG00000164398;ENSG00000197142				c	Fatty acid activation (cytosolic)	SBO:0000176					FACOAL120
	HMR_0192		AMP[c] + PPi[c] + tridecanoyl-CoA[c] <=> ATP[c] + CoA[c] + tridecylic acid[c]	EC:6.2.1.3	ENSG00000068366;ENSG00000103740;ENSG00000123983;ENSG00000130377;ENSG00000140284;ENSG00000151726;ENSG00000164398;ENSG00000197142				c	Fatty acid activation (cytosolic)	SBO:0000176
	HMR_0196		AMP[c] + PPi[c] + myristoyl-CoA[c] <=> ATP[c] + CoA[c] + myristic acid[c]	EC:6.2.1.3	ENSG00000068366;ENSG00000103740;ENSG00000123983;ENSG00000130377;ENSG00000140284;ENSG00000151726;ENSG00000164398;ENSG00000197142				c	Fatty acid activation (cytosolic)	SBO:0000176					FACOAL140
	HMR_0200		(9E)-tetradecenoic acid[c] + ATP[c] + CoA[c] <=> (9E)-tetradecenoyl-CoA[c] + AMP[c] + PPi[c]	EC:6.2.1.3	ENSG00000068366;ENSG00000103740;ENSG00000123983;ENSG00000130377;ENSG00000140284;ENSG00000151726;ENSG00000164398;ENSG00000197142				c	Fatty acid activation (cytosolic)	SBO:0000176					FACOAL141n5
	HMR_0204		(7Z)-tetradecenoic acid[c] + ATP[c] + CoA[c] <=> (7Z)-tetradecenoyl-CoA[c] + AMP[c] + PPi[c]	EC:6.2.1.3	ENSG00000068366;ENSG00000103740;ENSG00000123983;ENSG00000130377;ENSG00000140284;ENSG00000151726;ENSG00000164398;ENSG00000197142				c	Fatty acid activation (cytosolic)	SBO:0000176
	HMR_0209		5-tetradecenoyl-CoA[c] + AMP[c] + PPi[c] <=> ATP[c] + CoA[c] + physeteric acid[c]	EC:6.2.1.3	ENSG00000068366;ENSG00000103740;ENSG00000123983;ENSG00000130377;ENSG00000140284;ENSG00000151726;ENSG00000164398;ENSG00000197142				c	Fatty acid activation (cytosolic)	SBO:0000176
	HMR_0213		AMP[c] + PPi[c] + pentadecanoyl-CoA[c] <=> ATP[c] + CoA[c] + pentadecylic acid[c]	EC:6.2.1.3	ENSG00000068366;ENSG00000103740;ENSG00000123983;ENSG00000130377;ENSG00000140284;ENSG00000151726;ENSG00000164398;ENSG00000197142				c	Fatty acid activation (cytosolic)	SBO:0000176					FACOAL150
	HMR_0217		AMP[c] + PPi[c] + palmitoyl-CoA[c] <=> ATP[c] + CoA[c] + palmitate[c]	EC:6.2.1.3	ENSG00000068366;ENSG00000103740;ENSG00000123983;ENSG00000130377;ENSG00000140284;ENSG00000151726;ENSG00000164398;ENSG00000197142				c	Fatty acid activation (cytosolic)	SBO:0000176	r0312		R01280		FACOAL160	PMID:8584017PMID:10548543PMID:17379924PMID:17681178PMID:10548543
	HMR_0226		AMP[c] + PPi[c] + palmitoleoyl-CoA[c] <=> ATP[c] + CoA[c] + palmitolate[c]	EC:6.2.1.3	ENSG00000068366;ENSG00000103740;ENSG00000123983;ENSG00000130377;ENSG00000140284;ENSG00000151726;ENSG00000164398;ENSG00000197142				c	Fatty acid activation (cytosolic)	SBO:0000176	r1488			RE2912C	FACOAL161n7	PMID:8584017;PMID:9784915;PMID:10479480
	HMR_0233		7-hexadecenoyl-CoA[c] + AMP[c] + PPi[c] <=> 7-palmitoleic acid[c] + ATP[c] + CoA[c]	EC:6.2.1.3	ENSG00000068366;ENSG00000103740;ENSG00000123983;ENSG00000130377;ENSG00000140284;ENSG00000151726;ENSG00000164398;ENSG00000197142				c	Fatty acid activation (cytosolic)	SBO:0000176					FACOAL161n9
	HMR_0237		AMP[c] + PPi[c] + heptadecanoyl-CoA[c] <=> ATP[c] + CoA[c] + margaric acid[c]	EC:6.2.1.3	ENSG00000068366;ENSG00000103740;ENSG00000123983;ENSG00000130377;ENSG00000140284;ENSG00000151726;ENSG00000164398;ENSG00000197142				c	Fatty acid activation (cytosolic)	SBO:0000176					FACOAL170(n)r
	HMR_0241		(10Z)-heptadecenoic acid[c] + ATP[c] + CoA[c] <=> (10Z)-heptadecenoyl-CoA[c] + AMP[c] + PPi[c]	EC:6.2.1.3	ENSG00000068366;ENSG00000103740;ENSG00000123983;ENSG00000130377;ENSG00000140284;ENSG00000151726;ENSG00000164398;ENSG00000197142				c	Fatty acid activation (cytosolic)	SBO:0000176
	HMR_0245		9-heptadecenoyl-CoA[c] + AMP[c] + PPi[c] <=> 9-heptadecylenic acid[c] + ATP[c] + CoA[c]	EC:6.2.1.3	ENSG00000068366;ENSG00000103740;ENSG00000123983;ENSG00000130377;ENSG00000140284;ENSG00000151726;ENSG00000164398;ENSG00000197142				c	Fatty acid activation (cytosolic)	SBO:0000176					FACOAL171_8
	HMR_0249		AMP[c] + PPi[c] + stearoyl-CoA[c] <=> ATP[c] + CoA[c] + stearate[c]	EC:6.2.1.3	ENSG00000068366;ENSG00000103740;ENSG00000119673;ENSG00000123983;ENSG00000130377;ENSG00000140284;ENSG00000151726;ENSG00000164398;ENSG00000177465;ENSG00000197142				c	Fatty acid activation (cytosolic)	SBO:0000176	r1254					PMID:8584017
	HMR_0255		(13Z)-octadecenoic acid[c] + ATP[c] + CoA[c] <=> (13Z)-octadecenoyl-CoA[c] + AMP[c] + PPi[c]	EC:6.2.1.3	ENSG00000068366;ENSG00000103740;ENSG00000123983;ENSG00000130377;ENSG00000140284;ENSG00000151726;ENSG00000164398;ENSG00000197142				c	Fatty acid activation (cytosolic)	SBO:0000176					FACOAL181n5
	HMR_0259		AMP[c] + PPi[c] + cis-vaccenoyl-CoA[c] <=> ATP[c] + CoA[c] + cis-vaccenic acid[c]	EC:6.2.1.3	ENSG00000068366;ENSG00000103740;ENSG00000123983;ENSG00000130377;ENSG00000140284;ENSG00000151726;ENSG00000164398;ENSG00000197142				c	Fatty acid activation (cytosolic)	SBO:0000176					FACOAL181n7
	HMR_0263		ATP[c] + CoA[c] + oleate[c] => AMP[c] + PPi[c] + oleoyl-CoA[c]	EC:6.2.1.3	ENSG00000068366;ENSG00000103740;ENSG00000123983;ENSG00000130377;ENSG00000140284;ENSG00000151726;ENSG00000164398;ENSG00000197142				c	Fatty acid activation (cytosolic)	SBO:0000176	r1256				FACOAL181n9	PMID:8584017
	HMR_0267		(9E)-octadecenoyl-CoA[c] + AMP[c] + PPi[c] <=> ATP[c] + CoA[c] + elaidate[c]	EC:6.2.1.3	ENSG00000068366;ENSG00000103740;ENSG00000123983;ENSG00000130377;ENSG00000140284;ENSG00000151726;ENSG00000164398;ENSG00000197142				c	Fatty acid activation (cytosolic)	SBO:0000176
	HMR_0271		(13Z)-octadecenoyl-CoA[c] + AMP[c] + PPi[c] <=> (7Z)-octadecenoic acid[c] + ATP[c] + CoA[c]	EC:6.2.1.3	ENSG00000068366;ENSG00000103740;ENSG00000123983;ENSG00000130377;ENSG00000140284;ENSG00000151726;ENSG00000164398;ENSG00000197142				c	Fatty acid activation (cytosolic)	SBO:0000176
	HMR_0275		(6Z,9Z)-octadecadienoic acid[c] + ATP[c] + CoA[c] <=> (6Z,9Z)-octadecadienoyl-CoA[c] + AMP[c] + PPi[c]	EC:6.2.1.3	ENSG00000068366;ENSG00000103740;ENSG00000123983;ENSG00000130377;ENSG00000140284;ENSG00000151726;ENSG00000164398;ENSG00000197142				c	Fatty acid activation (cytosolic)	SBO:0000176					FACOAL182n9
	HMR_0279		AMP[c] + PPi[c] + nonadecanoyl-CoA[c] <=> ATP[c] + CoA[c] + nonadecylic acid[c]	EC:6.2.1.3	ENSG00000068366;ENSG00000103740;ENSG00000123983;ENSG00000130377;ENSG00000140284;ENSG00000151726;ENSG00000164398;ENSG00000197142				c	Fatty acid activation (cytosolic)	SBO:0000176
	HMR_0283		AMP[c] + PPi[c] + eicosanoyl-CoA[c] <=> ATP[c] + CoA[c] + eicosanoate[c]	EC:6.2.1.3	ENSG00000068366;ENSG00000103740;ENSG00000123983;ENSG00000130377;ENSG00000140284;ENSG00000151726;ENSG00000164398;ENSG00000197142				c	Fatty acid activation (cytosolic)	SBO:0000176					FACOAL200
	HMR_0289		(13Z)-eicosenoic acid[c] + ATP[c] + CoA[c] <=> (13Z)-eicosenoyl-CoA[c] + AMP[c] + PPi[c]	EC:6.2.1.3	ENSG00000068366;ENSG00000103740;ENSG00000123983;ENSG00000130377;ENSG00000140284;ENSG00000151726;ENSG00000164398;ENSG00000197142				c	Fatty acid activation (cytosolic)	SBO:0000176
	HMR_0293		(11Z)-eicosenoyl-CoA[c] + AMP[c] + PPi[c] <=> ATP[c] + CoA[c] + cis-gondoic acid[c]	EC:6.2.1.3	ENSG00000068366;ENSG00000103740;ENSG00000123983;ENSG00000130377;ENSG00000140284;ENSG00000151726;ENSG00000164398;ENSG00000197142				c	Fatty acid activation (cytosolic)	SBO:0000176					FACOAL201n9
	HMR_0297		9-eicosenoic acid[c] + ATP[c] + CoA[c] <=> 9-eicosenoyl-CoA[c] + AMP[c] + PPi[c]	EC:6.2.1.3	ENSG00000068366;ENSG00000103740;ENSG00000123983;ENSG00000130377;ENSG00000140284;ENSG00000151726;ENSG00000164398;ENSG00000197142				c	Fatty acid activation (cytosolic)	SBO:0000176					FACOAL201n11
	HMR_0301		(8Z,11Z)-eicosadienoyl-CoA[c] + AMP[c] + PPi[c] <=> 8,11-eicosadienoic acid[c] + ATP[c] + CoA[c]	EC:6.2.1.3	ENSG00000068366;ENSG00000103740;ENSG00000123983;ENSG00000130377;ENSG00000140284;ENSG00000151726;ENSG00000164398;ENSG00000197142				c	Fatty acid activation (cytosolic)	SBO:0000176					FACOAL202n9
	HMR_0305		(5Z,8Z,11Z)-eicosatrienoyl-CoA[c] + AMP[c] + PPi[c] <=> ATP[c] + CoA[c] + mead acid[c]	EC:6.2.1.3	ENSG00000068366;ENSG00000103740;ENSG00000123983;ENSG00000130377;ENSG00000140284;ENSG00000151726;ENSG00000164398;ENSG00000197142				c	Fatty acid activation (cytosolic)	SBO:0000176
	HMR_0309		AMP[c] + PPi[c] + heneicosanoyl-CoA[c] <=> ATP[c] + CoA[c] + henicosanoic acid[c]	EC:6.2.1.3	ENSG00000068366;ENSG00000103740;ENSG00000123983;ENSG00000130377;ENSG00000140284;ENSG00000151726;ENSG00000164398;ENSG00000197142				c	Fatty acid activation (cytosolic)	SBO:0000176
	HMR_0313		AMP[c] + PPi[c] + docosanoyl-CoA[c] <=> ATP[c] + CoA[c] + behenic acid[c]	EC:6.2.1.3	ENSG00000068366;ENSG00000103740;ENSG00000123983;ENSG00000130377;ENSG00000140284;ENSG00000151726;ENSG00000164398;ENSG00000197142				c	Fatty acid activation (cytosolic)	SBO:0000176					FACOAL220
	HMR_0319		(13Z)-docosenoyl-CoA[c] + AMP[c] + PPi[c] <=> ATP[c] + CoA[c] + cis-erucic acid[c]	EC:6.2.1.3	ENSG00000068366;ENSG00000103740;ENSG00000123983;ENSG00000130377;ENSG00000140284;ENSG00000151726;ENSG00000164398;ENSG00000197142				c	Fatty acid activation (cytosolic)	SBO:0000176					FACOAL221n9
	HMR_0323		(11Z)-docosenoyl-CoA[c] + AMP[c] + PPi[c] <=> ATP[c] + CoA[c] + cis-cetoleic acid[c]	EC:6.2.1.3	ENSG00000068366;ENSG00000103740;ENSG00000123983;ENSG00000130377;ENSG00000140284;ENSG00000151726;ENSG00000164398;ENSG00000197142				c	Fatty acid activation (cytosolic)	SBO:0000176
	HMR_0327		AMP[c] + PPi[c] + tricosanoyl-CoA[c] <=> ATP[c] + CoA[c] + tricosanoic acid[c]	EC:6.2.1.3	ENSG00000068366;ENSG00000103740;ENSG00000123983;ENSG00000130377;ENSG00000140284;ENSG00000151726;ENSG00000164398;ENSG00000197142				c	Fatty acid activation (cytosolic)	SBO:0000176
	HMR_0331		AMP[c] + PPi[c] + tetracosanoyl-CoA[c] <=> ATP[c] + CoA[c] + lignocerate[c]	EC:6.2.1.3	ENSG00000068366;ENSG00000103740;ENSG00000123983;ENSG00000130377;ENSG00000140284;ENSG00000151726;ENSG00000164398;ENSG00000197142				c	Fatty acid activation (cytosolic)	SBO:0000176
	HMR_0337		(15Z)-tetracosenoyl-CoA[c] + AMP[c] + PPi[c] <=> ATP[c] + CoA[c] + nervonic acid[c]	EC:6.2.1.3	ENSG00000068366;ENSG00000103740;ENSG00000123983;ENSG00000130377;ENSG00000140284;ENSG00000151726;ENSG00000164398;ENSG00000197142				c	Fatty acid activation (cytosolic)	SBO:0000176
	HMR_0341		AMP[c] + PPi[c] + hexacosanoyl-CoA[c] <=> ATP[c] + CoA[c] + cerotic acid[c]	EC:6.2.1.3	ENSG00000068366;ENSG00000103740;ENSG00000123983;ENSG00000130377;ENSG00000140284;ENSG00000151726;ENSG00000164398;ENSG00000197142				c	Fatty acid activation (cytosolic)	SBO:0000176
	HMR_0345		AMP[c] + PPi[c] + hexacosenoyl-CoA[c] <=> ATP[c] + CoA[c] + ximenic acid[c]	EC:6.2.1.3	ENSG00000068366;ENSG00000103740;ENSG00000123983;ENSG00000130377;ENSG00000140284;ENSG00000151726;ENSG00000164398;ENSG00000197142				c	Fatty acid activation (cytosolic)	SBO:0000176
	HMR_0349		AMP[c] + PPi[c] + linolenoyl-CoA[c] <=> ATP[c] + CoA[c] + linolenate[c]	EC:6.2.1.3	ENSG00000068366;ENSG00000103740;ENSG00000123983;ENSG00000130377;ENSG00000140284;ENSG00000151726;ENSG00000164398;ENSG00000197142				c	Fatty acid activation (cytosolic)	SBO:0000176					FACOAL183n3
	HMR_0353		(6Z,9Z,12Z,15Z)-octadecatetraenoyl-CoA[c] + AMP[c] + PPi[c] <=> ATP[c] + CoA[c] + stearidonic acid[c]	EC:6.2.1.3	ENSG00000068366;ENSG00000103740;ENSG00000123983;ENSG00000130377;ENSG00000140284;ENSG00000151726;ENSG00000164398;ENSG00000197142				c	Fatty acid activation (cytosolic)	SBO:0000176
	HMR_0357		(8Z,11Z,14Z,17Z)-eicosatetraenoyl-CoA[c] + AMP[c] + PPi[c] <=> ATP[c] + CoA[c] + omega-3-arachidonic acid[c]	EC:6.2.1.3	ENSG00000068366;ENSG00000103740;ENSG00000123983;ENSG00000130377;ENSG00000140284;ENSG00000151726;ENSG00000164398;ENSG00000197142				c	Fatty acid activation (cytosolic)	SBO:0000176
	HMR_0361		(5Z,8Z,11Z,14Z,17Z)-eicosapentaenoyl-CoA[c] + AMP[c] + PPi[c] <=> ATP[c] + CoA[c] + EPA[c]	EC:6.2.1.3	ENSG00000068366;ENSG00000103740;ENSG00000123983;ENSG00000130377;ENSG00000140284;ENSG00000151726;ENSG00000164398;ENSG00000197142				c	Fatty acid activation (cytosolic)	SBO:0000176				RE3132C		PMID:10479480;PMID:9784915;PMID:10479480;PMID:9784915
	HMR_0365		(7Z,10Z,13Z,16Z,19Z)-docosapentaenoyl-CoA[c] + AMP[c] + PPi[c] <=> ATP[c] + CoA[c] + DPA[c]	EC:6.2.1.3	ENSG00000068366;ENSG00000103740;ENSG00000123983;ENSG00000130377;ENSG00000140284;ENSG00000151726;ENSG00000164398;ENSG00000197142				c	Fatty acid activation (cytosolic)	SBO:0000176					FACOAL225n3
	HMR_0369		(9Z,12Z,15Z,18Z,21Z)-TPA[c] + ATP[c] + CoA[c] <=> (9Z,12Z,15Z,18Z,21Z)-tetracosapentaenoyl-CoA[c] + AMP[c] + PPi[c]	EC:6.2.1.3	ENSG00000068366;ENSG00000103740;ENSG00000123983;ENSG00000130377;ENSG00000140284;ENSG00000151726;ENSG00000164398;ENSG00000197142				c	Fatty acid activation (cytosolic)	SBO:0000176
	HMR_0373		(6Z,9Z,12Z,15Z,18Z,21Z)-THA[c] + ATP[c] + CoA[c] <=> (6Z,9Z,12Z,15Z,18Z,21Z)-tetracosahexaenoyl-CoA[c] + AMP[c] + PPi[c]	EC:6.2.1.3	ENSG00000068366;ENSG00000103740;ENSG00000123983;ENSG00000130377;ENSG00000140284;ENSG00000151726;ENSG00000164398;ENSG00000197142				c	Fatty acid activation (cytosolic)	SBO:0000176				RE3146C		PMID:9784915;PMID:9784915
	HMR_0377		(4Z,7Z,10Z,13Z,16Z,19Z)-docosahexaenoyl-CoA[c] + AMP[c] + PPi[c] <=> ATP[c] + CoA[c] + DHA[c]	EC:6.2.1.3	ENSG00000068366;ENSG00000103740;ENSG00000123983;ENSG00000130377;ENSG00000140284;ENSG00000151726;ENSG00000164398;ENSG00000197142				c	Fatty acid activation (cytosolic)	SBO:0000176					FACOAL226n3
	HMR_0381		(11Z,14Z,17Z)-eicosatrienoic acid[c] + ATP[c] + CoA[c] <=> (11Z,14Z,17Z)-eicosatrienoyl-CoA[c] + AMP[c] + PPi[c]	EC:6.2.1.3	ENSG00000068366;ENSG00000103740;ENSG00000123983;ENSG00000130377;ENSG00000140284;ENSG00000151726;ENSG00000164398;ENSG00000197142				c	Fatty acid activation (cytosolic)	SBO:0000176
	HMR_0385		13,16,19-docosatrienoic acid[c] + ATP[c] + CoA[c] <=> 13,16,19-docosatrienoyl-CoA[c] + AMP[c] + PPi[c]	EC:6.2.1.3	ENSG00000068366;ENSG00000103740;ENSG00000123983;ENSG00000130377;ENSG00000140284;ENSG00000151726;ENSG00000164398;ENSG00000197142				c	Fatty acid activation (cytosolic)	SBO:0000176
	HMR_0389		10,13,16,19-docosatetraenoic acid[c] + ATP[c] + CoA[c] <=> 10,13,16,19-docosatetraenoyl-CoA[c] + AMP[c] + PPi[c]	EC:6.2.1.3	ENSG00000068366;ENSG00000103740;ENSG00000123983;ENSG00000130377;ENSG00000140284;ENSG00000151726;ENSG00000164398;ENSG00000197142				c	Fatty acid activation (cytosolic)	SBO:0000176
	HMR_0393		12,15,18,21-tetracosatetraenoic acid[c] + ATP[c] + CoA[c] <=> 12,15,18,21-tetracosatetraenoyl-CoA[c] + AMP[c] + PPi[c]	EC:6.2.1.3	ENSG00000068366;ENSG00000103740;ENSG00000123983;ENSG00000130377;ENSG00000140284;ENSG00000151726;ENSG00000164398;ENSG00000197142				c	Fatty acid activation (cytosolic)	SBO:0000176
	HMR_0397		AMP[c] + PPi[c] + linoleoyl-CoA[c] <=> ATP[c] + CoA[c] + linoleate[c]	EC:6.2.1.3	ENSG00000068366;ENSG00000103740;ENSG00000123983;ENSG00000130377;ENSG00000140284;ENSG00000151726;ENSG00000164398;ENSG00000197142				c	Fatty acid activation (cytosolic)	SBO:0000176	r1258				FACOAL182n6	PMID:8584017
	HMR_0401		AMP[c] + PPi[c] + gamma-linolenoyl-CoA[c] <=> ATP[c] + CoA[c] + gamma-linolenate[c]	EC:6.2.1.3	ENSG00000068366;ENSG00000103740;ENSG00000123983;ENSG00000130377;ENSG00000140284;ENSG00000151726;ENSG00000164398;ENSG00000197142				c	Fatty acid activation (cytosolic)	SBO:0000176	r1261				FACOAL183n6	PMID:8584017
	HMR_0405		AMP[c] + PPi[c] + dihomo-gamma-linolenoyl-CoA[c] <=> ATP[c] + CoA[c] + dihomo-gamma-linolenate[c]	EC:6.2.1.3	ENSG00000068366;ENSG00000103740;ENSG00000123983;ENSG00000130377;ENSG00000140284;ENSG00000151726;ENSG00000164398;ENSG00000197142				c	Fatty acid activation (cytosolic)	SBO:0000176					FACOAL203n6
	HMR_0409		AMP[c] + PPi[c] + arachidonyl-CoA[c] <=> ATP[c] + CoA[c] + arachidonate[c]	EC:6.2.1.3	ENSG00000068366;ENSG00000103740;ENSG00000123983;ENSG00000130377;ENSG00000140284;ENSG00000151726;ENSG00000164398;ENSG00000197142				c	Fatty acid activation (cytosolic)	SBO:0000176	r1263				FACOAL204n6	PMID:8584017;PMID:12525535;PMID:11889465
	HMR_0413		(7Z,10Z,13Z,16Z)-docosatetraenoyl-CoA[c] + AMP[c] + PPi[c] <=> ATP[c] + CoA[c] + adrenic acid[c]	EC:6.2.1.3	ENSG00000068366;ENSG00000103740;ENSG00000123983;ENSG00000130377;ENSG00000140284;ENSG00000151726;ENSG00000164398;ENSG00000197142				c	Fatty acid activation (cytosolic)	SBO:0000176					FACOAL224n6
	HMR_0417		(9Z,12Z,15Z,18Z)-TTA[c] + ATP[c] + CoA[c] <=> (9Z,12Z,15Z,18Z)-tetracosatetraenoyl-CoA[c] + AMP[c] + PPi[c]	EC:6.2.1.3	ENSG00000068366;ENSG00000103740;ENSG00000123983;ENSG00000130377;ENSG00000140284;ENSG00000151726;ENSG00000164398;ENSG00000197142				c	Fatty acid activation (cytosolic)	SBO:0000176
	HMR_0421		(6Z,9Z,12Z,15Z,18Z)-TPA[c] + ATP[c] + CoA[c] <=> (6Z,9Z,12Z,15Z,18Z)-tetracosapentaenoyl-CoA[c] + AMP[c] + PPi[c]	EC:6.2.1.3	ENSG00000068366;ENSG00000103740;ENSG00000123983;ENSG00000130377;ENSG00000140284;ENSG00000151726;ENSG00000164398;ENSG00000197142				c	Fatty acid activation (cytosolic)	SBO:0000176				RE3160C		PMID:10479480;PMID:9784915;PMID:10479480;PMID:9784915
	HMR_0425		(4Z,7Z,10Z,13Z,16Z)-DPA[c] + ATP[c] + CoA[c] <=> (4Z,7Z,10Z,13Z,16Z)-docosapentaenoyl-CoA[c] + AMP[c] + PPi[c]	EC:6.2.1.3	ENSG00000068366;ENSG00000103740;ENSG00000123983;ENSG00000130377;ENSG00000140284;ENSG00000151726;ENSG00000164398;ENSG00000197142				c	Fatty acid activation (cytosolic)	SBO:0000176					FACOAL225n6
	HMR_0429		(11Z,14Z)-eicosadienoic acid[c] + ATP[c] + CoA[c] <=> (11Z,14Z)-eicosadienoyl-CoA[c] + AMP[c] + PPi[c]	EC:6.2.1.3	ENSG00000068366;ENSG00000103740;ENSG00000123983;ENSG00000130377;ENSG00000140284;ENSG00000151726;ENSG00000164398;ENSG00000197142				c	Fatty acid activation (cytosolic)	SBO:0000176					FACOAL202_6
	HMR_0433		(13Z,16Z)-docosadienoic acid[c] + ATP[c] + CoA[c] <=> (13Z,16Z)-docosadienoyl-CoA[c] + AMP[c] + PPi[c]	EC:6.2.1.3	ENSG00000068366;ENSG00000103740;ENSG00000123983;ENSG00000130377;ENSG00000140284;ENSG00000151726;ENSG00000164398;ENSG00000197142				c	Fatty acid activation (cytosolic)	SBO:0000176
	HMR_0437		10,13,16-docosatrienoyl-CoA[c] + AMP[c] + PPi[c] <=> 10,13,16-docosatriynoic acid[c] + ATP[c] + CoA[c]	EC:6.2.1.3	ENSG00000068366;ENSG00000103740;ENSG00000123983;ENSG00000130377;ENSG00000140284;ENSG00000151726;ENSG00000164398;ENSG00000197142				c	Fatty acid activation (cytosolic)	SBO:0000176
	HMR_2942		AMP[r] + PPi[r] + lauroyl-CoA[r] <=> ATP[r] + CoA[r] + lauric acid[r]	EC:6.2.1.3	ENSG00000068366;ENSG00000103740;ENSG00000123983;ENSG00000130377;ENSG00000140284;ENSG00000151726;ENSG00000164398;ENSG00000197142				r	Fatty acid activation (endoplasmic reticular)	SBO:0000176
	HMR_2943		AMP[r] + PPi[r] + tridecanoyl-CoA[r] <=> ATP[r] + CoA[r] + tridecylic acid[r]	EC:6.2.1.3	ENSG00000068366;ENSG00000103740;ENSG00000123983;ENSG00000130377;ENSG00000140284;ENSG00000151726;ENSG00000164398;ENSG00000197142				r	Fatty acid activation (endoplasmic reticular)	SBO:0000176
	HMR_2944		AMP[r] + PPi[r] + myristoyl-CoA[r] <=> ATP[r] + CoA[r] + myristic acid[r]	EC:6.2.1.3	ENSG00000068366;ENSG00000103740;ENSG00000123983;ENSG00000130377;ENSG00000140284;ENSG00000151726;ENSG00000164398;ENSG00000197142				r	Fatty acid activation (endoplasmic reticular)	SBO:0000176
	HMR_2945		5-tetradecenoyl-CoA[r] + AMP[r] + PPi[r] <=> ATP[r] + CoA[r] + physeteric acid[r]	EC:6.2.1.3	ENSG00000068366;ENSG00000103740;ENSG00000123983;ENSG00000130377;ENSG00000140284;ENSG00000151726;ENSG00000164398;ENSG00000197142				r	Fatty acid activation (endoplasmic reticular)	SBO:0000176
	HMR_2946		(9E)-tetradecenoic acid[r] + ATP[r] + CoA[r] <=> (9E)-tetradecenoyl-CoA[r] + AMP[r] + PPi[r]	EC:6.2.1.3	ENSG00000068366;ENSG00000103740;ENSG00000123983;ENSG00000130377;ENSG00000140284;ENSG00000151726;ENSG00000164398;ENSG00000197142				r	Fatty acid activation (endoplasmic reticular)	SBO:0000176
	HMR_2947		(7Z)-tetradecenoic acid[r] + ATP[r] + CoA[r] <=> (7Z)-tetradecenoyl-CoA[r] + AMP[r] + PPi[r]	EC:6.2.1.3	ENSG00000068366;ENSG00000103740;ENSG00000123983;ENSG00000130377;ENSG00000140284;ENSG00000151726;ENSG00000164398;ENSG00000197142				r	Fatty acid activation (endoplasmic reticular)	SBO:0000176
	HMR_2948		AMP[r] + PPi[r] + pentadecanoyl-CoA[r] <=> ATP[r] + CoA[r] + pentadecylic acid[r]	EC:6.2.1.3	ENSG00000068366;ENSG00000103740;ENSG00000123983;ENSG00000130377;ENSG00000140284;ENSG00000151726;ENSG00000164398;ENSG00000197142				r	Fatty acid activation (endoplasmic reticular)	SBO:0000176
	HMR_2949		AMP[r] + PPi[r] + palmitoyl-CoA[r] <=> ATP[r] + CoA[r] + palmitate[r]	EC:6.2.1.3	ENSG00000068366;ENSG00000103740;ENSG00000123983;ENSG00000130377;ENSG00000140284;ENSG00000151726;ENSG00000164398;ENSG00000197142				r	Fatty acid activation (endoplasmic reticular)	SBO:0000176	r0311		R01280			PMID:8584017PMID:10548543PMID:17379924PMID:17681178PMID:10548543
	HMR_2951		7-hexadecenoyl-CoA[r] + AMP[r] + PPi[r] <=> 7-palmitoleic acid[r] + ATP[r] + CoA[r]	EC:6.2.1.3	ENSG00000068366;ENSG00000103740;ENSG00000123983;ENSG00000130377;ENSG00000140284;ENSG00000151726;ENSG00000164398;ENSG00000197142				r	Fatty acid activation (endoplasmic reticular)	SBO:0000176
	HMR_2952		AMP[r] + PPi[r] + palmitoleoyl-CoA[r] <=> ATP[r] + CoA[r] + palmitolate[r]	EC:6.2.1.3	ENSG00000068366;ENSG00000103740;ENSG00000123983;ENSG00000130377;ENSG00000140284;ENSG00000151726;ENSG00000164398;ENSG00000197142				r	Fatty acid activation (endoplasmic reticular)	SBO:0000176	r1487					PMID:8584017;PMID:9784915;PMID:10479480
	HMR_2954		AMP[r] + PPi[r] + heptadecanoyl-CoA[r] <=> ATP[r] + CoA[r] + margaric acid[r]	EC:6.2.1.3	ENSG00000068366;ENSG00000103740;ENSG00000123983;ENSG00000130377;ENSG00000140284;ENSG00000151726;ENSG00000164398;ENSG00000197142				r	Fatty acid activation (endoplasmic reticular)	SBO:0000176
	HMR_2955		(10Z)-heptadecenoic acid[r] + ATP[r] + CoA[r] <=> (10Z)-heptadecenoyl-CoA[r] + AMP[r] + PPi[r]	EC:6.2.1.3	ENSG00000068366;ENSG00000103740;ENSG00000123983;ENSG00000130377;ENSG00000140284;ENSG00000151726;ENSG00000164398;ENSG00000197142				r	Fatty acid activation (endoplasmic reticular)	SBO:0000176
	HMR_2956		9-heptadecenoyl-CoA[r] + AMP[r] + PPi[r] <=> 9-heptadecylenic acid[r] + ATP[r] + CoA[r]	EC:6.2.1.3	ENSG00000068366;ENSG00000103740;ENSG00000123983;ENSG00000130377;ENSG00000140284;ENSG00000151726;ENSG00000164398;ENSG00000197142				r	Fatty acid activation (endoplasmic reticular)	SBO:0000176
	HMR_2957		AMP[r] + PPi[r] + stearoyl-CoA[r] <=> ATP[r] + CoA[r] + stearate[r]	EC:6.2.1.3	ENSG00000068366;ENSG00000103740;ENSG00000119673;ENSG00000123983;ENSG00000130377;ENSG00000140284;ENSG00000151726;ENSG00000164398;ENSG00000177465;ENSG00000197142				r	Fatty acid activation (endoplasmic reticular)	SBO:0000176	r1253					PMID:8584017
	HMR_2959		ATP[r] + CoA[r] + oleate[r] => AMP[r] + PPi[r] + oleoyl-CoA[r]	EC:6.2.1.3	ENSG00000068366;ENSG00000103740;ENSG00000123983;ENSG00000130377;ENSG00000140284;ENSG00000151726;ENSG00000164398;ENSG00000197142				r	Fatty acid activation (endoplasmic reticular)	SBO:0000176	r1255					PMID:8584017
	HMR_2961		(9E)-octadecenoyl-CoA[r] + AMP[r] + PPi[r] <=> ATP[r] + CoA[r] + elaidate[r]	EC:6.2.1.3	ENSG00000068366;ENSG00000103740;ENSG00000123983;ENSG00000130377;ENSG00000140284;ENSG00000151726;ENSG00000164398;ENSG00000197142				r	Fatty acid activation (endoplasmic reticular)	SBO:0000176
	HMR_2962		(13Z)-octadecenoic acid[r] + ATP[r] + CoA[r] <=> (13Z)-octadecenoyl-CoA[r] + AMP[r] + PPi[r]	EC:6.2.1.3	ENSG00000068366;ENSG00000103740;ENSG00000123983;ENSG00000130377;ENSG00000140284;ENSG00000151726;ENSG00000164398;ENSG00000197142				r	Fatty acid activation (endoplasmic reticular)	SBO:0000176
	HMR_2963		AMP[r] + PPi[r] + cis-vaccenoyl-CoA[r] <=> ATP[r] + CoA[r] + cis-vaccenic acid[r]	EC:6.2.1.3	ENSG00000068366;ENSG00000103740;ENSG00000123983;ENSG00000130377;ENSG00000140284;ENSG00000151726;ENSG00000164398;ENSG00000197142				r	Fatty acid activation (endoplasmic reticular)	SBO:0000176
	HMR_2964		(6Z,9Z)-octadecadienoic acid[r] + ATP[r] + CoA[r] <=> (6Z,9Z)-octadecadienoyl-CoA[r] + AMP[r] + PPi[r]	EC:6.2.1.3	ENSG00000068366;ENSG00000103740;ENSG00000123983;ENSG00000130377;ENSG00000140284;ENSG00000151726;ENSG00000164398;ENSG00000197142				r	Fatty acid activation (endoplasmic reticular)	SBO:0000176
	HMR_2965		AMP[r] + PPi[r] + nonadecanoyl-CoA[r] <=> ATP[r] + CoA[r] + nonadecylic acid[r]	EC:6.2.1.3	ENSG00000068366;ENSG00000103740;ENSG00000123983;ENSG00000130377;ENSG00000140284;ENSG00000151726;ENSG00000164398;ENSG00000197142				r	Fatty acid activation (endoplasmic reticular)	SBO:0000176
	HMR_2966		AMP[r] + PPi[r] + eicosanoyl-CoA[r] <=> ATP[r] + CoA[r] + eicosanoate[r]	EC:6.2.1.3	ENSG00000068366;ENSG00000103740;ENSG00000123983;ENSG00000130377;ENSG00000140284;ENSG00000151726;ENSG00000164398;ENSG00000197142				r	Fatty acid activation (endoplasmic reticular)	SBO:0000176
	HMR_2967		(11Z)-eicosenoyl-CoA[r] + AMP[r] + PPi[r] <=> ATP[r] + CoA[r] + cis-gondoic acid[r]	EC:6.2.1.3	ENSG00000068366;ENSG00000103740;ENSG00000123983;ENSG00000130377;ENSG00000140284;ENSG00000151726;ENSG00000164398;ENSG00000197142				r	Fatty acid activation (endoplasmic reticular)	SBO:0000176
	HMR_2968		(13Z)-eicosenoic acid[r] + ATP[r] + CoA[r] <=> (13Z)-eicosenoyl-CoA[r] + AMP[r] + PPi[r]	EC:6.2.1.3	ENSG00000068366;ENSG00000103740;ENSG00000123983;ENSG00000130377;ENSG00000140284;ENSG00000151726;ENSG00000164398;ENSG00000197142				r	Fatty acid activation (endoplasmic reticular)	SBO:0000176
	HMR_2969		9-eicosenoic acid[r] + ATP[r] + CoA[r] <=> 9-eicosenoyl-CoA[r] + AMP[r] + PPi[r]	EC:6.2.1.3	ENSG00000068366;ENSG00000103740;ENSG00000123983;ENSG00000130377;ENSG00000140284;ENSG00000151726;ENSG00000164398;ENSG00000197142				r	Fatty acid activation (endoplasmic reticular)	SBO:0000176
	HMR_2970		(8Z,11Z)-eicosadienoyl-CoA[r] + AMP[r] + PPi[r] <=> 8,11-eicosadienoic acid[r] + ATP[r] + CoA[r]	EC:6.2.1.3	ENSG00000068366;ENSG00000103740;ENSG00000123983;ENSG00000130377;ENSG00000140284;ENSG00000151726;ENSG00000164398;ENSG00000197142				r	Fatty acid activation (endoplasmic reticular)	SBO:0000176
	HMR_2971		(5Z,8Z,11Z)-eicosatrienoyl-CoA[r] + AMP[r] + PPi[r] <=> ATP[r] + CoA[r] + mead acid[r]	EC:6.2.1.3	ENSG00000068366;ENSG00000103740;ENSG00000123983;ENSG00000130377;ENSG00000140284;ENSG00000151726;ENSG00000164398;ENSG00000197142				r	Fatty acid activation (endoplasmic reticular)	SBO:0000176
	HMR_2972		AMP[r] + PPi[r] + heneicosanoyl-CoA[r] <=> ATP[r] + CoA[r] + henicosanoic acid[r]	EC:6.2.1.3	ENSG00000068366;ENSG00000103740;ENSG00000123983;ENSG00000130377;ENSG00000140284;ENSG00000151726;ENSG00000164398;ENSG00000197142				r	Fatty acid activation (endoplasmic reticular)	SBO:0000176
	HMR_2973		AMP[r] + PPi[r] + docosanoyl-CoA[r] <=> ATP[r] + CoA[r] + behenic acid[r]	EC:6.2.1.3	ENSG00000068366;ENSG00000103740;ENSG00000123983;ENSG00000130377;ENSG00000140284;ENSG00000151726;ENSG00000164398;ENSG00000197142				r	Fatty acid activation (endoplasmic reticular)	SBO:0000176
	HMR_2974		(13Z)-docosenoyl-CoA[r] + AMP[r] + PPi[r] <=> ATP[r] + CoA[r] + cis-erucic acid[r]	EC:6.2.1.3	ENSG00000068366;ENSG00000103740;ENSG00000123983;ENSG00000130377;ENSG00000140284;ENSG00000151726;ENSG00000164398;ENSG00000197142				r	Fatty acid activation (endoplasmic reticular)	SBO:0000176
	HMR_2975		(11Z)-docosenoyl-CoA[r] + AMP[r] + PPi[r] <=> ATP[r] + CoA[r] + cis-cetoleic acid[r]	EC:6.2.1.3	ENSG00000068366;ENSG00000103740;ENSG00000123983;ENSG00000130377;ENSG00000140284;ENSG00000151726;ENSG00000164398;ENSG00000197142				r	Fatty acid activation (endoplasmic reticular)	SBO:0000176
	HMR_2976		AMP[r] + PPi[r] + tricosanoyl-CoA[r] <=> ATP[r] + CoA[r] + tricosanoic acid[r]	EC:6.2.1.3	ENSG00000068366;ENSG00000103740;ENSG00000123983;ENSG00000130377;ENSG00000140284;ENSG00000151726;ENSG00000164398;ENSG00000197142				r	Fatty acid activation (endoplasmic reticular)	SBO:0000176
	HMR_2977		AMP[r] + PPi[r] + tetracosanoyl-CoA[r] <=> ATP[r] + CoA[r] + lignocerate[r]	EC:6.2.1.3	ENSG00000068366;ENSG00000103740;ENSG00000123983;ENSG00000130377;ENSG00000140284;ENSG00000151726;ENSG00000164398;ENSG00000197142				r	Fatty acid activation (endoplasmic reticular)	SBO:0000176
	HMR_2978		(15Z)-tetracosenoyl-CoA[r] + AMP[r] + PPi[r] <=> ATP[r] + CoA[r] + nervonic acid[r]	EC:6.2.1.3	ENSG00000068366;ENSG00000103740;ENSG00000123983;ENSG00000130377;ENSG00000140284;ENSG00000151726;ENSG00000164398;ENSG00000197142				r	Fatty acid activation (endoplasmic reticular)	SBO:0000176
	HMR_2979		AMP[r] + PPi[r] + hexacosanoyl-CoA[r] <=> ATP[r] + CoA[r] + cerotic acid[r]	EC:6.2.1.3	ENSG00000068366;ENSG00000103740;ENSG00000123983;ENSG00000130377;ENSG00000140284;ENSG00000151726;ENSG00000164398;ENSG00000197142				r	Fatty acid activation (endoplasmic reticular)	SBO:0000176
	HMR_2980		AMP[r] + PPi[r] + hexacosenoyl-CoA[r] <=> ATP[r] + CoA[r] + ximenic acid[r]	EC:6.2.1.3	ENSG00000068366;ENSG00000103740;ENSG00000123983;ENSG00000130377;ENSG00000140284;ENSG00000151726;ENSG00000164398;ENSG00000197142				r	Fatty acid activation (endoplasmic reticular)	SBO:0000176
	HMR_2981		AMP[r] + PPi[r] + linolenoyl-CoA[r] <=> ATP[r] + CoA[r] + linolenate[r]	EC:6.2.1.3	ENSG00000068366;ENSG00000103740;ENSG00000123983;ENSG00000130377;ENSG00000140284;ENSG00000151726;ENSG00000164398;ENSG00000197142				r	Fatty acid activation (endoplasmic reticular)	SBO:0000176
	HMR_2982		(6Z,9Z,12Z,15Z)-octadecatetraenoyl-CoA[r] + AMP[r] + PPi[r] <=> ATP[r] + CoA[r] + stearidonic acid[r]	EC:6.2.1.3	ENSG00000068366;ENSG00000103740;ENSG00000123983;ENSG00000130377;ENSG00000140284;ENSG00000151726;ENSG00000164398;ENSG00000197142				r	Fatty acid activation (endoplasmic reticular)	SBO:0000176
	HMR_2983		(8Z,11Z,14Z,17Z)-eicosatetraenoyl-CoA[r] + AMP[r] + PPi[r] <=> ATP[r] + CoA[r] + omega-3-arachidonic acid[r]	EC:6.2.1.3	ENSG00000068366;ENSG00000103740;ENSG00000123983;ENSG00000130377;ENSG00000140284;ENSG00000151726;ENSG00000164398;ENSG00000197142				r	Fatty acid activation (endoplasmic reticular)	SBO:0000176
	HMR_2984		(5Z,8Z,11Z,14Z,17Z)-eicosapentaenoyl-CoA[r] + AMP[r] + PPi[r] <=> ATP[r] + CoA[r] + EPA[r]	EC:6.2.1.3	ENSG00000068366;ENSG00000103740;ENSG00000123983;ENSG00000130377;ENSG00000140284;ENSG00000151726;ENSG00000164398;ENSG00000197142				r	Fatty acid activation (endoplasmic reticular)	SBO:0000176						PMID:10479480;PMID:9784915;PMID:10479480;PMID:9784915
	HMR_2985		(7Z,10Z,13Z,16Z,19Z)-docosapentaenoyl-CoA[r] + AMP[r] + PPi[r] <=> ATP[r] + CoA[r] + DPA[r]	EC:6.2.1.3	ENSG00000068366;ENSG00000103740;ENSG00000123983;ENSG00000130377;ENSG00000140284;ENSG00000151726;ENSG00000164398;ENSG00000197142				r	Fatty acid activation (endoplasmic reticular)	SBO:0000176
	HMR_2986		(9Z,12Z,15Z,18Z,21Z)-TPA[r] + ATP[r] + CoA[r] <=> (9Z,12Z,15Z,18Z,21Z)-tetracosapentaenoyl-CoA[r] + AMP[r] + PPi[r]	EC:6.2.1.3	ENSG00000068366;ENSG00000103740;ENSG00000123983;ENSG00000130377;ENSG00000140284;ENSG00000151726;ENSG00000164398;ENSG00000197142				r	Fatty acid activation (endoplasmic reticular)	SBO:0000176
	HMR_2987		(6Z,9Z,12Z,15Z,18Z,21Z)-THA[r] + ATP[r] + CoA[r] <=> (6Z,9Z,12Z,15Z,18Z,21Z)-tetracosahexaenoyl-CoA[r] + AMP[r] + PPi[r]	EC:6.2.1.3	ENSG00000068366;ENSG00000103740;ENSG00000123983;ENSG00000130377;ENSG00000140284;ENSG00000151726;ENSG00000164398;ENSG00000197142				r	Fatty acid activation (endoplasmic reticular)	SBO:0000176						PMID:9784915;PMID:9784915
	HMR_2988		(4Z,7Z,10Z,13Z,16Z,19Z)-docosahexaenoyl-CoA[r] + AMP[r] + PPi[r] <=> ATP[r] + CoA[r] + DHA[r]	EC:6.2.1.3	ENSG00000068366;ENSG00000103740;ENSG00000123983;ENSG00000130377;ENSG00000140284;ENSG00000151726;ENSG00000164398;ENSG00000197142				r	Fatty acid activation (endoplasmic reticular)	SBO:0000176
	HMR_2989		(11Z,14Z,17Z)-eicosatrienoic acid[r] + ATP[r] + CoA[r] <=> (11Z,14Z,17Z)-eicosatrienoyl-CoA[r] + AMP[r] + PPi[r]	EC:6.2.1.3	ENSG00000068366;ENSG00000103740;ENSG00000123983;ENSG00000130377;ENSG00000140284;ENSG00000151726;ENSG00000164398;ENSG00000197142				r	Fatty acid activation (endoplasmic reticular)	SBO:0000176
	HMR_2990		13,16,19-docosatrienoic acid[r] + ATP[r] + CoA[r] <=> 13,16,19-docosatrienoyl-CoA[r] + AMP[r] + PPi[r]	EC:6.2.1.3	ENSG00000068366;ENSG00000103740;ENSG00000123983;ENSG00000130377;ENSG00000140284;ENSG00000151726;ENSG00000164398;ENSG00000197142				r	Fatty acid activation (endoplasmic reticular)	SBO:0000176
	HMR_2991		AMP[r] + PPi[r] + linoleoyl-CoA[r] <=> ATP[r] + CoA[r] + linoleate[r]	EC:6.2.1.3	ENSG00000068366;ENSG00000103740;ENSG00000123983;ENSG00000130377;ENSG00000140284;ENSG00000151726;ENSG00000164398;ENSG00000197142				r	Fatty acid activation (endoplasmic reticular)	SBO:0000176						PMID:8584017
	HMR_2992		AMP[r] + PPi[r] + gamma-linolenoyl-CoA[r] <=> ATP[r] + CoA[r] + gamma-linolenate[r]	EC:6.2.1.3	ENSG00000068366;ENSG00000103740;ENSG00000123983;ENSG00000130377;ENSG00000140284;ENSG00000151726;ENSG00000164398;ENSG00000197142				r	Fatty acid activation (endoplasmic reticular)	SBO:0000176	r1260					PMID:8584017
	HMR_2994		AMP[r] + PPi[r] + dihomo-gamma-linolenoyl-CoA[r] <=> ATP[r] + CoA[r] + dihomo-gamma-linolenate[r]	EC:6.2.1.3	ENSG00000068366;ENSG00000103740;ENSG00000123983;ENSG00000130377;ENSG00000140284;ENSG00000151726;ENSG00000164398;ENSG00000197142				r	Fatty acid activation (endoplasmic reticular)	SBO:0000176
	HMR_2996		AMP[r] + PPi[r] + arachidonyl-CoA[r] <=> ATP[r] + CoA[r] + arachidonate[r]	EC:6.2.1.3	ENSG00000068366;ENSG00000103740;ENSG00000123983;ENSG00000130377;ENSG00000140284;ENSG00000151726;ENSG00000164398;ENSG00000197142				r	Fatty acid activation (endoplasmic reticular)	SBO:0000176						PMID:8584017;PMID:12525535;PMID:11889465
	HMR_2998		(7Z,10Z,13Z,16Z)-docosatetraenoyl-CoA[r] + AMP[r] + PPi[r] <=> ATP[r] + CoA[r] + adrenic acid[r]	EC:6.2.1.3	ENSG00000068366;ENSG00000103740;ENSG00000123983;ENSG00000130377;ENSG00000140284;ENSG00000151726;ENSG00000164398;ENSG00000197142				r	Fatty acid activation (endoplasmic reticular)	SBO:0000176
	HMR_2999		(9Z,12Z,15Z,18Z)-TTA[r] + ATP[r] + CoA[r] <=> (9Z,12Z,15Z,18Z)-tetracosatetraenoyl-CoA[r] + AMP[r] + PPi[r]	EC:6.2.1.3	ENSG00000068366;ENSG00000103740;ENSG00000123983;ENSG00000130377;ENSG00000140284;ENSG00000151726;ENSG00000164398;ENSG00000197142				r	Fatty acid activation (endoplasmic reticular)	SBO:0000176
	HMR_3000		(6Z,9Z,12Z,15Z,18Z)-TPA[r] + ATP[r] + CoA[r] <=> (6Z,9Z,12Z,15Z,18Z)-tetracosapentaenoyl-CoA[r] + AMP[r] + PPi[r]	EC:6.2.1.3	ENSG00000068366;ENSG00000103740;ENSG00000123983;ENSG00000130377;ENSG00000140284;ENSG00000151726;ENSG00000164398;ENSG00000197142				r	Fatty acid activation (endoplasmic reticular)	SBO:0000176						PMID:10479480;PMID:9784915;PMID:10479480;PMID:9784915
	HMR_3001		(4Z,7Z,10Z,13Z,16Z)-DPA[r] + ATP[r] + CoA[r] <=> (4Z,7Z,10Z,13Z,16Z)-docosapentaenoyl-CoA[r] + AMP[r] + PPi[r]	EC:6.2.1.3	ENSG00000068366;ENSG00000103740;ENSG00000123983;ENSG00000130377;ENSG00000140284;ENSG00000151726;ENSG00000164398;ENSG00000197142				r	Fatty acid activation (endoplasmic reticular)	SBO:0000176
	HMR_3002		(11Z,14Z)-eicosadienoic acid[r] + ATP[r] + CoA[r] <=> (11Z,14Z)-eicosadienoyl-CoA[r] + AMP[r] + PPi[r]	EC:6.2.1.3	ENSG00000068366;ENSG00000103740;ENSG00000123983;ENSG00000130377;ENSG00000140284;ENSG00000151726;ENSG00000164398;ENSG00000197142				r	Fatty acid activation (endoplasmic reticular)	SBO:0000176
	HMR_3003		(13Z,16Z)-docosadienoic acid[r] + ATP[r] + CoA[r] <=> (13Z,16Z)-docosadienoyl-CoA[r] + AMP[r] + PPi[r]	EC:6.2.1.3	ENSG00000068366;ENSG00000103740;ENSG00000123983;ENSG00000130377;ENSG00000140284;ENSG00000151726;ENSG00000164398;ENSG00000197142				r	Fatty acid activation (endoplasmic reticular)	SBO:0000176
	HMR_2152		acetyl-[ACP][c] + malonyl-[ACP][c] => CO2[c] + [ACP][c] + acetoacetyl-[ACP][c]	EC:2.3.1.85	ENSG00000012660;ENSG00000026652;ENSG00000100344;ENSG00000102125;ENSG00000111684;ENSG00000115425;ENSG00000116353;ENSG00000123684;ENSG00000125505;ENSG00000141446;ENSG00000143797;ENSG00000151093;ENSG00000160216;ENSG00000169359;ENSG00000169710;ENSG00000170522;ENSG00000171320;ENSG00000172197;ENSG00000172954;ENSG00000176454;ENSG00000184210;ENSG00000186792;ENSG00000197977				c	Fatty acid biosynthesis (even-chain)	SBO:0000176	r0678		R04355	R04355C		PMID:11750882;PMID:4452359;PMID:6137188;PMID:7567999;PMID:7834997;PMID:8962082
	HMR_2153		H+[c] + NADPH[c] + acetoacetyl-[ACP][c] => (R)-3-hydroxybutanoyl-[ACP][c] + NADP+[c]	EC:2.3.1.85;EC:1.1.1.100	ENSG00000072210;ENSG00000111275;ENSG00000137124;ENSG00000143149;ENSG00000164904;ENSG00000169710				c	Fatty acid biosynthesis (even-chain)	SBO:0000176	r0691		R04533	R04533C		PMID:11750882;PMID:4452359;PMID:6137188;PMID:7567999;PMID:7834997;PMID:8962082
	HMR_2154		(R)-3-hydroxybutanoyl-[ACP][c] => H2O[c] + but-2-enoyl-[ACP][c]	EC:2.3.1.85;EC:4.2.1.58	ENSG00000005469;ENSG00000169710				c	Fatty acid biosynthesis (even-chain)	SBO:0000176	r0681		R04428	R04428C		PMID:6137188;PMID:8962082;UNIPROT:P49327
	HMR_2155		H+[c] + NADPH[c] + but-2-enoyl-[ACP][c] => NADP+[c] + butyryl-[ACP][c]	EC:2.1.3.85;EC:1.3.1.39	ENSG00000115425;ENSG00000116353;ENSG00000169710				c	Fatty acid biosynthesis (even-chain)	SBO:0000176	r0682		R04430	R04430C
	HMR_2156		butyryl-[ACP][c] + malonyl-[ACP][c] => 3-oxohexanoyl-[ACP][c] + CO2[c] + [ACP][c]	EC:2.3.1.85;EC:2.3.1.41	ENSG00000012660;ENSG00000026652;ENSG00000100024;ENSG00000100344;ENSG00000102125;ENSG00000111684;ENSG00000123684;ENSG00000125505;ENSG00000141446;ENSG00000143797;ENSG00000151093;ENSG00000160216;ENSG00000169359;ENSG00000169710;ENSG00000170522;ENSG00000171320;ENSG00000172197;ENSG00000172954;ENSG00000176454;ENSG00000184210;ENSG00000186792;ENSG00000197977				c	Fatty acid biosynthesis (even-chain)	SBO:0000176	r0760		R04952	R04952C		PMID:11750882;PMID:4452359;PMID:6137188;PMID:7567999;PMID:7834997;PMID:8962082
	HMR_2157		3-oxohexanoyl-[ACP][c] + H+[c] + NADPH[c] => D-3-hydroxyhexanoyl-[ACP][c] + NADP+[c]	EC:2.3.1.85;EC:1.1.1.100	ENSG00000169710				c	Fatty acid biosynthesis (even-chain)	SBO:0000176	r0761		R04953	R04953C		PMID:11750882;PMID:4452359;PMID:6137188;PMID:7567999;PMID:7834997;PMID:8962082
	HMR_2158		D-3-hydroxyhexanoyl-[ACP][c] => (2E)-hexenoyl-[ACP][c] + H2O[c]	EC:2.3.1.85;EC:4.2.1.59	ENSG00000151093;ENSG00000169710				c	Fatty acid biosynthesis (even-chain)	SBO:0000176	r0762		R04954	R04954C		PMID:7567999
	HMR_2159		(2E)-hexenoyl-[ACP][c] + H+[c] + NADPH[c] => NADP+[c] + hexanoyl-[ACP][c]	EC:2.3.1.85;EC:1.3.1.39	ENSG00000072506;ENSG00000084754;ENSG00000113790;ENSG00000133835;ENSG00000138796;ENSG00000169710				c	Fatty acid biosynthesis (even-chain)	SBO:0000176	r0763		R04956	R04956C		PMID:7567999
	HMR_2160		hexanoyl-[ACP][c] + malonyl-[ACP][c] => 3-oxooctanoyl-[ACP][c] + CO2[c] + [ACP][c]	EC:2.3.1.85;EC:2.3.1.41	ENSG00000012660;ENSG00000026652;ENSG00000072506;ENSG00000084754;ENSG00000100344;ENSG00000102125;ENSG00000111684;ENSG00000113790;ENSG00000123684;ENSG00000125505;ENSG00000133835;ENSG00000138796;ENSG00000141446;ENSG00000143797;ENSG00000151093;ENSG00000160216;ENSG00000169359;ENSG00000169710;ENSG00000170522;ENSG00000171320;ENSG00000172197;ENSG00000172954;ENSG00000176454;ENSG00000184210;ENSG00000186792…				c	Fatty acid biosynthesis (even-chain)	SBO:0000176	r0764		R04957	R04957C		PMID:11750882;PMID:4452359;PMID:6137188;PMID:7567999;PMID:7834997;PMID:8962082
	HMR_2161		3-oxooctanoyl-[ACP][c] + H+[c] + NADPH[c] => (R)-3-hydroxyoctanoyl-[ACP][c] + NADP+[c]	EC:2.3.1.85;EC:1.1.1.100	ENSG00000169710				c	Fatty acid biosynthesis (even-chain)	SBO:0000176	r0694		R04536	R04536C		PMID:11750882;PMID:4452359;PMID:6137188;PMID:7567999;PMID:7834997;PMID:8962082
	HMR_2162		(R)-3-hydroxyoctanoyl-[ACP][c] => (2E)-octenoyl-[ACP][c] + H2O[c]	EC:2.3.1.85;EC:4.2.1.59	ENSG00000099998;ENSG00000100031;ENSG00000100121;ENSG00000131067;ENSG00000133475;ENSG00000169710;ENSG00000183038				c	Fatty acid biosynthesis (even-chain)	SBO:0000176	r0695		R04537	R04537C		PMID:7567999
	HMR_2163		(2E)-octenoyl-[ACP][c] + H+[c] + NADPH[c] => NADP+[c] + octanoyl-[ACP][c]	EC:2.3.1.85;EC:1.3.1.39	ENSG00000084754;ENSG00000113790;ENSG00000127884;ENSG00000169710				c	Fatty acid biosynthesis (even-chain)	SBO:0000176	r0765		R04959	R04959C		PMID:7567999
	HMR_2164		malonyl-[ACP][c] + octanoyl-[ACP][c] => 3-oxodecanoyl-[ACP][c] + CO2[c] + [ACP][c]	EC:2.3.1.85;EC:2.3.1.41	ENSG00000012660;ENSG00000026652;ENSG00000084754;ENSG00000100344;ENSG00000102125;ENSG00000111684;ENSG00000113790;ENSG00000123684;ENSG00000125505;ENSG00000127884;ENSG00000141446;ENSG00000143797;ENSG00000151093;ENSG00000160216;ENSG00000169359;ENSG00000169710;ENSG00000170522;ENSG00000171320;ENSG00000172197;ENSG00000172954;ENSG00000176454;ENSG00000184210;ENSG00000186792;ENSG00000197977				c	Fatty acid biosynthesis (even-chain)	SBO:0000176	r0766		R04960	R04960C		PMID:11750882;PMID:4452359;PMID:6137188;PMID:7567999;PMID:7834997;PMID:8962082
	HMR_2165		3-oxodecanoyl-[ACP][c] + H+[c] + NADPH[c] => (R)-3-hydroxydecanoyl-[ACP][c] + NADP+[c]	EC:2.3.1.85;EC:1.1.1.100	ENSG00000138356;ENSG00000169710				c	Fatty acid biosynthesis (even-chain)	SBO:0000176	r0692		R04534	R04534C		PMID:11750882;PMID:4452359;PMID:6137188;PMID:7567999;PMID:7834997;PMID:8962082
	HMR_2166		(R)-3-hydroxydecanoyl-[ACP][c] => (2E)-decenoyl-[ACP][c] + H2O[c]	EC:2.3.1.85;EC:4.2.1.59	ENSG00000169710				c	Fatty acid biosynthesis (even-chain)	SBO:0000176	r0693		R04535	R04535C		PMID:7567999
	HMR_2167		(2E)-decenoyl-[ACP][c] + H+[c] + NADPH[c] => NADP+[c] + decanoyl-[ACP][c]	EC:2.3.1.85;EC:1.3.1.39	ENSG00000072506;ENSG00000084754;ENSG00000113790;ENSG00000133835;ENSG00000138796;ENSG00000169710				c	Fatty acid biosynthesis (even-chain)	SBO:0000176	r0767		R04962	R04962C		PMID:7567999
	HMR_2168		decanoyl-[ACP][c] + malonyl-[ACP][c] => 3-oxododecanoyl-[ACP][c] + CO2[c] + [ACP][c]	EC:2.3.1.85;EC:2.3.1.41	ENSG00000012660;ENSG00000026652;ENSG00000072506;ENSG00000084754;ENSG00000100344;ENSG00000102125;ENSG00000111684;ENSG00000113790;ENSG00000123684;ENSG00000125505;ENSG00000133835;ENSG00000138796;ENSG00000141446;ENSG00000143797;ENSG00000151093;ENSG00000160216;ENSG00000169359;ENSG00000169710;ENSG00000170522;ENSG00000171320;ENSG00000172197;ENSG00000172954;ENSG00000176454;ENSG00000184210;ENSG00000186792…				c	Fatty acid biosynthesis (even-chain)	SBO:0000176	r0768		R04963	R04963C		PMID:11750882;PMID:4452359;PMID:6137188;PMID:7567999;PMID:7834997;PMID:8962082
	HMR_2169		3-oxododecanoyl-[ACP][c] + H+[c] + NADPH[c] => D-3-hydroxydodecanoyl-[ACP][c] + NADP+[c]	EC:2.3.1.85;EC:1.1.1.100	ENSG00000084754;ENSG00000113790;ENSG00000127884;ENSG00000169710				c	Fatty acid biosynthesis (even-chain)	SBO:0000176	r0769		R04964	R04964C		PMID:11750882;PMID:4452359;PMID:6137188;PMID:7567999;PMID:7834997;PMID:8962082
	HMR_2170		D-3-hydroxydodecanoyl-[ACP][c] => (2E)-dodecenoyl-[ACP][c] + H2O[c]	EC:2.3.1.85;EC:4.2.1.59	ENSG00000084754;ENSG00000113790;ENSG00000127884;ENSG00000169710				c	Fatty acid biosynthesis (even-chain)	SBO:0000176	r0770		R04965	R04965C		PMID:7567999
	HMR_2171		(2E)-dodecenoyl-[ACP][c] + H+[c] + NADPH[c] => NADP+[c] + dodecanoyl-[ACP][c]	EC:2.3.1.85;EC:1.3.1.39	ENSG00000111726;ENSG00000169710				c	Fatty acid biosynthesis (even-chain)	SBO:0000176	r0712		R04725	R04725C		PMID:7567999
	HMR_2173		dodecanoyl-[ACP][c] + malonyl-[ACP][c] => 3-oxotetradecanoyl-[ACP][c] + CO2[c] + [ACP][c]	EC:2.3.1.85;EC:2.3.1.41	ENSG00000012660;ENSG00000026652;ENSG00000084754;ENSG00000100344;ENSG00000102125;ENSG00000111684;ENSG00000113790;ENSG00000123684;ENSG00000125505;ENSG00000127884;ENSG00000141446;ENSG00000143797;ENSG00000151093;ENSG00000160216;ENSG00000169359;ENSG00000169710;ENSG00000170522;ENSG00000171320;ENSG00000172197;ENSG00000172954;ENSG00000176454;ENSG00000184210;ENSG00000186792;ENSG00000197977				c	Fatty acid biosynthesis (even-chain)	SBO:0000176	r0713		R04726	R04726C		PMID:11750882;PMID:4452359;PMID:6137188;PMID:7567999;PMID:7834997;PMID:8962082
	HMR_2174		3-oxotetradecanoyl-[ACP][c] + H+[c] + NADPH[c] => HMA[c] + NADP+[c]	EC:2.3.1.85;EC:1.1.1.100	ENSG00000115425;ENSG00000116353;ENSG00000169710				c	Fatty acid biosynthesis (even-chain)	SBO:0000176	r0701		R04566	R04566C		PMID:11750882;PMID:4452359;PMID:6137188;PMID:7567999;PMID:7834997;PMID:8962082
	HMR_2175		HMA[c] => (2E)-tetradecenoyl-[ACP][c] + H2O[c]	EC:2.3.1.85;EC:4.2.1.59	ENSG00000060971;ENSG00000138029;ENSG00000167306;ENSG00000167315;ENSG00000169710				c	Fatty acid biosynthesis (even-chain)	SBO:0000176	r0702		R04568	R04568C		PMID:7567999
	HMR_2176		(2E)-tetradecenoyl-[ACP][c] + H+[c] + NADPH[c] => NADP+[c] + tetradecanoyl-[ACP][c]	EC:2.3.1.85;EC:1.3.1.39	ENSG00000072506;ENSG00000084754;ENSG00000113790;ENSG00000133835;ENSG00000138796;ENSG00000169710				c	Fatty acid biosynthesis (even-chain)	SBO:0000176	r0771		R04967	R04967C		PMID:7567999
	HMR_2178		malonyl-[ACP][c] + tetradecanoyl-[ACP][c] => 3-oxohexadecanoyl-[ACP][c] + CO2[c] + [ACP][c]	EC:2.3.1.85;EC:2.3.1.41	ENSG00000012660;ENSG00000026652;ENSG00000072506;ENSG00000084754;ENSG00000100344;ENSG00000102125;ENSG00000111684;ENSG00000113790;ENSG00000123684;ENSG00000125505;ENSG00000133835;ENSG00000138796;ENSG00000141446;ENSG00000143797;ENSG00000151093;ENSG00000160216;ENSG00000169359;ENSG00000169710;ENSG00000170522;ENSG00000171320;ENSG00000172197;ENSG00000172954;ENSG00000176454;ENSG00000184210;ENSG00000186792…				c	Fatty acid biosynthesis (even-chain)	SBO:0000176	r0772		R04968	R04968C		PMID:11750882;PMID:4452359;PMID:6137188;PMID:7567999;PMID:7834997;PMID:8962082
	HMR_2179		3-oxohexadecanoyl-[ACP][c] + H+[c] + NADPH[c] => (R)-3-hydroxypalmitoyl-[ACP][c] + NADP+[c]	EC:2.3.1.85;EC:1.1.1.100	ENSG00000099998;ENSG00000100031;ENSG00000100121;ENSG00000131067;ENSG00000133475;ENSG00000169710;ENSG00000183038				c	Fatty acid biosynthesis (even-chain)	SBO:0000176	r0696		R04543	R04543C		PMID:11750882;PMID:4452359;PMID:6137188;PMID:7567999;PMID:7834997;PMID:8962082
	HMR_2180		(R)-3-hydroxypalmitoyl-[ACP][c] => (2E)-hexadecenoyl-[ACP][c] + H2O[c]	EC:2.3.1.85;EC:4.2.1.61	ENSG00000101473;ENSG00000169710				c	Fatty acid biosynthesis (even-chain)	SBO:0000176	r0697		R04544	R04544C		PMID:7567999
	HMR_2181		(2E)-hexadecenoyl-[ACP][c] + H+[c] + NADPH[c] => NADP+[c] + hexadecanoyl-[ACP][c]	EC:2.3.1.85;EC:1.3.1.39	ENSG00000060971;ENSG00000138029;ENSG00000167306;ENSG00000167315;ENSG00000169710				c	Fatty acid biosynthesis (even-chain)	SBO:0000176	r0773		R04970	R04970C		PMID:7567999
	HMR_4156		ATP[c] + H+[c] + HCO3-[c] + acetyl-CoA[c] => ADP[c] + Pi[c] + malonyl-CoA[c]	EC:6.4.1.2	ENSG00000076555;ENSG00000106617;ENSG00000131791;ENSG00000132142;ENSG00000162409				c	Fatty acid biosynthesis (even-chain)	SBO:0000176	r0184		R00742	R00742C	ACCOAC	PMID:7732023;PMID:16854592;PMID:18455495;PMID:10677481;PMID:16721829;PMID:17126822;PMID:235695;PMID:24055;PMID:6116153;PMID:6116159;PMID:6116163;PMID:6138355;PMID:7732023;PMID:9099716
	HMR_4295		ATP[m] + HCO3-[m] + acetyl-CoA[m] => ADP[m] + Pi[m] + malonyl-CoA[m]	EC:6.4.1.2	ENSG00000076555				m	Fatty acid biosynthesis (even-chain)	SBO:0000176	r0185		R00742	R00742C	ACCOACm	PMID:10677481;PMID:16721829;PMID:17126822;PMID:235695;PMID:24055;PMID:6116153;PMID:6116159;PMID:6116163;PMID:6138355;PMID:7732023;PMID:9099716
	HMR_2227		[ACP][c] + propanoyl-CoA[c] => CoA[c] + propanoyl-[ACP][c]						c	Fatty acid biosynthesis (odd-chain)	SBO:0000176
	HMR_2228		malonyl-[ACP][c] + propanoyl-[ACP][c] => 3-oxopentanoyl-[ACP][c] + CO2[c] + [ACP][c]						c	Fatty acid biosynthesis (odd-chain)	SBO:0000176
	HMR_2229		3-oxopentanoyl-[ACP][c] + H+[c] + NADPH[c] => 3-hydroxypentanoyl-[ACP][c] + NADP+[c]						c	Fatty acid biosynthesis (odd-chain)	SBO:0000176
	HMR_2230		3-hydroxypentanoyl-[ACP][c] => (2E)-pentenoyl-[ACP][c] + H2O[c]						c	Fatty acid biosynthesis (odd-chain)	SBO:0000176
	HMR_2231		(2E)-pentenoyl-[ACP][c] + H+[c] + NADPH[c] => NADP+[c] + pentanoyl-[ACP][c]		ENSG00000169710				c	Fatty acid biosynthesis (odd-chain)	SBO:0000176
	HMR_2232		malonyl-[ACP][c] + pentanoyl-[ACP][c] => 3-oxoheptanoyl-[ACP][c] + CO2[c] + [ACP][c]						c	Fatty acid biosynthesis (odd-chain)	SBO:0000176
	HMR_2233		3-oxoheptanoyl-[ACP][c] + H+[c] + NADPH[c] => 3-hydroxyheptanoyl-[ACP][c] + NADP+[c]						c	Fatty acid biosynthesis (odd-chain)	SBO:0000176
	HMR_2234		3-hydroxyheptanoyl-[ACP][c] => (2E)-heptenoyl-[ACP][c] + H2O[c]						c	Fatty acid biosynthesis (odd-chain)	SBO:0000176
	HMR_2235		(2E)-heptenoyl-[ACP][c] + H+[c] + NADPH[c] => NADP+[c] + heptanoyl-[ACP][c]		ENSG00000169710				c	Fatty acid biosynthesis (odd-chain)	SBO:0000176
	HMR_2236		heptanoyl-[ACP][c] + malonyl-[ACP][c] => 3-oxononanoyl-[ACP][c] + CO2[c] + [ACP][c]						c	Fatty acid biosynthesis (odd-chain)	SBO:0000176
	HMR_2237		3-oxononanoyl-[ACP][c] + H+[c] + NADPH[c] => 3-hydroxynonanoyl-[ACP][c] + NADP+[c]						c	Fatty acid biosynthesis (odd-chain)	SBO:0000176
	HMR_2238		3-hydroxynonanoyl-[ACP][c] => (2E)-nonenoyl-[ACP][c] + H2O[c]						c	Fatty acid biosynthesis (odd-chain)	SBO:0000176
	HMR_2239		(2E)-nonenoyl-[ACP][c] + H+[c] + NADPH[c] => NADP+[c] + nonanoyl-[ACP][c]		ENSG00000169710				c	Fatty acid biosynthesis (odd-chain)	SBO:0000176
	HMR_2240		malonyl-[ACP][c] + nonanoyl-[ACP][c] => 3-oxoundecanoyl-[ACP][c] + CO2[c] + [ACP][c]						c	Fatty acid biosynthesis (odd-chain)	SBO:0000176
	HMR_2241		3-oxoundecanoyl-[ACP][c] + H+[c] + NADPH[c] => 3-hydroxyundecanoyl-[ACP][c] + NADP+[c]						c	Fatty acid biosynthesis (odd-chain)	SBO:0000176
	HMR_2242		3-hydroxyundecanoyl-[ACP][c] => (2E)-undecenoyl-[ACP][c] + H2O[c]						c	Fatty acid biosynthesis (odd-chain)	SBO:0000176
	HMR_2243		(2E)-undecenoyl-[ACP][c] + H+[c] + NADPH[c] => NADP+[c] + undecanoyl-[ACP][c]		ENSG00000169710				c	Fatty acid biosynthesis (odd-chain)	SBO:0000176
	HMR_2244		malonyl-[ACP][c] + undecanoyl-[ACP][c] => 3-oxotridecanoyl-[ACP][c] + CO2[c] + [ACP][c]						c	Fatty acid biosynthesis (odd-chain)	SBO:0000176
	HMR_2245		3-oxotridecanoyl-[ACP][c] + H+[c] + NADPH[c] => 3-hydroxytridecanoyl-[ACP][c] + NADP+[c]						c	Fatty acid biosynthesis (odd-chain)	SBO:0000176
	HMR_2246		3-hydroxytridecanoyl-[ACP][c] => (2E)-tridecenoyl-[ACP][c] + H2O[c]						c	Fatty acid biosynthesis (odd-chain)	SBO:0000176
	HMR_2247		(2E)-tridecenoyl-[ACP][c] + H+[c] + NADPH[c] => NADP+[c] + tridecanoyl-[ACP][c]		ENSG00000169710				c	Fatty acid biosynthesis (odd-chain)	SBO:0000176
	HMR_2249		malonyl-[ACP][c] + tridecanoyl-[ACP][c] => 3-oxopentadecanoyl-[ACP][c] + CO2[c] + [ACP][c]						c	Fatty acid biosynthesis (odd-chain)	SBO:0000176
	HMR_2250		3-oxopentadecanoyl-[ACP][c] + H+[c] + NADPH[c] => 3-hydroxypentadecanoyl-[ACP][c] + NADP+[c]						c	Fatty acid biosynthesis (odd-chain)	SBO:0000176
	HMR_2251		3-hydroxypentadecanoyl-[ACP][c] => (2E)-pentadecenoyl-[ACP][c] + H2O[c]						c	Fatty acid biosynthesis (odd-chain)	SBO:0000176
	HMR_2252		(2E)-pentadecenoyl-[ACP][c] + H+[c] + NADPH[c] => NADP+[c] + pentadecanoyl-[ACP][c]		ENSG00000169710				c	Fatty acid biosynthesis (odd-chain)	SBO:0000176
	HMR_2254		malonyl-[ACP][c] + pentadecanoyl-[ACP][c] => 3-oxoheptadecanoyl-[ACP][c] + CO2[c] + [ACP][c]						c	Fatty acid biosynthesis (odd-chain)	SBO:0000176
	HMR_2255		3-oxoheptadecanoyl-[ACP][c] + H+[c] + NADPH[c] => 3-hydroxyheptadecanoyl-[ACP][c] + NADP+[c]						c	Fatty acid biosynthesis (odd-chain)	SBO:0000176
	HMR_2256		3-hydroxyheptadecanoyl-[ACP][c] => (2E)-heptadecenoyl-[ACP][c] + H2O[c]						c	Fatty acid biosynthesis (odd-chain)	SBO:0000176
	HMR_2257		(2E)-heptadecenoyl-[ACP][c] + H+[c] + NADPH[c] => NADP+[c] + heptadecanoyl-[ACP][c]		ENSG00000169710				c	Fatty acid biosynthesis (odd-chain)	SBO:0000176
	HMR_2305		malonyl-CoA[c] + oleoyl-CoA[c] => 3-oxo-11-cis-eicosenoyl-CoA[c] + CO2[c] + CoA[c]	EC:2.3.1.-	ENSG00000023041;ENSG00000054392;ENSG00000066322;ENSG00000087253;ENSG00000090971;ENSG00000097033;ENSG00000099904;ENSG00000100344;ENSG00000102030;ENSG00000102312;ENSG00000102383;ENSG00000103066;ENSG00000104219;ENSG00000106636;ENSG00000109065;ENSG00000110583;ENSG00000111684;ENSG00000121579;ENSG00000122390;ENSG00000123684;ENSG00000125505;ENSG00000133328;ENSG00000135372;ENSG00000136247;ENSG00000141446…				c	Fatty acid biosynthesis (unsaturated)	SBO:0000176				RE3224C		PMID:10970790
	HMR_2307		3-oxo-11-cis-eicosenoyl-CoA[c] + H+[c] + NADPH[c] => 3(S)-hydroxy-11-cis-eicosenoyl-CoA[c] + NADP+[c]	EC:1.1.1.-	ENSG00000066322;ENSG00000072042;ENSG00000080511;ENSG00000087076;ENSG00000099377;ENSG00000100867;ENSG00000109854;ENSG00000112474;ENSG00000121039;ENSG00000138400;ENSG00000139988;ENSG00000145439;ENSG00000159692;ENSG00000160439;ENSG00000164039;ENSG00000167733;ENSG00000170426;ENSG00000170786;ENSG00000176387;ENSG00000183921;ENSG00000184860;ENSG00000186153;ENSG00000187134;ENSG00000196326;ENSG00000197894…				c	Fatty acid biosynthesis (unsaturated)	SBO:0000176				RE3227C		PMID:10970790
	HMR_2309		3(S)-hydroxy-11-cis-eicosenoyl-CoA[c] => H2O[c] + trans,cis-2,11-eicosadienoyl-CoA[c]	EC:4.2.1.-	ENSG00000066322;ENSG00000074696;ENSG00000163684;ENSG00000165996;ENSG00000188921;ENSG00000206527				c	Fatty acid biosynthesis (unsaturated)	SBO:0000176				RE3228C		PMID:10970790
	HMR_2311		H+[c] + NADPH[c] + trans,cis-2,11-eicosadienoyl-CoA[c] => (11Z)-eicosenoyl-CoA[c] + NADP+[c]	EC:1.3.1.-	ENSG00000066322;ENSG00000106853;ENSG00000116133;ENSG00000128039;ENSG00000149084;ENSG00000205678				c	Fatty acid biosynthesis (unsaturated)	SBO:0000176				RE3229C		PMID:10970790
	HMR_2315		(11Z)-eicosenoyl-CoA[c] + malonyl-CoA[c] => 3-oxo-13cis-docosenoyl-CoA[c] + CO2[c] + CoA[c]	EC:2.3.1.-	ENSG00000023041;ENSG00000054392;ENSG00000066322;ENSG00000087253;ENSG00000090971;ENSG00000097033;ENSG00000099904;ENSG00000100344;ENSG00000102030;ENSG00000102312;ENSG00000102383;ENSG00000103066;ENSG00000104219;ENSG00000106636;ENSG00000109065;ENSG00000110583;ENSG00000111684;ENSG00000121579;ENSG00000122390;ENSG00000123684;ENSG00000125505;ENSG00000133328;ENSG00000135372;ENSG00000136247;ENSG00000141446…				c	Fatty acid biosynthesis (unsaturated)	SBO:0000176				RE3225C		PMID:10970790
	HMR_2317		3-oxo-13cis-docosenoyl-CoA[c] + H+[c] + NADPH[c] => 3(S)-hydroxy-13-cis-docosenoyl-CoA[c] + NADP+[c]	EC:1.1.1.-	ENSG00000066322;ENSG00000072042;ENSG00000080511;ENSG00000087076;ENSG00000099377;ENSG00000100867;ENSG00000109854;ENSG00000112474;ENSG00000121039;ENSG00000138400;ENSG00000139988;ENSG00000145439;ENSG00000159692;ENSG00000160439;ENSG00000164039;ENSG00000167733;ENSG00000170426;ENSG00000170786;ENSG00000176387;ENSG00000183921;ENSG00000184860;ENSG00000186153;ENSG00000187134;ENSG00000196326;ENSG00000197894…				c	Fatty acid biosynthesis (unsaturated)	SBO:0000176				RE3230C		PMID:10970790
	HMR_2319		3(S)-hydroxy-13-cis-docosenoyl-CoA[c] => H2O[c] + trans,cis-2,13-docosadienoyl-CoA[c]	EC:4.2.1.-	ENSG00000066322;ENSG00000074696;ENSG00000163684;ENSG00000165996;ENSG00000188921;ENSG00000206527				c	Fatty acid biosynthesis (unsaturated)	SBO:0000176				RE3231C		PMID:10970790
	HMR_2321		H+[c] + NADPH[c] + trans,cis-2,13-docosadienoyl-CoA[c] => (13Z)-docosenoyl-CoA[c] + NADP+[c]	EC:1.3.1.-	ENSG00000066322;ENSG00000106853;ENSG00000116133;ENSG00000128039;ENSG00000149084;ENSG00000205678				c	Fatty acid biosynthesis (unsaturated)	SBO:0000176				RE3232C		PMID:10970790
	HMR_2324		(13Z)-docosenoyl-CoA[c] + malonyl-CoA[c] => 3-oxo-cis-15-tetracosaenoyl-CoA[c] + CO2[c] + CoA[c]	EC:2.3.1.-	ENSG00000023041;ENSG00000054392;ENSG00000066322;ENSG00000087253;ENSG00000090971;ENSG00000097033;ENSG00000099904;ENSG00000100344;ENSG00000102030;ENSG00000102312;ENSG00000102383;ENSG00000103066;ENSG00000104219;ENSG00000106636;ENSG00000109065;ENSG00000110583;ENSG00000111684;ENSG00000121579;ENSG00000122390;ENSG00000123684;ENSG00000125505;ENSG00000133328;ENSG00000135372;ENSG00000136247;ENSG00000141446…				c	Fatty acid biosynthesis (unsaturated)	SBO:0000176				RE3226C		PMID:10970790
	HMR_2326		3-oxo-cis-15-tetracosaenoyl-CoA[c] + H+[c] + NADPH[c] => 3(S)-hydroxy-cis-15-tetracosaenoyl-CoA[c] + NADP+[c]	EC:1.1.1.-	ENSG00000066322;ENSG00000072042;ENSG00000080511;ENSG00000087076;ENSG00000099377;ENSG00000100867;ENSG00000109854;ENSG00000112474;ENSG00000121039;ENSG00000138400;ENSG00000139988;ENSG00000145439;ENSG00000159692;ENSG00000160439;ENSG00000164039;ENSG00000167733;ENSG00000170426;ENSG00000170786;ENSG00000176387;ENSG00000183921;ENSG00000184860;ENSG00000186153;ENSG00000187134;ENSG00000196326;ENSG00000197894…				c	Fatty acid biosynthesis (unsaturated)	SBO:0000176				RE3234C		PMID:10970790
	HMR_2328		3(S)-hydroxy-cis-15-tetracosaenoyl-CoA[c] => H2O[c] + trans,cis-2,15-tetracosadienoyl-CoA[c]	EC:4.2.1.-	ENSG00000066322;ENSG00000074696;ENSG00000163684;ENSG00000165996;ENSG00000188921;ENSG00000206527				c	Fatty acid biosynthesis (unsaturated)	SBO:0000176				RE3235C		PMID:10970790
	HMR_2330		H+[c] + NADPH[c] + trans,cis-2,15-tetracosadienoyl-CoA[c] => (15Z)-tetracosenoyl-CoA[c] + NADP+[c]	EC:1.3.1.-	ENSG00000066322;ENSG00000106853;ENSG00000116133;ENSG00000128039;ENSG00000149084;ENSG00000205678				c	Fatty acid biosynthesis (unsaturated)	SBO:0000176				RE3236C		PMID:10970790
	HMR_2332		(15Z)-tetracosenoyl-CoA[c] + malonyl-CoA[c] => 3-oxo-hexacosenoyl-CoA[c] + CO2[c] + CoA[c]	EC:2.3.1.-	ENSG00000023041;ENSG00000054392;ENSG00000087253;ENSG00000090971;ENSG00000097033;ENSG00000099904;ENSG00000100344;ENSG00000102030;ENSG00000102312;ENSG00000102383;ENSG00000103066;ENSG00000104219;ENSG00000106636;ENSG00000109065;ENSG00000110583;ENSG00000111684;ENSG00000121579;ENSG00000122390;ENSG00000123684;ENSG00000125505;ENSG00000133328;ENSG00000135372;ENSG00000136247;ENSG00000141446;ENSG00000143797…				c	Fatty acid biosynthesis (unsaturated)	SBO:0000176						PMID:10970790
	HMR_2334		3-oxo-hexacosenoyl-CoA[c] + H+[c] + NADPH[c] => 3(S)-hydroxy-hexacosenoyl-CoA[c] + NADP+[c]	EC:1.1.1.-	ENSG00000072042;ENSG00000080511;ENSG00000087076;ENSG00000099377;ENSG00000100867;ENSG00000109854;ENSG00000112474;ENSG00000121039;ENSG00000138400;ENSG00000139988;ENSG00000145439;ENSG00000159692;ENSG00000160439;ENSG00000164039;ENSG00000167733;ENSG00000170426;ENSG00000170786;ENSG00000176387;ENSG00000183921;ENSG00000184860;ENSG00000186153;ENSG00000187134;ENSG00000196326;ENSG00000197894;ENSG00000198074…				c	Fatty acid biosynthesis (unsaturated)	SBO:0000176						PMID:10970790
	HMR_2336		3(S)-hydroxy-hexacosenoyl-CoA[c] => H2O[c] + trans,cis-2,17-hexacosadienoyl-CoA[c]	EC:4.2.1.-	ENSG00000074696;ENSG00000163684;ENSG00000165996;ENSG00000188921;ENSG00000206527				c	Fatty acid biosynthesis (unsaturated)	SBO:0000176						PMID:10970790
	HMR_2338		H+[c] + NADPH[c] + trans,cis-2,17-hexacosadienoyl-CoA[c] => NADP+[c] + hexacosenoyl-CoA[c]	EC:1.3.1.-	ENSG00000106853;ENSG00000116133;ENSG00000128039;ENSG00000149084;ENSG00000205678				c	Fatty acid biosynthesis (unsaturated)	SBO:0000176						PMID:10970790
	HMR_2342		cis-vaccenoyl-CoA[c] + malonyl-CoA[c] => 3-oxo-13-cis-eicosenoyl-CoA[c] + CO2[c] + CoA[c]	EC:2.3.1.-	ENSG00000023041;ENSG00000054392;ENSG00000066322;ENSG00000087253;ENSG00000090971;ENSG00000097033;ENSG00000099904;ENSG00000100344;ENSG00000102030;ENSG00000102312;ENSG00000102383;ENSG00000103066;ENSG00000104219;ENSG00000106636;ENSG00000109065;ENSG00000110583;ENSG00000111684;ENSG00000121579;ENSG00000122390;ENSG00000123684;ENSG00000125505;ENSG00000133328;ENSG00000135372;ENSG00000136247;ENSG00000141446…				c	Fatty acid biosynthesis (unsaturated)	SBO:0000176						PMID:10970790
	HMR_2343		3-oxo-13-cis-eicosenoyl-CoA[c] + H+[c] + NADPH[c] => 3(S)-hydroxy-13-cis-eicosenoyl-CoA[c] + NADP+[c]	EC:1.1.1.-	ENSG00000066322;ENSG00000072042;ENSG00000080511;ENSG00000087076;ENSG00000099377;ENSG00000100867;ENSG00000109854;ENSG00000112474;ENSG00000121039;ENSG00000138400;ENSG00000139988;ENSG00000145439;ENSG00000159692;ENSG00000160439;ENSG00000164039;ENSG00000167733;ENSG00000170426;ENSG00000170786;ENSG00000176387;ENSG00000183921;ENSG00000184860;ENSG00000186153;ENSG00000187134;ENSG00000196326;ENSG00000197894…				c	Fatty acid biosynthesis (unsaturated)	SBO:0000176						PMID:10970790
[truncated: 6,594 more rows]

## Sheet: METS
#	METID	METNAME	UNCONSTRAINED	MIRIAM	COMPOSITION	InChI	COMPARTMENT	REPLACEMENT ID	LM_ID	SYSTEMATIC_NAME	SYNONYMS	BIGG ID	EHMN ID	CHEBI_ID	CHEBI_ID	KEGG_ID	HMDB_ID	HepatoNET ID
[truncated: 6,081 more rows]

[truncated: 6 more sheets: COMPS, MODEL, GENES, ARTIFICIAL, Sheet1, Sheet2]
